# Supplementary material for: Deep learning approach for screening neonatal cerebral lesions on ultrasound in China
Source: Nat Commun. 2025 Aug 20;16:7778. doi: 10.1038/s41467-025-63096-9 (PMC12368173; doi:10.1038/s41467-025-63096-9)
Supplement: Supplementary file 4 — Source Data 1 [file 41467_2025_63096_MOESM4_ESM.xlsx]

## Sheet: Sheet1
Case		Senior Radiologist 1							Senior Radiologist 1							Senior Radiologist 1
exam_id	exam_date	AI_label	selected_label	Doctor_1_result	Doctor_2_result	Doctor_3_result	AI_result	expert_result	AI_label	selected_label	Doctor_1_result	Doctor_2_result	Doctor_3_result	AI_result	expert_result	AI_label	selected_label	Doctor_1_result	Doctor_2_result	Doctor_3_result	AI_result	expert_result
20221223027	20230104	Label 3	Label 1	Non-severe	Severe	Non-severe	Non-severe	Non-severe	Label 1	Label 1	Severe	Non-severe	Severe	Non-severe	Severe	Label 3	Label 3	Non-severe	Severe	Severe	Non-severe	Non-severe
20221224035	20230119	Label 1	Label 1	Severe	Severe	Non-severe	Non-severe	Non-severe	Label 3	Label 3	Non-severe	Non-severe	Severe	Non-severe	Severe	Label 4	Label 1	Severe	Severe	Non-severe	Non-severe	Non-severe
20221229055	20230103	Label 3	Label 2	Non-severe	Non-severe	Non-severe	Non-severe	Non-severe	Label 4	Label 4	Non-severe	Non-severe	Non-severe	Non-severe	Non-severe	Label 2	Label 1	Non-severe	Severe	Non-severe	Non-severe	Non-severe
20221230014	20230103	Label 3	Label 1	Non-severe	Non-severe	Non-severe	Non-severe	Non-severe	Label 3	Label 3	Non-severe	Non-severe	Non-severe	Non-severe	Non-severe	Label 1	Label 1	Non-severe	Severe	Severe	Non-severe	Non-severe
20221230014	20230109	Label 3	Label 2	Non-severe	Non-severe	Non-severe	Non-severe	Non-severe	Label 4	Label 4	Non-severe	Severe	Non-severe	Non-severe	Non-severe	Label 2	Label 3	Severe	Non-severe	Severe	Non-severe	Non-severe
20221231069	20230112	Label 4	Label 2	Severe	Non-severe	Severe	Non-severe	Non-severe	Label 4	Label 4	Non-severe	Severe	Non-severe	Non-severe	Non-severe	Label 3	Label 1	Non-severe	Non-severe	Severe	Non-severe	Non-severe
20230101063	20230101	Label 4	Label 2	Non-severe	Non-severe	Non-severe	Non-severe	Non-severe	Label 4	Uncertain	Non-severe	Non-severe	Non-severe	Non-severe	Non-severe	Label 4	Uncertain	Non-severe	Non-severe	Severe	Non-severe	Non-severe
20230101069	20230114	Label 2	Label 3	Non-severe	Non-severe	Non-severe	Non-severe	Non-severe	Label 3	Label 3	Non-severe	Non-severe	Non-severe	Non-severe	Non-severe	Label 1	Label 3	Non-severe	Severe	Non-severe	Non-severe	Non-severe
20230103150	20230106	Label 2	Label 1	Non-severe	Non-severe	Non-severe	Non-severe	Non-severe	Label 4	Label 2	Non-severe	Non-severe	Non-severe	Non-severe	Non-severe	Label 2	Label 4	Non-severe	Non-severe	Non-severe	Non-severe	Non-severe
20230104156	20230104	Label 4	Label 2	Non-severe	Non-severe	Non-severe	Non-severe	Non-severe	Label 4	Label 1	Non-severe	Non-severe	Non-severe	Non-severe	Non-severe	Label 1	Label 3	Non-severe	Non-severe	Non-severe	Non-severe	Non-severe
20230105009	20230117	Label 1	Label 2	Non-severe	Non-severe	Non-severe	Non-severe	Non-severe	Label 3	Label 3	Non-severe	Non-severe	Non-severe	Non-severe	Non-severe	Label 4	Label 2	Non-severe	Severe	Non-severe	Non-severe	Non-severe
20230105009	20230216	Label 3	Label 2	Non-severe	Non-severe	Non-severe	Non-severe	Non-severe	Label 1	Label 1	Non-severe	Non-severe	Non-severe	Non-severe	Non-severe	Label 3	Label 2	Non-severe	Non-severe	Non-severe	Non-severe	Non-severe
20230106014	20230106	Label 4	Label 3	Non-severe	Non-severe	Non-severe	Non-severe	Non-severe	Label 1	Label 2	Non-severe	Non-severe	Non-severe	Non-severe	Non-severe	Label 4	Label 4	Non-severe	Severe	Non-severe	Non-severe	Non-severe
20230107101	20230110	Label 3	Label 1	Non-severe	Non-severe	Non-severe	Non-severe	Non-severe	Label 2	Label 2	Non-severe	Non-severe	Non-severe	Non-severe	Non-severe	Label 1	Uncertain	Non-severe	Non-severe	Non-severe	Non-severe	Non-severe
20230107219	20230108	Label 3	Label 2	Non-severe	Non-severe	Non-severe	Non-severe	Non-severe	Label 3	Label 3	Non-severe	Non-severe	Non-severe	Non-severe	Non-severe	Label 1	Label 3	Non-severe	Non-severe	Severe	Non-severe	Non-severe
20230108002	20230109	Label 4	Label 2	Non-severe	Non-severe	Non-severe	Non-severe	Non-severe	Label 3	Label 3	Non-severe	Non-severe	Non-severe	Non-severe	Non-severe	Label 2	Label 2	Non-severe	Non-severe	Non-severe	Non-severe	Non-severe
20230108003	20230109	Label 3	Label 3	Non-severe	Non-severe	Non-severe	Non-severe	Non-severe	Label 3	Label 3	Non-severe	Non-severe	Non-severe	Non-severe	Non-severe	Label 2	Label 3	Non-severe	Severe	Severe	Non-severe	Non-severe
20230108078	20230108	Label 2	Label 2	Non-severe	Non-severe	Non-severe	Non-severe	Non-severe	Label 4	Label 1	Non-severe	Non-severe	Non-severe	Non-severe	Non-severe	Label 1	Label 3	Non-severe	Non-severe	Severe	Non-severe	Non-severe
20230108230	20230109	Label 1	Label 1	Non-severe	Non-severe	Non-severe	Non-severe	Non-severe	Label 4	Label 4	Non-severe	Non-severe	Non-severe	Non-severe	Severe	Label 4	Label 2	Non-severe	Severe	Non-severe	Non-severe	Non-severe
20230109026	20230109	Label 4	Label 3	Non-severe	Non-severe	Severe	Non-severe	Non-severe	Label 2	Uncertain	Non-severe	Non-severe	Non-severe	Non-severe	Non-severe	Label 4	Label 2	Non-severe	Non-severe	Severe	Non-severe	Non-severe
20230109114	20230110	Label 1	Label 4	Non-severe	Non-severe	Non-severe	Non-severe	Non-severe	Label 1	Label 2	Non-severe	Non-severe	Non-severe	Non-severe	Non-severe	Label 2	Label 2	Non-severe	Non-severe	Non-severe	Non-severe	Non-severe
20230109249	20230111	Label 2	Label 3	Non-severe	Non-severe	Non-severe	Non-severe	Non-severe	Label 2	Label 2	Non-severe	Non-severe	Non-severe	Non-severe	Non-severe	Label 1	Label 4	Severe	Non-severe	Non-severe	Non-severe	Non-severe
20230109249	20230127	Label 2	Label 2	Non-severe	Non-severe	Non-severe	Non-severe	Non-severe	Label 2	Label 2	Non-severe	Non-severe	Non-severe	Non-severe	Non-severe	Label 2	Label 1	Severe	Non-severe	Non-severe	Non-severe	Non-severe
20230110200	20230111	Label 3	Label 4	Non-severe	Non-severe	Non-severe	Non-severe	Non-severe	Label 4	Label 2	Non-severe	Non-severe	Non-severe	Non-severe	Non-severe	Label 1	Label 1	Severe	Non-severe	Non-severe	Non-severe	Non-severe
20230110200	20230114	Label 1	Label 4	Non-severe	Non-severe	Non-severe	Non-severe	Non-severe	Label 2	Label 1	Non-severe	Non-severe	Non-severe	Non-severe	Non-severe	Label 4	Uncertain	Non-severe	Severe	Non-severe	Non-severe	Non-severe
20230111045	20230111	Label 4	Label 3	Non-severe	Non-severe	Non-severe	Non-severe	Non-severe	Label 4	Label 3	Non-severe	Non-severe	Non-severe	Non-severe	Non-severe	Label 2	Label 2	Non-severe	Non-severe	Severe	Non-severe	Non-severe
20230111045	20230118	Label 2	Label 4	Non-severe	Non-severe	Non-severe	Non-severe	Non-severe	Label 3	Label 4	Non-severe	Non-severe	Non-severe	Non-severe	Non-severe	Label 1	Label 3	Severe	Non-severe	Non-severe	Non-severe	Non-severe
20230113073	20230114	Label 2	Label 2	Severe	Non-severe	Non-severe	Non-severe	Non-severe	Label 1	Label 3	Non-severe	Severe	Non-severe	Non-severe	Non-severe	Label 4	Label 3	Severe	Severe	Non-severe	Non-severe	Non-severe
20230113073	20230128	Label 4	Label 1	Non-severe	Severe	Non-severe	Non-severe	Non-severe	Label 2	Label 2	Non-severe	Non-severe	Non-severe	Non-severe	Non-severe	Label 4	Label 3	Severe	Non-severe	Severe	Non-severe	Non-severe
20230113073	20230204	Label 2	Label 2	Severe	Non-severe	Severe	Non-severe	Non-severe	Label 3	Label 1	Non-severe	Non-severe	Severe	Non-severe	Non-severe	Label 1	Label 1	Severe	Non-severe	Severe	Non-severe	Non-severe
20230113218	20230115	Label 1	Label 4	Severe	Severe	Non-severe	Non-severe	Non-severe	Label 3	Label 1	Non-severe	Non-severe	Severe	Non-severe	Severe	Label 2	Label 4	Severe	Severe	Non-severe	Non-severe	Non-severe
20230113218	20230124	Label 2	Label 4	Severe	Non-severe	Severe	Non-severe	Non-severe	Label 2	Label 4	Non-severe	Severe	Severe	Non-severe	Severe	Label 2	Label 3	Severe	Severe	Severe	Non-severe	Severe
20230113218	20230130	Label 2	Label 2	Severe	Severe	Non-severe	Non-severe	Non-severe	Label 3	Label 2	Non-severe	Severe	Severe	Non-severe	Severe	Label 2	Label 3	Severe	Severe	Severe	Non-severe	Severe
20230114153	20230115	Label 4	Label 3	Non-severe	Non-severe	Non-severe	Non-severe	Non-severe	Label 1	Label 1	Non-severe	Non-severe	Non-severe	Non-severe	Non-severe	Label 1	Label 1	Severe	Severe	Non-severe	Non-severe	Non-severe
20230115009	20230115	Label 4	Label 4	Non-severe	Non-severe	Non-severe	Non-severe	Non-severe	Label 1	Label 1	Non-severe	Non-severe	Non-severe	Non-severe	Non-severe	Label 2	Label 1	Severe	Non-severe	Non-severe	Non-severe	Non-severe
20230115108	20230116	Label 3	Label 3	Non-severe	Non-severe	Non-severe	Non-severe	Non-severe	Label 3	Label 2	Non-severe	Non-severe	Non-severe	Non-severe	Non-severe	Label 2	Label 1	Severe	Non-severe	Non-severe	Non-severe	Non-severe
20230115206	20230116	Label 4	Label 1	Non-severe	Non-severe	Non-severe	Non-severe	Non-severe	Label 2	Label 4	Non-severe	Non-severe	Non-severe	Non-severe	Non-severe	Label 3	Label 2	Severe	Non-severe	Non-severe	Non-severe	Non-severe
20230116052	20230116	Label 4	Label 3	Non-severe	Non-severe	Non-severe	Non-severe	Non-severe	Label 4	Label 1	Non-severe	Non-severe	Non-severe	Non-severe	Non-severe	Label 2	Label 4	Non-severe	Severe	Non-severe	Non-severe	Non-severe
20230117082	20230117	Label 2	Label 4	Non-severe	Non-severe	Non-severe	Non-severe	Non-severe	Label 2	Label 1	Non-severe	Non-severe	Non-severe	Non-severe	Non-severe	Label 2	Label 1	Non-severe	Non-severe	Severe	Non-severe	Non-severe
20230117147	20230118	Label 2	Label 3	Severe	Severe	Severe	Non-severe	Severe	Label 3	Label 3	Severe	Severe	Severe	Non-severe	Severe	Label 4	Label 3	Severe	Severe	Severe	Non-severe	Severe
20230117226	20230118	Label 2	Label 1	Non-severe	Non-severe	Non-severe	Non-severe	Non-severe	Label 1	Label 1	Non-severe	Non-severe	Non-severe	Non-severe	Non-severe	Label 1	Label 1	Severe	Non-severe	Non-severe	Non-severe	Non-severe
20230118008	20230118	Label 4	Label 1	Severe	Non-severe	Non-severe	Non-severe	Non-severe	Label 2	Label 2	Non-severe	Non-severe	Non-severe	Non-severe	Non-severe	Label 3	Label 1	Non-severe	Non-severe	Severe	Non-severe	Non-severe
20230119125	20230120	Label 2	Label 3	Severe	Non-severe	Non-severe	Non-severe	Non-severe	Label 3	Label 3	Non-severe	Non-severe	Non-severe	Non-severe	Non-severe	Label 1	Label 2	Non-severe	Severe	Non-severe	Non-severe	Non-severe
20230119154	20230120	Label 1	Label 3	Severe	Non-severe	Non-severe	Non-severe	Non-severe	Label 4	Label 1	Non-severe	Non-severe	Non-severe	Non-severe	Non-severe	Label 3	Label 4	Non-severe	Severe	Non-severe	Non-severe	Non-severe
20230120069	20230120	Label 3	Label 1	Non-severe	Non-severe	Non-severe	Non-severe	Non-severe	Label 3	Label 3	Non-severe	Non-severe	Non-severe	Non-severe	Non-severe	Label 4	Label 1	Non-severe	Non-severe	Severe	Non-severe	Non-severe
20230120103	20230121	Label 3	Label 2	Non-severe	Non-severe	Non-severe	Non-severe	Non-severe	Label 2	Label 1	Non-severe	Non-severe	Non-severe	Non-severe	Non-severe	Label 4	Label 3	Non-severe	Severe	Non-severe	Non-severe	Non-severe
20230120103	20230122	Label 1	Label 3	Non-severe	Non-severe	Non-severe	Non-severe	Non-severe	Label 4	Label 1	Non-severe	Non-severe	Non-severe	Non-severe	Non-severe	Label 2	Label 2	Non-severe	Severe	Non-severe	Non-severe	Non-severe
20230120103	20230131	Label 4	Label 3	Non-severe	Non-severe	Non-severe	Non-severe	Non-severe	Label 2	Label 1	Non-severe	Non-severe	Non-severe	Non-severe	Non-severe	Label 4	Label 2	Non-severe	Non-severe	Severe	Non-severe	Non-severe
20230121006	20230121	Label 3	Label 2	Non-severe	Non-severe	Non-severe	Non-severe	Non-severe	Label 4	Label 3	Non-severe	Non-severe	Non-severe	Non-severe	Non-severe	Label 1	Label 4	Non-severe	Severe	Non-severe	Non-severe	Non-severe
20230121007	20230201	Label 4	Label 3	Non-severe	Non-severe	Non-severe	Non-severe	Non-severe	Label 1	Label 1	Non-severe	Non-severe	Non-severe	Non-severe	Non-severe	Label 3	Label 4	Non-severe	Non-severe	Severe	Non-severe	Non-severe
20230121011	20230121	Label 2	Label 3	Non-severe	Non-severe	Non-severe	Non-severe	Non-severe	Label 4	Uncertain	Non-severe	Non-severe	Non-severe	Non-severe	Non-severe	Label 1	Label 3	Severe	Non-severe	Non-severe	Non-severe	Non-severe
20230121020	20230122	Label 1	Label 4	Severe	Non-severe	Severe	Non-severe	Non-severe	Label 4	Label 2	Non-severe	Non-severe	Severe	Non-severe	Non-severe	Label 4	Label 2	Severe	Severe	Non-severe	Non-severe	Severe
20230121020	20230128	Label 4	Label 4	Non-severe	Severe	Severe	Non-severe	Non-severe	Label 3	Label 2	Non-severe	Non-severe	Non-severe	Non-severe	Non-severe	Label 2	Label 4	Non-severe	Severe	Severe	Non-severe	Severe
20230122005	20230122	Label 4	Label 4	Non-severe	Non-severe	Non-severe	Non-severe	Non-severe	Label 3	Label 3	Non-severe	Non-severe	Non-severe	Non-severe	Non-severe	Label 1	Label 4	Non-severe	Severe	Non-severe	Non-severe	Non-severe
20230122007	20230122	Label 1	Label 3	Non-severe	Non-severe	Non-severe	Non-severe	Non-severe	Label 3	Uncertain	Non-severe	Non-severe	Non-severe	Non-severe	Non-severe	Label 3	Label 3	Non-severe	Severe	Non-severe	Non-severe	Non-severe
20230122014	20230122	Label 4	Label 3	Non-severe	Non-severe	Non-severe	Non-severe	Non-severe	Label 3	Uncertain	Non-severe	Non-severe	Non-severe	Non-severe	Non-severe	Label 2	Label 1	Severe	Non-severe	Non-severe	Non-severe	Non-severe
20230124029	20230124	Label 2	Label 4	Non-severe	Non-severe	Non-severe	Non-severe	Non-severe	Label 3	Uncertain	Non-severe	Non-severe	Non-severe	Non-severe	Non-severe	Label 2	Label 2	Non-severe	Severe	Non-severe	Non-severe	Non-severe
20230124029	20230201	Label 4	Label 4	Non-severe	Non-severe	Non-severe	Non-severe	Non-severe	Label 1	Label 2	Non-severe	Non-severe	Non-severe	Non-severe	Non-severe	Label 4	Label 3	Non-severe	Severe	Non-severe	Non-severe	Non-severe
20230124035	20230125	Label 3	Label 3	Non-severe	Non-severe	Non-severe	Non-severe	Non-severe	Label 1	Label 2	Non-severe	Non-severe	Non-severe	Non-severe	Non-severe	Label 3	Label 1	Non-severe	Non-severe	Non-severe	Non-severe	Non-severe
20230126033	20230127	Label 2	Label 4	Non-severe	Non-severe	Non-severe	Non-severe	Non-severe	Label 2	Label 4	Non-severe	Non-severe	Non-severe	Non-severe	Non-severe	Label 2	Label 3	Non-severe	Non-severe	Non-severe	Non-severe	Non-severe
20230126097	20230129	Label 3	Label 1	Non-severe	Non-severe	Non-severe	Non-severe	Non-severe	Label 2	Label 3	Non-severe	Non-severe	Non-severe	Non-severe	Non-severe	Label 2	Label 3	Non-severe	Non-severe	Non-severe	Non-severe	Non-severe
20230128178	20221229	Label 2	Label 2	Non-severe	Non-severe	Non-severe	Non-severe	Non-severe	Label 4	Label 4	Non-severe	Non-severe	Non-severe	Non-severe	Non-severe	Label 2	Label 3	Non-severe	Non-severe	Non-severe	Non-severe	Non-severe
20230129048	20230129	Label 2	Label 4	Non-severe	Non-severe	Non-severe	Non-severe	Non-severe	Label 4	Label 4	Non-severe	Non-severe	Non-severe	Non-severe	Non-severe	Label 3	Label 2	Non-severe	Non-severe	Non-severe	Non-severe	Non-severe
20230130075	20230208	Label 3	Label 2	Non-severe	Non-severe	Non-severe	Non-severe	Non-severe	Label 3	Label 1	Non-severe	Non-severe	Non-severe	Non-severe	Non-severe	Label 3	Label 3	Non-severe	Non-severe	Non-severe	Non-severe	Non-severe
20230130084	20230131	Label 2	Label 1	Non-severe	Non-severe	Non-severe	Non-severe	Non-severe	Label 3	Label 4	Non-severe	Non-severe	Non-severe	Non-severe	Non-severe	Label 2	Label 4	Severe	Non-severe	Non-severe	Non-severe	Non-severe
20230131249	20230203	Label 4	Label 3	Non-severe	Non-severe	Non-severe	Non-severe	Non-severe	Label 1	Label 4	Non-severe	Non-severe	Non-severe	Non-severe	Non-severe	Label 4	Label 4	Non-severe	Non-severe	Non-severe	Non-severe	Non-severe
20230131249	20230219	Label 3	Label 4	Non-severe	Non-severe	Non-severe	Non-severe	Non-severe	Label 2	Label 4	Non-severe	Non-severe	Non-severe	Non-severe	Non-severe	Label 1	Label 2	Non-severe	Non-severe	Non-severe	Non-severe	Non-severe
20230201004	20230202	Label 4	Label 3	Non-severe	Non-severe	Non-severe	Non-severe	Non-severe	Label 3	Uncertain	Non-severe	Non-severe	Non-severe	Non-severe	Non-severe	Label 4	Label 4	Non-severe	Non-severe	Non-severe	Non-severe	Non-severe
20230201157	20230201	Label 4	Label 4	Non-severe	Non-severe	Non-severe	Non-severe	Non-severe	Label 4	Label 2	Non-severe	Non-severe	Non-severe	Non-severe	Non-severe	Label 1	Uncertain	Non-severe	Non-severe	Non-severe	Non-severe	Non-severe
20230202298	20230203	Label 3	Label 3	Non-severe	Non-severe	Non-severe	Non-severe	Non-severe	Label 3	Label 2	Non-severe	Non-severe	Non-severe	Non-severe	Non-severe	Label 1	Label 1	Non-severe	Severe	Non-severe	Non-severe	Non-severe
20230202298	20230208	Label 3	Label 4	Non-severe	Non-severe	Non-severe	Non-severe	Non-severe	Label 3	Label 3	Non-severe	Non-severe	Non-severe	Non-severe	Non-severe	Label 2	Label 1	Severe	Non-severe	Non-severe	Non-severe	Non-severe
20230202298	20230221	Label 2	Label 3	Non-severe	Non-severe	Non-severe	Non-severe	Non-severe	Label 3	Label 3	Non-severe	Non-severe	Non-severe	Non-severe	Non-severe	Label 3	Label 1	Severe	Severe	Non-severe	Non-severe	Non-severe
20230203150	20230203	Label 4	Label 4	Non-severe	Non-severe	Non-severe	Non-severe	Non-severe	Label 3	Label 3	Non-severe	Non-severe	Non-severe	Non-severe	Non-severe	Label 3	Label 3	Non-severe	Severe	Non-severe	Non-severe	Non-severe
20230203150	20230210	Label 1	Label 3	Non-severe	Non-severe	Non-severe	Non-severe	Non-severe	Label 1	Label 1	Non-severe	Non-severe	Non-severe	Non-severe	Severe	Label 2	Label 4	Non-severe	Severe	Severe	Non-severe	Non-severe
20230203238	20230204	Label 1	Label 1	Non-severe	Non-severe	Non-severe	Non-severe	Non-severe	Label 2	Label 2	Non-severe	Non-severe	Non-severe	Non-severe	Non-severe	Label 1	Label 3	Non-severe	Severe	Severe	Non-severe	Non-severe
20230203238	20230211	Label 2	Label 1	Non-severe	Non-severe	Non-severe	Non-severe	Non-severe	Label 4	Label 2	Non-severe	Non-severe	Non-severe	Non-severe	Non-severe	Label 3	Label 2	Non-severe	Non-severe	Severe	Non-severe	Non-severe
20230204266	20230206								Label 3	Label 2	Severe	Severe	Severe	Non-severe	Severe	Label 4	Label 2	Severe	Severe	Severe	Non-severe	Severe
20230204266	20230208	Label 2	Label 2	Severe	Severe	Severe	Non-severe	Severe	Label 2	Label 3	Severe	Severe	Severe	Non-severe	Severe	Label 1	Label 1	Severe	Severe	Severe	Non-severe	Severe
20230204266	20230212	Label 2	Label 3	Severe	Severe	Severe	Non-severe	Severe	Label 4	Label 1	Severe	Severe	Severe	Non-severe	Severe	Label 2	Label 1	Severe	Severe	Severe	Non-severe	Severe
20230204266	20230309								Label 2	Uncertain	Severe	Severe	Severe	Non-severe	Severe	Label 2	Label 1	Severe	Severe	Severe	Non-severe	Severe
20230204266	20230316								Label 4	Label 1	Severe	Severe	Severe	Non-severe	Severe	Label 1	Label 1	Severe	Severe	Severe	Non-severe	Severe
20230206049	20230206	Label 2	Label 2	Non-severe	Non-severe	Non-severe	Non-severe	Non-severe	Label 1	Label 4	Non-severe	Non-severe	Non-severe	Non-severe	Non-severe	Label 1	Label 4	Non-severe	Non-severe	Non-severe	Non-severe	Non-severe
20230206051	20230206	Label 1	Label 3	Non-severe	Non-severe	Non-severe	Non-severe	Non-severe	Label 4	Label 3	Non-severe	Non-severe	Non-severe	Non-severe	Non-severe	Label 4	Label 4	Non-severe	Non-severe	Severe	Non-severe	Non-severe
20230206137	20230206	Label 2	Label 1	Non-severe	Non-severe	Non-severe	Non-severe	Non-severe	Label 4	Label 4	Non-severe	Non-severe	Non-severe	Non-severe	Non-severe	Label 4	Label 2	Non-severe	Severe	Severe	Non-severe	Non-severe
20230206137	20230213	Label 4	Label 4	Severe	Non-severe	Non-severe	Non-severe	Non-severe	Label 4	Label 4	Non-severe	Non-severe	Non-severe	Non-severe	Non-severe	Label 3	Label 4	Non-severe	Non-severe	Severe	Non-severe	Non-severe
20230206137	20230222	Label 1	Label 2	Non-severe	Non-severe	Non-severe	Non-severe	Non-severe	Label 4	Label 2	Non-severe	Non-severe	Non-severe	Non-severe	Non-severe	Label 3	Label 4	Severe	Non-severe	Non-severe	Non-severe	Non-severe
20230206137	20230316	Label 1	Label 2	Severe	Severe	Non-severe	Non-severe	Non-severe	Label 4	Label 2	Non-severe	Non-severe	Non-severe	Non-severe	Non-severe	Label 1	Label 1	Severe	Severe	Non-severe	Non-severe	Non-severe
20230206138	20230206	Label 3	Label 1	Non-severe	Non-severe	Non-severe	Non-severe	Non-severe	Label 1	Label 1	Non-severe	Non-severe	Non-severe	Non-severe	Non-severe	Label 2	Label 2	Non-severe	Severe	Non-severe	Non-severe	Non-severe
20230206263	20230206	Label 1	Label 1	Severe	Severe	Severe	Non-severe	Severe	Label 4	Label 4	Severe	Severe	Non-severe	Non-severe	Severe	Label 3	Label 4	Severe	Severe	Severe	Non-severe	Severe
20230206263	20230222	Label 1	Label 3	Severe	Severe	Severe	Non-severe	Severe	Label 1	Uncertain	Non-severe	Non-severe	Non-severe	Non-severe	Severe	Label 3	Label 3	Severe	Severe	Severe	Non-severe	Severe
20230208212	20230209	Label 4	Label 1	Non-severe	Non-severe	Non-severe	Non-severe	Non-severe	Label 2	Label 1	Non-severe	Non-severe	Non-severe	Non-severe	Non-severe	Label 2	Label 4	Non-severe	Severe	Non-severe	Non-severe	Non-severe
20230209089	20230209	Label 4	Label 2	Non-severe	Non-severe	Non-severe	Non-severe	Non-severe	Label 4	Label 1	Non-severe	Non-severe	Non-severe	Non-severe	Non-severe	Label 2	Label 4	Non-severe	Severe	Non-severe	Non-severe	Non-severe
20230209208	20230210	Label 2	Label 2	Non-severe	Non-severe	Non-severe	Non-severe	Non-severe	Label 4	Label 2	Non-severe	Non-severe	Non-severe	Non-severe	Non-severe	Label 3	Label 3	Severe	Non-severe	Non-severe	Non-severe	Non-severe
20230209323	20230216	Label 3	Label 4	Non-severe	Non-severe	Non-severe	Non-severe	Non-severe	Label 4	Label 4	Non-severe	Non-severe	Non-severe	Non-severe	Non-severe	Label 2	Label 1	Non-severe	Severe	Non-severe	Non-severe	Non-severe
20230209323	20230305	Label 4	Label 2	Non-severe	Non-severe	Non-severe	Non-severe	Non-severe	Label 2	Label 2	Non-severe	Non-severe	Non-severe	Non-severe	Non-severe	Label 3	Label 4	Non-severe	Non-severe	Non-severe	Non-severe	Non-severe
20230210133	20230210	Label 3	Label 2	Non-severe	Non-severe	Non-severe	Non-severe	Non-severe	Label 4	Label 4	Non-severe	Non-severe	Non-severe	Non-severe	Non-severe	Label 1	Label 2	Severe	Non-severe	Severe	Non-severe	Non-severe
20230210133	20230302	Label 2	Label 1	Non-severe	Non-severe	Non-severe	Non-severe	Non-severe	Label 4	Label 2	Non-severe	Non-severe	Non-severe	Non-severe	Non-severe	Label 4	Label 3	Severe	Severe	Non-severe	Non-severe	Non-severe
20230210279	20230211	Label 2	Label 2	Non-severe	Non-severe	Non-severe	Non-severe	Non-severe	Label 3	Label 3	Non-severe	Non-severe	Non-severe	Non-severe	Non-severe	Label 3	Label 1	Non-severe	Non-severe	Severe	Non-severe	Non-severe
20230211287	20230212	Label 3	Label 1	Non-severe	Non-severe	Non-severe	Non-severe	Non-severe	Label 2	Label 1	Non-severe	Non-severe	Non-severe	Non-severe	Non-severe	Label 3	Uncertain	Non-severe	Non-severe	Non-severe	Non-severe	Non-severe
20230211337	20230212	Label 4	Label 1	Non-severe	Non-severe	Non-severe	Non-severe	Non-severe	Label 4	Label 4	Non-severe	Non-severe	Non-severe	Non-severe	Non-severe	Label 1	Label 4	Non-severe	Non-severe	Severe	Non-severe	Non-severe
20230212005	20230216	Label 3	Label 4	Non-severe	Non-severe	Non-severe	Non-severe	Non-severe	Label 4	Label 4	Non-severe	Non-severe	Non-severe	Non-severe	Non-severe	Label 1	Label 2	Non-severe	Severe	Non-severe	Non-severe	Non-severe
20230212115	20230212	Label 4	Label 3	Severe	Severe	Severe	Non-severe	Severe	Label 3	Label 2	Severe	Severe	Severe	Non-severe	Severe	Label 2	Label 3	Severe	Severe	Severe	Non-severe	Severe
20230212206	20230212	Label 2	Label 4	Non-severe	Non-severe	Non-severe	Non-severe	Non-severe	Label 3	Label 3	Non-severe	Non-severe	Non-severe	Non-severe	Non-severe	Label 3	Label 4	Non-severe	Non-severe	Severe	Non-severe	Non-severe
20230212250	20230212	Label 1	Label 4	Non-severe	Non-severe	Non-severe	Non-severe	Non-severe	Label 3	Label 1	Non-severe	Non-severe	Non-severe	Non-severe	Non-severe	Label 4	Label 1	Non-severe	Non-severe	Severe	Non-severe	Non-severe
20230212250	20230219	Label 2	Label 1	Non-severe	Non-severe	Non-severe	Non-severe	Non-severe	Label 4	Label 3	Non-severe	Non-severe	Non-severe	Non-severe	Non-severe	Label 3	Label 3	Non-severe	Non-severe	Non-severe	Non-severe	Non-severe
20230213095	20230213	Label 2	Label 4	Non-severe	Non-severe	Non-severe	Non-severe	Non-severe	Label 3	Label 2	Non-severe	Non-severe	Non-severe	Non-severe	Non-severe	Label 4	Label 4	Severe	Non-severe	Non-severe	Non-severe	Non-severe
20230213095	20230215	Label 3	Label 1	Non-severe	Non-severe	Non-severe	Non-severe	Non-severe	Label 1	Label 4	Non-severe	Non-severe	Non-severe	Non-severe	Non-severe	Label 2	Label 4	Non-severe	Non-severe	Severe	Non-severe	Non-severe
20230214118	20230214	Label 2	Label 1	Non-severe	Non-severe	Non-severe	Non-severe	Non-severe	Label 4	Label 4	Non-severe	Non-severe	Non-severe	Non-severe	Non-severe	Label 3	Label 2	Non-severe	Non-severe	Non-severe	Non-severe	Non-severe
20230214356	20230215	Label 2	Label 4	Non-severe	Non-severe	Non-severe	Non-severe	Non-severe	Label 2	Label 2	Non-severe	Non-severe	Non-severe	Non-severe	Non-severe	Label 1	Label 3	Non-severe	Non-severe	Non-severe	Non-severe	Non-severe
20230215281	20230216	Label 3	Label 1	Non-severe	Non-severe	Non-severe	Non-severe	Non-severe	Label 2	Label 2	Non-severe	Non-severe	Non-severe	Non-severe	Non-severe	Label 1	Label 3	Severe	Non-severe	Non-severe	Non-severe	Non-severe
20230217110	20230217	Label 2	Label 4	Severe	Severe	Non-severe	Non-severe	Non-severe	Label 2	Label 3	Non-severe	Non-severe	Non-severe	Non-severe	Non-severe	Label 4	Label 2	Non-severe	Non-severe	Non-severe	Non-severe	Non-severe
20230217110	20230226	Label 2	Label 2	Severe	Non-severe	Severe	Non-severe	Non-severe	Label 1	Label 1	Non-severe	Non-severe	Non-severe	Non-severe	Non-severe	Label 4	Label 3	Severe	Severe	Non-severe	Non-severe	Non-severe
20230217110	20230312	Label 4	Label 2	Severe	Severe	Non-severe	Non-severe	Non-severe	Label 1	Label 1	Non-severe	Non-severe	Non-severe	Non-severe	Non-severe	Label 4	Label 2	Non-severe	Severe	Severe	Non-severe	Non-severe
20230217110	20230327	Label 4	Label 2	Non-severe	Non-severe	Severe	Non-severe	Non-severe	Label 1	Uncertain	Non-severe	Non-severe	Non-severe	Non-severe	Non-severe	Label 1	Label 2	Non-severe	Non-severe	Severe	Non-severe	Non-severe
20230218322	20230219	Label 1	Label 2	Non-severe	Severe	Non-severe	Non-severe	Non-severe	Label 1	Label 1	Non-severe	Non-severe	Non-severe	Non-severe	Non-severe	Label 3	Label 2	Non-severe	Non-severe	Severe	Non-severe	Non-severe
20230219131	20230219	Label 2	Label 4	Non-severe	Non-severe	Non-severe	Non-severe	Non-severe	Label 2	Label 2	Non-severe	Non-severe	Non-severe	Non-severe	Non-severe	Label 3	Label 3	Severe	Non-severe	Non-severe	Non-severe	Non-severe
20230219171	20230219	Label 1	Label 3	Severe	Severe	Severe	Non-severe	Non-severe	Label 1	Label 1	Non-severe	Non-severe	Non-severe	Non-severe	Non-severe	Label 3	Label 4	Severe	Severe	Severe	Non-severe	Severe
20230219171	20230308	Label 2	Label 4	Severe	Severe	Severe	Non-severe	Non-severe	Label 2	Label 2	Non-severe	Non-severe	Non-severe	Non-severe	Non-severe	Label 3	Label 3	Severe	Severe	Non-severe	Non-severe	Non-severe
20230219174	20230219	Label 4	Label 3	Non-severe	Non-severe	Non-severe	Non-severe	Non-severe	Label 2	Label 2	Non-severe	Non-severe	Non-severe	Non-severe	Non-severe	Label 2	Label 3	Non-severe	Severe	Non-severe	Non-severe	Non-severe
20230222005	20230222	Label 1	Label 3	Non-severe	Non-severe	Non-severe	Non-severe	Non-severe	Label 1	Label 1	Non-severe	Non-severe	Non-severe	Non-severe	Non-severe	Label 1	Label 1	Severe	Severe	Non-severe	Non-severe	Non-severe
20230222005	20230315	Label 2	Label 4	Non-severe	Non-severe	Non-severe	Non-severe	Non-severe	Label 2	Label 2	Non-severe	Non-severe	Non-severe	Non-severe	Non-severe	Label 1	Label 3	Non-severe	Non-severe	Severe	Non-severe	Non-severe
20230222006	20230222	Label 1	Label 4	Non-severe	Severe	Non-severe	Non-severe	Non-severe	Label 3	Label 1	Non-severe	Non-severe	Non-severe	Non-severe	Non-severe	Label 3	Label 2	Non-severe	Non-severe	Severe	Non-severe	Non-severe
20230222007	20230222	Label 2	Label 1	Severe	Non-severe	Non-severe	Non-severe	Non-severe	Label 4	Label 1	Non-severe	Non-severe	Non-severe	Non-severe	Non-severe	Label 2	Label 2	Non-severe	Non-severe	Severe	Non-severe	Non-severe
20230222133	20230222	Label 2	Label 3	Non-severe	Non-severe	Non-severe	Non-severe	Non-severe	Label 3	Label 2	Non-severe	Non-severe	Non-severe	Non-severe	Non-severe	Label 4	Label 3	Non-severe	Non-severe	Non-severe	Non-severe	Non-severe
20230223030	20230223	Label 2	Label 4	Non-severe	Non-severe	Non-severe	Non-severe	Non-severe	Label 4	Label 4	Non-severe	Non-severe	Non-severe	Non-severe	Non-severe	Label 3	Label 2	Non-severe	Non-severe	Non-severe	Non-severe	Non-severe
20230225079	20230225	Label 1	Label 4	Non-severe	Non-severe	Non-severe	Non-severe	Non-severe	Label 1	Label 1	Non-severe	Non-severe	Non-severe	Non-severe	Non-severe	Label 4	Label 3	Non-severe	Non-severe	Non-severe	Non-severe	Non-severe
20230225079	20230301	Label 2	Label 1	Non-severe	Non-severe	Non-severe	Non-severe	Non-severe	Label 4	Label 4	Non-severe	Non-severe	Non-severe	Non-severe	Non-severe	Label 4	Label 2	Non-severe	Non-severe	Non-severe	Non-severe	Non-severe
20230225122	20230225	Label 1	Label 4	Non-severe	Non-severe	Non-severe	Non-severe	Non-severe	Label 4	Uncertain	Non-severe	Non-severe	Non-severe	Non-severe	Non-severe	Label 3	Label 3	Non-severe	Non-severe	Non-severe	Non-severe	Non-severe
20230225285	20230226	Label 3	Label 3	Non-severe	Severe	Non-severe	Non-severe	Non-severe	Label 2	Label 4	Non-severe	Non-severe	Non-severe	Non-severe	Non-severe	Label 2	Label 2	Non-severe	Non-severe	Non-severe	Non-severe	Non-severe
20230226105	20230226	Label 4	Label 1	Non-severe	Non-severe	Non-severe	Non-severe	Non-severe	Label 2	Label 3	Non-severe	Non-severe	Non-severe	Non-severe	Non-severe	Label 1	Label 4	Non-severe	Non-severe	Non-severe	Non-severe	Non-severe
20230226108	20230226	Label 2	Label 4	Non-severe	Non-severe	Non-severe	Non-severe	Non-severe	Label 2	Label 3	Non-severe	Non-severe	Non-severe	Non-severe	Non-severe	Label 4	Label 4	Non-severe	Non-severe	Non-severe	Non-severe	Non-severe
20230228080	20230228	Label 2	Label 3	Non-severe	Severe	Non-severe	Non-severe	Non-severe	Label 4	Label 2	Non-severe	Non-severe	Non-severe	Non-severe	Non-severe	Label 3	Label 1	Non-severe	Severe	Non-severe	Non-severe	Non-severe
20230301181	20230301	Label 1	Label 4	Severe	Non-severe	Non-severe	Non-severe	Non-severe	Label 1	Label 4	Non-severe	Non-severe	Non-severe	Non-severe	Non-severe	Label 3	Label 4	Non-severe	Non-severe	Non-severe	Non-severe	Non-severe
20230301339	20230302	Label 4	Label 3	Non-severe	Non-severe	Severe	Non-severe	Non-severe	Label 2	Label 3	Non-severe	Non-severe	Non-severe	Non-severe	Non-severe	Label 3	Label 1	Non-severe	Severe	Severe	Non-severe	Non-severe
20230302041	20230302	Label 4	Label 2	Non-severe	Non-severe	Severe	Non-severe	Non-severe	Label 1	Label 2	Non-severe	Non-severe	Non-severe	Non-severe	Non-severe	Label 2	Label 1	Non-severe	Severe	Non-severe	Non-severe	Non-severe
20230302171	20230302	Label 4	Label 4	Severe	Severe	Severe	Non-severe	Severe	Label 3	Label 2	Severe	Severe	Severe	Non-severe	Severe	Label 3	Label 3	Severe	Severe	Severe	Non-severe	Severe
20230302214	20230302	Label 4	Label 1	Severe	Non-severe	Non-severe	Non-severe	Non-severe	Label 1	Label 1	Non-severe	Non-severe	Non-severe	Non-severe	Non-severe	Label 1	Label 4	Non-severe	Non-severe	Non-severe	Non-severe	Non-severe
20230303289	20230303	Label 3	Label 2	Non-severe	Non-severe	Severe	Non-severe	Non-severe	Label 4	Label 3	Non-severe	Non-severe	Non-severe	Non-severe	Non-severe	Label 1	Label 3	Non-severe	Non-severe	Non-severe	Non-severe	Non-severe
20230303317	20230304	Label 1	Label 2	Non-severe	Non-severe	Non-severe	Non-severe	Non-severe	Label 4	Label 1	Non-severe	Non-severe	Non-severe	Non-severe	Non-severe	Label 1	Label 4	Non-severe	Non-severe	Non-severe	Non-severe	Non-severe
20230304201	20230306	Label 2	Label 2	Non-severe	Non-severe	Non-severe	Non-severe	Non-severe	Label 4	Label 4	Non-severe	Non-severe	Non-severe	Non-severe	Non-severe	Label 3	Label 3	Severe	Non-severe	Non-severe	Non-severe	Non-severe
20230304308	20230305	Label 4	Label 1	Non-severe	Non-severe	Non-severe	Non-severe	Non-severe	Label 1	Label 1	Non-severe	Non-severe	Non-severe	Non-severe	Non-severe	Label 1	Label 2	Non-severe	Non-severe	Non-severe	Non-severe	Non-severe
20230305046	20230305	Label 2	Label 2	Non-severe	Non-severe	Severe	Non-severe	Non-severe	Label 1	Label 1	Non-severe	Non-severe	Non-severe	Non-severe	Non-severe	Label 3	Label 3	Non-severe	Non-severe	Non-severe	Non-severe	Non-severe
20230305349	20230306	Label 2	Label 2	Non-severe	Non-severe	Severe	Non-severe	Non-severe	Label 1	Uncertain	Non-severe	Non-severe	Non-severe	Non-severe	Non-severe	Label 4	Label 4	Severe	Non-severe	Severe	Non-severe	Non-severe
20230306031	20230314	Label 1	Label 3	Severe	Severe	Severe	Non-severe	Severe	Label 4	Label 3	Severe	Non-severe	Non-severe	Non-severe	Severe	Label 2	Label 3	Severe	Severe	Severe	Non-severe	Non-severe
20230306059	20230306	Label 4	Label 3	Severe	Non-severe	Non-severe	Non-severe	Non-severe	Label 2	Label 2	Non-severe	Non-severe	Non-severe	Non-severe	Non-severe	Label 4	Label 1	Non-severe	Non-severe	Non-severe	Non-severe	Non-severe
20230306296	20230308	Label 3	Label 4	Severe	Non-severe	Non-severe	Non-severe	Non-severe	Label 2	Label 1	Non-severe	Non-severe	Non-severe	Non-severe	Non-severe	Label 2	Label 4	Non-severe	Non-severe	Non-severe	Non-severe	Non-severe
20230306296	20230310	Label 4	Label 3	Non-severe	Non-severe	Non-severe	Non-severe	Non-severe	Label 1	Label 4	Non-severe	Non-severe	Non-severe	Non-severe	Non-severe	Label 3	Label 3	Non-severe	Non-severe	Severe	Non-severe	Non-severe
20230306296	20230319	Label 3	Label 2	Non-severe	Non-severe	Severe	Non-severe	Non-severe	Label 3	Label 3	Non-severe	Non-severe	Non-severe	Non-severe	Non-severe	Label 3	Label 1	Non-severe	Non-severe	Non-severe	Non-severe	Non-severe
20230307239	20230310	Label 4	Label 1	Non-severe	Severe	Non-severe	Non-severe	Non-severe	Label 2	Label 4	Non-severe	Non-severe	Non-severe	Non-severe	Non-severe	Label 1	Label 3	Non-severe	Non-severe	Non-severe	Non-severe	Non-severe
20230308118	20230308	Label 3	Label 2	Non-severe	Non-severe	Non-severe	Non-severe	Non-severe	Label 3	Label 4	Non-severe	Non-severe	Non-severe	Non-severe	Non-severe	Label 2	Label 2	Non-severe	Severe	Non-severe	Non-severe	Non-severe
20230308155	20230408	Label 4	Label 4	Non-severe	Non-severe	Severe	Non-severe	Non-severe	Label 3	Label 1	Non-severe	Non-severe	Non-severe	Non-severe	Non-severe	Label 2	Label 1	Non-severe	Non-severe	Severe	Non-severe	Non-severe
20230308281	20230309	Label 3	Label 2	Non-severe	Severe	Non-severe	Non-severe	Non-severe	Label 3	Uncertain	Non-severe	Non-severe	Non-severe	Non-severe	Non-severe	Label 1	Label 4	Non-severe	Non-severe	Non-severe	Non-severe	Non-severe
20230309228	20230311	Label 2	Label 4	Severe	Non-severe	Non-severe	Non-severe	Non-severe	Label 1	Label 1	Non-severe	Non-severe	Non-severe	Non-severe	Non-severe	Label 4	Label 3	Non-severe	Severe	Non-severe	Non-severe	Non-severe
20230310183	20230314	Label 1	Label 4	Non-severe	Non-severe	Non-severe	Non-severe	Non-severe	Label 3	Label 3	Non-severe	Non-severe	Non-severe	Non-severe	Non-severe	Label 3	Label 3	Non-severe	Non-severe	Non-severe	Non-severe	Non-severe
20230310183	20230318	Label 4	Label 3	Non-severe	Non-severe	Non-severe	Non-severe	Non-severe	Label 3	Label 2	Non-severe	Non-severe	Non-severe	Non-severe	Non-severe	Label 1	Label 4	Non-severe	Non-severe	Non-severe	Non-severe	Non-severe
20230311138	20230313	Label 2	Label 2	Non-severe	Severe	Non-severe	Non-severe	Non-severe	Label 4	Label 2	Non-severe	Non-severe	Non-severe	Non-severe	Non-severe	Label 1	Label 2	Severe	Non-severe	Non-severe	Non-severe	Non-severe
20230311138	20230414	Label 3	Label 3	Severe	Non-severe	Severe	Non-severe	Non-severe	Label 3	Label 2	Non-severe	Non-severe	Severe	Non-severe	Non-severe	Label 1	Label 4	Non-severe	Non-severe	Severe	Non-severe	Non-severe
20230311204	20230311	Label 3	Label 4	Severe	Non-severe	Non-severe	Non-severe	Non-severe	Label 1	Label 1	Non-severe	Non-severe	Non-severe	Non-severe	Non-severe	Label 3	Label 4	Non-severe	Non-severe	Non-severe	Non-severe	Non-severe
20230311348	20230313	Label 3	Label 1	Severe	Severe	Severe	Non-severe	Non-severe	Label 3	Label 2	Non-severe	Non-severe	Non-severe	Non-severe	Non-severe	Label 3	Label 2	Non-severe	Non-severe	Non-severe	Non-severe	Non-severe
20230312072	20230312	Label 2	Label 2	Non-severe	Non-severe	Non-severe	Non-severe	Non-severe	Label 3	Label 4	Non-severe	Non-severe	Non-severe	Non-severe	Non-severe	Label 4	Label 2	Non-severe	Non-severe	Non-severe	Non-severe	Non-severe
20230312072	20230325	Label 4	Label 2	Non-severe	Non-severe	Severe	Non-severe	Non-severe	Label 1	Label 3	Non-severe	Non-severe	Non-severe	Non-severe	Non-severe	Label 3	Label 4	Non-severe	Non-severe	Non-severe	Non-severe	Non-severe
20230312072	20230408	Label 2	Label 3	Severe	Severe	Non-severe	Non-severe	Non-severe	Label 4	Label 1	Non-severe	Non-severe	Non-severe	Non-severe	Non-severe	Label 3	Label 2	Non-severe	Non-severe	Non-severe	Non-severe	Non-severe
20230312072	20230505	Label 1	Label 2	Severe	Non-severe	Non-severe	Non-severe	Non-severe	Label 3	Label 2	Non-severe	Non-severe	Non-severe	Non-severe	Non-severe	Label 1	Label 2	Severe	Non-severe	Non-severe	Non-severe	Non-severe
20230312327	20230313	Label 1	Label 3	Non-severe	Severe	Severe	Non-severe	Non-severe	Label 4	Label 4	Non-severe	Non-severe	Non-severe	Non-severe	Non-severe	Label 2	Label 2	Severe	Severe	Severe	Non-severe	Severe
20230312327	20230410	Label 3	Label 4	Severe	Non-severe	Non-severe	Non-severe	Non-severe	Label 3	Label 3	Non-severe	Non-severe	Non-severe	Non-severe	Non-severe	Label 1	Label 3	Non-severe	Non-severe	Severe	Non-severe	Non-severe
20230313088	20230313	Label 3	Label 1	Non-severe	Non-severe	Non-severe	Non-severe	Non-severe	Label 4	Label 4	Non-severe	Non-severe	Non-severe	Non-severe	Non-severe	Label 3	Label 4	Non-severe	Non-severe	Non-severe	Non-severe	Non-severe
20230313120	20230313	Label 3	Label 4	Non-severe	Non-severe	Non-severe	Non-severe	Non-severe	Label 2	Label 1	Non-severe	Non-severe	Non-severe	Non-severe	Non-severe	Label 2	Label 4	Non-severe	Non-severe	Non-severe	Non-severe	Non-severe
20230313282	20230314	Label 2	Label 3	Severe	Severe	Severe	Non-severe	Severe	Label 3	Uncertain	Non-severe	Non-severe	Non-severe	Non-severe	Non-severe	Label 3	Label 2	Non-severe	Severe	Non-severe	Non-severe	Non-severe
20230313294	20230314	Label 1	Label 3	Non-severe	Non-severe	Non-severe	Non-severe	Non-severe	Label 1	Label 1	Non-severe	Non-severe	Non-severe	Non-severe	Non-severe	Label 1	Label 4	Non-severe	Non-severe	Non-severe	Non-severe	Non-severe
20230314336	20230315	Label 1	Label 3	Non-severe	Severe	Non-severe	Non-severe	Non-severe	Label 3	Label 2	Non-severe	Non-severe	Non-severe	Non-severe	Non-severe	Label 3	Label 4	Non-severe	Non-severe	Non-severe	Non-severe	Non-severe
20230315173	20230323	Label 2	Label 2	Severe	Severe	Severe	Non-severe	Non-severe	Label 2	Label 3	Non-severe	Non-severe	Non-severe	Non-severe	Non-severe	Label 1	Label 2	Non-severe	Non-severe	Severe	Non-severe	Non-severe
20230317004	20230317	Label 1	Label 4	Non-severe	Non-severe	Non-severe	Non-severe	Non-severe	Label 3	Label 2	Non-severe	Non-severe	Non-severe	Non-severe	Non-severe	Label 1	Label 2	Severe	Non-severe	Non-severe	Non-severe	Severe
20230317004	20230401	Label 3	Label 2	Severe	Severe	Non-severe	Non-severe	Severe	Label 4	Uncertain	Severe	Severe	Severe	Non-severe	Severe	Label 2	Label 2	Severe	Severe	Severe	Non-severe	Severe
20230317004	20230408	Label 4	Label 2	Severe	Severe	Severe	Non-severe	Severe	Label 1	Label 1	Severe	Severe	Severe	Non-severe	Severe	Label 3	Label 1	Severe	Severe	Severe	Non-severe	Severe
20230319306	20230320	Label 3	Label 4	Non-severe	Non-severe	Non-severe	Non-severe	Non-severe	Label 2	Uncertain	Non-severe	Non-severe	Non-severe	Non-severe	Non-severe	Label 4	Uncertain	Non-severe	Non-severe	Non-severe	Non-severe	Non-severe
20230320165	20230320	Label 1	Label 3	Non-severe	Non-severe	Non-severe	Non-severe	Non-severe	Label 1	Label 3	Non-severe	Non-severe	Non-severe	Non-severe	Non-severe	Label 4	Label 2	Non-severe	Non-severe	Non-severe	Non-severe	Non-severe
20230320296	20230322	Label 4	Label 2	Non-severe	Non-severe	Severe	Non-severe	Non-severe	Label 2	Label 2	Non-severe	Non-severe	Non-severe	Non-severe	Non-severe	Label 4	Label 2	Non-severe	Non-severe	Non-severe	Non-severe	Non-severe
20230321116	20230323	Label 4	Label 4	Severe	Severe	Non-severe	Non-severe	Non-severe	Label 2	Label 2	Non-severe	Non-severe	Non-severe	Non-severe	Non-severe	Label 2	Label 2	Severe	Non-severe	Severe	Non-severe	Non-severe
20230322187	20230324	Label 3	Label 2	Non-severe	Severe	Non-severe	Non-severe	Non-severe	Label 3	Label 3	Non-severe	Non-severe	Non-severe	Non-severe	Non-severe	Label 3	Label 2	Non-severe	Non-severe	Non-severe	Non-severe	Non-severe
20230322287	20230323	Label 2	Label 4	Non-severe	Severe	Non-severe	Non-severe	Non-severe	Label 1	Label 4	Non-severe	Non-severe	Non-severe	Non-severe	Non-severe	Label 4	Label 4	Severe	Non-severe	Non-severe	Non-severe	Non-severe
20230323108	20230326	Label 4	Label 4	Non-severe	Non-severe	Non-severe	Non-severe	Non-severe	Label 4	Label 4	Non-severe	Non-severe	Non-severe	Non-severe	Non-severe	Label 2	Label 2	Non-severe	Non-severe	Non-severe	Non-severe	Non-severe
20230323241	20230324	Label 3	Label 4	Non-severe	Severe	Severe	Non-severe	Non-severe	Label 4	Label 2	Non-severe	Severe	Non-severe	Non-severe	Non-severe	Label 3	Label 3	Non-severe	Severe	Severe	Non-severe	Non-severe
20230324213	20230326	Label 2	Label 2	Non-severe	Severe	Non-severe	Non-severe	Non-severe	Label 2	Label 1	Non-severe	Non-severe	Non-severe	Non-severe	Non-severe	Label 4	Label 4	Non-severe	Non-severe	Non-severe	Non-severe	Non-severe
20230325126	20230325	Label 1	Label 1	Non-severe	Non-severe	Severe	Non-severe	Non-severe	Label 3	Label 4	Non-severe	Non-severe	Non-severe	Non-severe	Non-severe	Label 3	Label 3	Non-severe	Non-severe	Non-severe	Non-severe	Non-severe
20230325196	20230325	Label 3	Label 4	Non-severe	Non-severe	Non-severe	Non-severe	Non-severe	Label 4	Label 1	Non-severe	Non-severe	Non-severe	Non-severe	Severe	Label 4	Label 1	Non-severe	Severe	Severe	Non-severe	Non-severe
20230325196	20230414	Label 4	Label 1	Non-severe	Non-severe	Non-severe	Non-severe	Non-severe	Label 1	Uncertain	Severe	Non-severe	Non-severe	Non-severe	Severe	Label 3	Label 3	Non-severe	Severe	Severe	Non-severe	Non-severe
20230326068	20230326	Label 3	Label 4	Non-severe	Non-severe	Non-severe	Non-severe	Non-severe	Label 3	Label 3	Non-severe	Non-severe	Non-severe	Non-severe	Non-severe	Label 2	Label 3	Non-severe	Non-severe	Non-severe	Non-severe	Non-severe
20230326113	20230326	Label 3	Label 4	Non-severe	Non-severe	Non-severe	Non-severe	Non-severe	Label 1	Label 2	Non-severe	Non-severe	Non-severe	Non-severe	Non-severe	Label 4	Label 4	Non-severe	Non-severe	Non-severe	Non-severe	Non-severe
20230326303	20230327	Label 3	Label 2	Non-severe	Non-severe	Non-severe	Non-severe	Non-severe	Label 4	Label 2	Non-severe	Non-severe	Non-severe	Non-severe	Non-severe	Label 1	Label 2	Non-severe	Severe	Non-severe	Non-severe	Non-severe
20230328106	20230328	Label 1	Label 3	Non-severe	Severe	Severe	Non-severe	Non-severe	Label 1	Label 4	Severe	Non-severe	Non-severe	Non-severe	Non-severe	Label 4	Label 4	Non-severe	Severe	Severe	Non-severe	Non-severe
20230330273	20230331	Label 4	Label 3	Non-severe	Non-severe	Non-severe	Non-severe	Non-severe	Label 1	Label 1	Non-severe	Non-severe	Non-severe	Non-severe	Non-severe	Label 1	Label 4	Severe	Non-severe	Non-severe	Non-severe	Non-severe
20230331140	20230331	Label 3	Label 1	Non-severe	Non-severe	Non-severe	Non-severe	Non-severe	Label 3	Label 2	Non-severe	Non-severe	Non-severe	Non-severe	Non-severe	Label 3	Label 4	Non-severe	Non-severe	Non-severe	Non-severe	Non-severe
20230331150	20230407	Label 1	Label 4	Non-severe	Non-severe	Non-severe	Non-severe	Non-severe	Label 1	Label 4	Non-severe	Non-severe	Non-severe	Non-severe	Non-severe	Label 4	Label 2	Severe	Severe	Severe	Non-severe	Non-severe
20230401046	20230401	Label 3	Label 2	Non-severe	Non-severe	Severe	Non-severe	Non-severe	Label 2	Label 2	Non-severe	Severe	Non-severe	Non-severe	Non-severe	Label 1	Label 1	Severe	Severe	Severe	Non-severe	Non-severe
20230401049	20230401	Label 4	Label 2	Non-severe	Non-severe	Non-severe	Non-severe	Non-severe	Label 1	Uncertain	Non-severe	Severe	Non-severe	Non-severe	Non-severe	Label 1	Label 4	Non-severe	Non-severe	Non-severe	Non-severe	Non-severe
20230401049	20230403	Label 3	Label 1	Non-severe	Non-severe	Non-severe	Non-severe	Non-severe	Label 2	Label 2	Non-severe	Non-severe	Non-severe	Non-severe	Non-severe	Label 3	Label 3	Non-severe	Non-severe	Non-severe	Non-severe	Non-severe
20230402186	20230402	Label 3	Label 3	Non-severe	Non-severe	Non-severe	Non-severe	Non-severe	Label 2	Label 4	Non-severe	Non-severe	Non-severe	Non-severe	Non-severe	Label 1	Label 1	Severe	Non-severe	Non-severe	Non-severe	Non-severe
20230404251	20230405	Label 4	Label 2	Non-severe	Non-severe	Non-severe	Non-severe	Non-severe	Label 3	Label 2	Non-severe	Non-severe	Non-severe	Non-severe	Non-severe	Label 1	Label 2	Non-severe	Severe	Non-severe	Non-severe	Non-severe
20230406151	20230407	Label 2	Label 1	Non-severe	Non-severe	Non-severe	Non-severe	Non-severe	Label 3	Label 4	Non-severe	Non-severe	Non-severe	Non-severe	Non-severe	Label 3	Label 3	Severe	Non-severe	Non-severe	Non-severe	Non-severe
20230406273	20230408	Label 1	Label 2	Non-severe	Non-severe	Non-severe	Non-severe	Non-severe	Label 1	Label 2	Non-severe	Non-severe	Non-severe	Non-severe	Non-severe	Label 3	Label 3	Non-severe	Severe	Non-severe	Non-severe	Non-severe
20230412273	20230425	Label 2	Label 4	Non-severe	Severe	Severe	Non-severe	Severe	Label 4	Label 4	Severe	Severe	Severe	Non-severe	Severe	Label 1	Label 2	Severe	Severe	Severe	Non-severe	Severe
20230418011	20230418	Label 4	Label 4	Severe	Non-severe	Severe	Non-severe	Non-severe	Label 3	Label 3	Severe	Severe	Non-severe	Non-severe	Severe	Label 3	Label 4	Severe	Severe	Severe	Non-severe	Severe
20230426135-T	20230502	Label 3	Label 4	Severe	Non-severe	Severe	Non-severe	Severe	Label 3	Label 4	Severe	Severe	Severe	Non-severe	Severe	Label 1	Label 3	Severe	Severe	Severe	Non-severe	Severe
20230505164	20230505	Label 4	Label 1	Severe	Non-severe	Non-severe	Non-severe	Non-severe	Label 2	Label 2	Non-severe	Severe	Non-severe	Non-severe	Non-severe	Label 4	Label 1	Non-severe	Severe	Severe	Non-severe	Non-severe
20230506140-T	20230507	Label 4	Label 2	Severe	Severe	Non-severe	Non-severe	Non-severe	Label 3	Label 3	Severe	Severe	Severe	Non-severe	Severe	Label 4	Label 1	Severe	Severe	Severe	Non-severe	Severe
20230506142-T	20230506	Label 3	Label 3	Non-severe	Non-severe	Severe	Non-severe	Non-severe	Label 1	Label 1	Severe	Severe	Severe	Non-severe	Severe	Label 2	Label 2	Severe	Non-severe	Severe	Non-severe	Severe
20230531181	20230603								Label 1	Label 3	Non-severe	Non-severe	Non-severe	Non-severe	Non-severe	Label 4	Label 4	Non-severe	Non-severe	Non-severe	Non-severe	Non-severe
20230601044	20230603	Label 1	Label 2	Non-severe	Non-severe	Non-severe	Non-severe	Non-severe	Label 2	Label 1	Non-severe	Non-severe	Non-severe	Non-severe	Non-severe	Label 4	Label 1	Non-severe	Non-severe	Non-severe	Non-severe	Non-severe
20230601085	20230608	Label 2	Label 2	Non-severe	Severe	Severe	Non-severe	Non-severe	Label 3	Label 4	Non-severe	Non-severe	Non-severe	Non-severe	Non-severe	Label 1	Label 1	Non-severe	Non-severe	Non-severe	Non-severe	Non-severe
20230607275	20230615	Label 4	Label 2	Non-severe	Severe	Severe	Non-severe	Severe	Label 2	Label 4	Non-severe	Severe	Severe	Non-severe	Severe	Label 1	Label 2	Severe	Severe	Severe	Non-severe	Severe
20230607275	20230624	Label 4	Label 4	Severe	Severe	Severe	Non-severe	Non-severe	Label 2	Label 1	Severe	Severe	Severe	Non-severe	Severe	Label 1	Label 1	Severe	Severe	Severe	Non-severe	Severe
20230626204	20230627	Label 4	Label 3	Non-severe	Severe	Severe	Non-severe	Non-severe	Label 1	Label 4	Non-severe	Severe	Severe	Non-severe	Severe	Label 4	Label 2	Severe	Severe	Severe	Non-severe	Severe
20230626204	20230630	Label 4	Label 3	Severe	Severe	Non-severe	Non-severe	Non-severe	Label 3	Label 4	Severe	Severe	Non-severe	Non-severe	Severe	Label 1	Label 4	Severe	Severe	Severe	Non-severe	Severe
365775-A	20231208	Label 4	Label 4	Non-severe	Severe	Non-severe	Non-severe	Non-severe	Label 2	Label 1	Severe	Non-severe	Non-severe	Non-severe	Non-severe	Label 4	Label 3	Severe	Severe	Severe	Non-severe	Severe
366680	20231211	Label 2	Label 2	Non-severe	Non-severe	Non-severe	Non-severe	Non-severe	Label 3	Label 1	Non-severe	Non-severe	Non-severe	Non-severe	Non-severe	Label 1	Label 2	Non-severe	Non-severe	Non-severe	Non-severe	Non-severe
366880	20231211	Label 4	Label 2	Non-severe	Severe	Non-severe	Non-severe	Non-severe	Label 3	Label 2	Non-severe	Non-severe	Non-severe	Non-severe	Non-severe	Label 1	Label 2	Non-severe	Non-severe	Non-severe	Non-severe	Non-severe
366897	20231212	Label 3	Label 2	Non-severe	Non-severe	Non-severe	Non-severe	Non-severe	Label 2	Label 3	Non-severe	Non-severe	Non-severe	Non-severe	Non-severe	Label 1	Label 2	Non-severe	Non-severe	Severe	Non-severe	Non-severe
366902	20231212	Label 2	Label 1	Non-severe	Non-severe	Non-severe	Non-severe	Non-severe	Label 4	Label 1	Non-severe	Non-severe	Non-severe	Non-severe	Non-severe	Label 3	Label 1	Non-severe	Non-severe	Non-severe	Non-severe	Non-severe
366934	20231214	Label 3	Label 3	Non-severe	Non-severe	Non-severe	Non-severe	Non-severe	Label 2	Label 3	Non-severe	Non-severe	Non-severe	Non-severe	Non-severe	Label 4	Label 2	Non-severe	Non-severe	Non-severe	Non-severe	Non-severe
367177	20231220	Label 4	Label 3	Non-severe	Non-severe	Non-severe	Non-severe	Non-severe	Label 3	Label 3	Non-severe	Non-severe	Non-severe	Non-severe	Non-severe	Label 1	Label 2	Non-severe	Non-severe	Non-severe	Non-severe	Non-severe
367193	20240110	Label 4	Label 3	Non-severe	Non-severe	Non-severe	Non-severe	Non-severe	Label 1	Label 3	Non-severe	Non-severe	Non-severe	Non-severe	Non-severe	Label 4	Label 3	Non-severe	Non-severe	Non-severe	Non-severe	Non-severe
367205	20231221	Label 3	Label 4	Non-severe	Non-severe	Non-severe	Non-severe	Non-severe	Label 2	Label 4	Non-severe	Non-severe	Non-severe	Non-severe	Non-severe	Label 4	Label 1	Non-severe	Non-severe	Non-severe	Non-severe	Non-severe
367222	20231221	Label 3	Label 1	Non-severe	Non-severe	Non-severe	Non-severe	Non-severe	Label 3	Label 1	Non-severe	Non-severe	Non-severe	Non-severe	Non-severe	Label 2	Label 1	Non-severe	Non-severe	Non-severe	Non-severe	Non-severe
367223	20231221	Label 3	Label 2	Non-severe	Non-severe	Non-severe	Non-severe	Non-severe	Label 1	Label 1	Non-severe	Non-severe	Non-severe	Non-severe	Non-severe	Label 1	Label 3	Non-severe	Non-severe	Non-severe	Non-severe	Non-severe
367303	20231225	Label 1	Label 3	Non-severe	Non-severe	Non-severe	Non-severe	Non-severe	Label 1	Label 1	Non-severe	Non-severe	Non-severe	Non-severe	Non-severe	Label 4	Label 3	Non-severe	Non-severe	Non-severe	Non-severe	Non-severe
367526	20240102	Label 2	Label 1	Non-severe	Non-severe	Non-severe	Non-severe	Non-severe	Label 2	Label 1	Non-severe	Non-severe	Non-severe	Non-severe	Non-severe	Label 2	Label 1	Non-severe	Non-severe	Non-severe	Non-severe	Non-severe
367612	20240104	Label 2	Label 3	Non-severe	Non-severe	Non-severe	Non-severe	Non-severe	Label 4	Label 1	Non-severe	Non-severe	Non-severe	Non-severe	Non-severe	Label 1	Label 2	Non-severe	Non-severe	Non-severe	Non-severe	Non-severe
367678	20240117	Label 2	Label 2	Non-severe	Non-severe	Non-severe	Non-severe	Non-severe	Label 4	Uncertain	Non-severe	Non-severe	Non-severe	Non-severe	Non-severe	Label 2	Label 3	Severe	Non-severe	Non-severe	Non-severe	Non-severe
367753	20240109	Label 2	Label 1	Non-severe	Non-severe	Non-severe	Non-severe	Non-severe	Label 2	Label 1	Non-severe	Non-severe	Non-severe	Non-severe	Non-severe	Label 4	Label 2	Non-severe	Non-severe	Non-severe	Non-severe	Non-severe
367860	20240112	Label 4	Label 1	Non-severe	Non-severe	Non-severe	Non-severe	Non-severe	Label 4	Label 4	Non-severe	Non-severe	Non-severe	Non-severe	Non-severe	Label 1	Label 4	Non-severe	Non-severe	Non-severe	Non-severe	Non-severe
367956	20240116	Label 2	Label 3	Non-severe	Non-severe	Non-severe	Non-severe	Non-severe	Label 3	Label 3	Non-severe	Non-severe	Non-severe	Non-severe	Non-severe	Label 4	Label 3	Non-severe	Non-severe	Non-severe	Non-severe	Non-severe
368402	20240130	Label 4	Label 3	Non-severe	Non-severe	Non-severe	Non-severe	Non-severe	Label 3	Label 1	Non-severe	Non-severe	Non-severe	Non-severe	Non-severe	Label 4	Label 4	Non-severe	Non-severe	Non-severe	Non-severe	Non-severe
368417	20240131	Label 1	Label 3	Non-severe	Non-severe	Non-severe	Non-severe	Non-severe	Label 4	Label 3	Non-severe	Non-severe	Non-severe	Non-severe	Non-severe	Label 1	Label 1	Non-severe	Non-severe	Non-severe	Non-severe	Non-severe
368551	20240205	Label 2	Label 2	Non-severe	Non-severe	Non-severe	Non-severe	Non-severe	Label 3	Label 3	Non-severe	Non-severe	Non-severe	Non-severe	Non-severe	Label 4	Label 3	Non-severe	Severe	Non-severe	Non-severe	Non-severe
368593	20240206	Label 2	Label 4	Non-severe	Non-severe	Non-severe	Non-severe	Non-severe	Label 4	Label 1	Non-severe	Non-severe	Non-severe	Non-severe	Non-severe	Label 4	Label 1	Non-severe	Severe	Non-severe	Non-severe	Non-severe
368628	20240206	Label 2	Label 1	Non-severe	Non-severe	Non-severe	Non-severe	Non-severe	Label 2	Label 2	Non-severe	Non-severe	Non-severe	Non-severe	Non-severe	Label 2	Label 1	Non-severe	Non-severe	Non-severe	Non-severe	Non-severe
368686	20240207	Label 2	Label 1	Non-severe	Non-severe	Non-severe	Non-severe	Non-severe	Label 2	Label 3	Non-severe	Non-severe	Non-severe	Non-severe	Non-severe	Label 4	Label 2	Non-severe	Non-severe	Non-severe	Non-severe	Non-severe
369213	20240227	Label 4	Label 1	Non-severe	Non-severe	Non-severe	Non-severe	Non-severe	Label 3	Label 4	Non-severe	Non-severe	Non-severe	Non-severe	Non-severe	Label 2	Label 1	Non-severe	Non-severe	Non-severe	Non-severe	Non-severe
369902	20240320	Label 2	Label 3	Non-severe	Non-severe	Non-severe	Non-severe	Non-severe	Label 4	Label 4	Non-severe	Non-severe	Non-severe	Non-severe	Non-severe	Label 2	Label 1	Non-severe	Non-severe	Non-severe	Non-severe	Non-severe
468293	20231213	Label 2	Label 2	Non-severe	Non-severe	Non-severe	Non-severe	Non-severe	Label 1	Label 1	Non-severe	Non-severe	Non-severe	Non-severe	Non-severe	Label 1	Label 3	Non-severe	Non-severe	Non-severe	Non-severe	Non-severe
468298	20231219	Label 1	Label 3	Non-severe	Non-severe	Non-severe	Non-severe	Non-severe	Label 2	Label 2	Non-severe	Non-severe	Non-severe	Non-severe	Non-severe	Label 4	Label 1	Non-severe	Non-severe	Non-severe	Non-severe	Non-severe
539728	20231213	Label 2	Label 2	Non-severe	Non-severe	Non-severe	Non-severe	Non-severe	Label 2	Label 3	Non-severe	Non-severe	Non-severe	Non-severe	Non-severe	Label 3	Label 2	Non-severe	Severe	Non-severe	Non-severe	Non-severe
548743	20231208	Label 3	Label 2	Non-severe	Non-severe	Non-severe	Non-severe	Non-severe	Label 3	Label 4	Non-severe	Non-severe	Non-severe	Non-severe	Non-severe	Label 4	Label 4	Non-severe	Non-severe	Non-severe	Non-severe	Non-severe
548795	20231208	Label 1	Label 2	Non-severe	Non-severe	Non-severe	Non-severe	Non-severe	Label 3	Label 2	Non-severe	Non-severe	Non-severe	Non-severe	Non-severe	Label 3	Label 1	Non-severe	Non-severe	Non-severe	Non-severe	Non-severe
548797	20231208	Label 4	Label 1	Non-severe	Non-severe	Non-severe	Non-severe	Non-severe	Label 4	Label 3	Non-severe	Non-severe	Non-severe	Non-severe	Non-severe	Label 3	Label 3	Non-severe	Non-severe	Non-severe	Non-severe	Non-severe
548837	20231208	Label 2	Label 4	Non-severe	Non-severe	Non-severe	Non-severe	Non-severe	Label 4	Label 1	Non-severe	Non-severe	Non-severe	Non-severe	Non-severe	Label 4	Label 2	Severe	Non-severe	Non-severe	Non-severe	Non-severe
548936	20231211	Label 2	Label 3	Non-severe	Non-severe	Non-severe	Non-severe	Non-severe	Label 4	Label 4	Non-severe	Non-severe	Non-severe	Non-severe	Non-severe	Label 4	Label 2	Non-severe	Non-severe	Non-severe	Non-severe	Non-severe
548937	20231213	Label 3	Label 2	Non-severe	Non-severe	Non-severe	Non-severe	Non-severe	Label 1	Label 4	Non-severe	Non-severe	Non-severe	Non-severe	Non-severe	Label 2	Label 3	Non-severe	Non-severe	Non-severe	Non-severe	Non-severe
548988	20231211	Label 1	Label 2	Non-severe	Non-severe	Non-severe	Non-severe	Non-severe	Label 1	Label 1	Severe	Non-severe	Non-severe	Non-severe	Non-severe	Label 2	Label 1	Non-severe	Non-severe	Non-severe	Non-severe	Non-severe
548993	20231212	Label 2	Label 1	Non-severe	Non-severe	Non-severe	Non-severe	Non-severe	Label 1	Label 2	Non-severe	Non-severe	Non-severe	Non-severe	Non-severe	Label 4	Label 4	Non-severe	Severe	Non-severe	Non-severe	Non-severe
549305	20231212	Label 3	Label 4	Non-severe	Non-severe	Non-severe	Non-severe	Non-severe	Label 2	Label 3	Non-severe	Non-severe	Non-severe	Non-severe	Non-severe	Label 4	Label 3	Non-severe	Non-severe	Non-severe	Non-severe	Non-severe
549308	20231212	Label 1	Label 4	Non-severe	Non-severe	Non-severe	Non-severe	Non-severe	Label 4	Label 1	Non-severe	Non-severe	Non-severe	Non-severe	Non-severe	Label 1	Label 4	Non-severe	Non-severe	Non-severe	Non-severe	Non-severe
549334	20231213	Label 1	Label 3	Non-severe	Non-severe	Non-severe	Non-severe	Non-severe	Label 3	Label 1	Non-severe	Non-severe	Non-severe	Non-severe	Non-severe	Label 3	Label 2	Non-severe	Non-severe	Non-severe	Non-severe	Non-severe
549343	20231213	Label 4	Label 1	Non-severe	Non-severe	Non-severe	Non-severe	Non-severe	Label 1	Label 2	Non-severe	Non-severe	Non-severe	Non-severe	Non-severe	Label 4	Label 1	Non-severe	Non-severe	Non-severe	Non-severe	Non-severe
549345	20231213	Label 3	Label 2	Non-severe	Non-severe	Non-severe	Non-severe	Non-severe	Label 4	Label 2	Non-severe	Non-severe	Non-severe	Non-severe	Non-severe	Label 3	Label 1	Non-severe	Non-severe	Non-severe	Non-severe	Non-severe
549354	20231213	Label 4	Label 1	Non-severe	Non-severe	Non-severe	Non-severe	Non-severe	Label 2	Label 3	Severe	Non-severe	Non-severe	Non-severe	Non-severe	Label 2	Label 3	Non-severe	Non-severe	Non-severe	Non-severe	Non-severe
549417	20231215	Label 1	Label 1	Non-severe	Non-severe	Non-severe	Non-severe	Non-severe	Label 2	Label 4	Non-severe	Non-severe	Non-severe	Non-severe	Non-severe	Label 4	Label 1	Non-severe	Severe	Non-severe	Non-severe	Non-severe
549560	20231227	Label 3	Label 3	Non-severe	Non-severe	Non-severe	Non-severe	Non-severe	Label 4	Label 3	Non-severe	Non-severe	Non-severe	Non-severe	Non-severe	Label 3	Label 2	Non-severe	Non-severe	Non-severe	Non-severe	Non-severe
549729	20231226	Label 2	Label 2	Non-severe	Non-severe	Non-severe	Non-severe	Non-severe	Label 3	Label 3	Non-severe	Non-severe	Non-severe	Non-severe	Non-severe	Label 1	Label 2	Non-severe	Severe	Severe	Non-severe	Non-severe
549840	20231229	Label 1	Label 2	Non-severe	Non-severe	Non-severe	Non-severe	Non-severe	Label 4	Label 4	Non-severe	Non-severe	Non-severe	Non-severe	Non-severe	Label 3	Label 2	Severe	Non-severe	Non-severe	Non-severe	Non-severe
549938	20240102	Label 2	Label 2	Non-severe	Non-severe	Non-severe	Non-severe	Non-severe	Label 4	Label 2	Non-severe	Non-severe	Non-severe	Non-severe	Non-severe	Label 3	Label 4	Non-severe	Non-severe	Non-severe	Non-severe	Non-severe
550034	20240105	Label 1	Label 3	Non-severe	Non-severe	Non-severe	Non-severe	Non-severe	Label 2	Label 3	Non-severe	Non-severe	Non-severe	Non-severe	Non-severe	Label 1	Label 1	Non-severe	Non-severe	Non-severe	Non-severe	Non-severe
550889	20240204	Label 3	Label 2	Non-severe	Non-severe	Non-severe	Non-severe	Non-severe	Label 4	Label 2	Non-severe	Non-severe	Non-severe	Non-severe	Non-severe	Label 2	Label 4	Non-severe	Non-severe	Non-severe	Non-severe	Non-severe
550909	20240208	Label 2	Label 3	Non-severe	Non-severe	Non-severe	Non-severe	Non-severe	Label 4	Label 4	Non-severe	Non-severe	Non-severe	Non-severe	Non-severe	Label 2	Label 1	Non-severe	Non-severe	Non-severe	Non-severe	Non-severe
550946	20240205	Label 3	Label 1	Non-severe	Non-severe	Non-severe	Non-severe	Non-severe	Label 3	Label 2	Non-severe	Non-severe	Non-severe	Non-severe	Non-severe	Label 3	Label 1	Non-severe	Non-severe	Non-severe	Non-severe	Non-severe
551781	20240312	Label 4	Label 3	Non-severe	Non-severe	Non-severe	Non-severe	Non-severe	Label 3	Uncertain	Non-severe	Non-severe	Non-severe	Non-severe	Non-severe	Label 2	Label 2	Non-severe	Non-severe	Non-severe	Non-severe	Non-severe
551799	20240312	Label 4	Label 2	Non-severe	Non-severe	Non-severe	Non-severe	Non-severe	Label 3	Label 4	Non-severe	Non-severe	Non-severe	Non-severe	Non-severe	Label 3	Label 2	Non-severe	Non-severe	Non-severe	Non-severe	Non-severe
559832	20240105	Label 3	Label 4	Non-severe	Non-severe	Non-severe	Non-severe	Non-severe	Label 4	Label 4	Non-severe	Non-severe	Non-severe	Non-severe	Non-severe	Label 1	Label 4	Non-severe	Non-severe	Non-severe	Non-severe	Non-severe
559917	20231208	Label 4	Label 1	Non-severe	Non-severe	Non-severe	Non-severe	Non-severe	Label 2	Label 2	Non-severe	Non-severe	Non-severe	Non-severe	Non-severe	Label 2	Label 1	Non-severe	Non-severe	Non-severe	Non-severe	Non-severe
560066	20231211	Label 2	Label 4	Non-severe	Non-severe	Non-severe	Non-severe	Non-severe	Label 1	Label 4	Non-severe	Non-severe	Non-severe	Non-severe	Non-severe	Label 3	Label 1	Non-severe	Non-severe	Non-severe	Non-severe	Non-severe
560232	20231208	Label 1	Label 4	Non-severe	Non-severe	Non-severe	Non-severe	Non-severe	Label 1	Label 1	Non-severe	Non-severe	Non-severe	Non-severe	Non-severe	Label 3	Label 2	Non-severe	Non-severe	Non-severe	Non-severe	Non-severe
560261	20231208	Label 2	Label 1	Severe	Non-severe	Non-severe	Non-severe	Non-severe	Label 2	Label 2	Non-severe	Non-severe	Non-severe	Non-severe	Non-severe	Label 4	Label 3	Non-severe	Non-severe	Non-severe	Non-severe	Non-severe
560279	20231228	Label 2	Label 1	Non-severe	Non-severe	Non-severe	Non-severe	Non-severe	Label 4	Label 4	Non-severe	Non-severe	Non-severe	Non-severe	Non-severe	Label 1	Label 1	Non-severe	Non-severe	Non-severe	Non-severe	Non-severe
560282	20231221	Label 4	Label 4	Non-severe	Non-severe	Non-severe	Non-severe	Non-severe	Label 1	Label 3	Non-severe	Non-severe	Non-severe	Non-severe	Non-severe	Label 1	Label 1	Non-severe	Non-severe	Non-severe	Non-severe	Non-severe
560318	20231211	Label 4	Label 4	Non-severe	Non-severe	Non-severe	Non-severe	Non-severe	Label 3	Label 3	Non-severe	Non-severe	Non-severe	Non-severe	Non-severe	Label 2	Label 2	Non-severe	Non-severe	Non-severe	Non-severe	Non-severe
560321	20231211	Label 1	Label 2	Non-severe	Non-severe	Severe	Non-severe	Non-severe	Label 1	Label 3	Non-severe	Non-severe	Non-severe	Non-severe	Non-severe	Label 1	Label 2	Non-severe	Non-severe	Non-severe	Non-severe	Non-severe
560344	20231212	Label 4	Label 4	Non-severe	Non-severe	Severe	Non-severe	Non-severe	Label 4	Label 1	Non-severe	Non-severe	Non-severe	Non-severe	Non-severe	Label 2	Label 3	Non-severe	Non-severe	Non-severe	Non-severe	Non-severe
560432	20231215	Label 4	Label 3	Non-severe	Non-severe	Non-severe	Non-severe	Non-severe	Label 3	Label 3	Non-severe	Non-severe	Non-severe	Non-severe	Non-severe	Label 4	Label 1	Non-severe	Non-severe	Non-severe	Non-severe	Non-severe
560490	20231219	Label 1	Label 1	Non-severe	Non-severe	Non-severe	Non-severe	Non-severe	Label 1	Label 3	Non-severe	Non-severe	Non-severe	Non-severe	Non-severe	Label 2	Label 3	Non-severe	Non-severe	Severe	Non-severe	Non-severe
560535	20231219	Label 2	Label 1	Non-severe	Non-severe	Non-severe	Non-severe	Non-severe	Label 3	Label 3	Severe	Non-severe	Non-severe	Non-severe	Non-severe	Label 1	Label 2	Non-severe	Non-severe	Non-severe	Non-severe	Non-severe
560556	20231218	Label 3	Label 2	Non-severe	Non-severe	Non-severe	Non-severe	Non-severe	Label 2	Label 2	Non-severe	Non-severe	Non-severe	Non-severe	Non-severe	Label 1	Label 2	Non-severe	Non-severe	Non-severe	Non-severe	Non-severe
560586	20231221	Label 2	Label 2	Non-severe	Non-severe	Severe	Non-severe	Non-severe	Label 1	Uncertain	Non-severe	Non-severe	Non-severe	Non-severe	Non-severe	Label 4	Label 1	Non-severe	Non-severe	Severe	Non-severe	Non-severe
560705	20231225	Label 1	Label 2	Non-severe	Non-severe	Non-severe	Non-severe	Non-severe	Label 4	Label 4	Non-severe	Non-severe	Non-severe	Non-severe	Non-severe	Label 1	Label 3	Non-severe	Non-severe	Non-severe	Non-severe	Non-severe
560784	20240125								Label 2	Label 1	Non-severe	Non-severe	Non-severe	Non-severe	Non-severe	Label 4	Label 2	Non-severe	Non-severe	Non-severe	Non-severe	Non-severe
560935	20240102	Label 1	Label 2	Non-severe	Non-severe	Non-severe	Non-severe	Non-severe	Label 2	Label 4	Non-severe	Non-severe	Non-severe	Non-severe	Non-severe	Label 1	Label 4	Non-severe	Non-severe	Non-severe	Non-severe	Non-severe
560936	20240104	Label 2	Label 1	Non-severe	Non-severe	Severe	Non-severe	Non-severe	Label 3	Label 2	Non-severe	Non-severe	Non-severe	Non-severe	Non-severe	Label 2	Label 4	Non-severe	Non-severe	Non-severe	Non-severe	Non-severe
560936	20240109	Label 2	Label 2	Non-severe	Non-severe	Non-severe	Non-severe	Non-severe	Label 4	Label 4	Non-severe	Non-severe	Non-severe	Non-severe	Non-severe	Label 2	Label 1	Non-severe	Non-severe	Non-severe	Non-severe	Non-severe
560942	20240102	Label 1	Label 4	Non-severe	Non-severe	Non-severe	Non-severe	Non-severe	Label 1	Label 3	Non-severe	Non-severe	Non-severe	Non-severe	Non-severe	Label 3	Label 2	Non-severe	Non-severe	Non-severe	Non-severe	Non-severe
561112	20240116	Label 4	Label 4	Non-severe	Non-severe	Non-severe	Non-severe	Non-severe	Label 1	Label 3	Non-severe	Non-severe	Non-severe	Non-severe	Non-severe	Label 1	Label 1	Non-severe	Non-severe	Non-severe	Non-severe	Non-severe
561122	20240117	Label 2	Label 3	Non-severe	Non-severe	Non-severe	Non-severe	Non-severe	Label 1	Label 4	Non-severe	Non-severe	Non-severe	Non-severe	Non-severe	Label 3	Label 2	Non-severe	Non-severe	Non-severe	Non-severe	Non-severe
561180	20240110	Label 3	Label 2	Non-severe	Non-severe	Non-severe	Non-severe	Non-severe	Label 1	Label 3	Non-severe	Non-severe	Non-severe	Non-severe	Non-severe	Label 1	Label 1	Non-severe	Non-severe	Non-severe	Non-severe	Non-severe
561188	20240110	Label 4	Label 3	Non-severe	Non-severe	Non-severe	Non-severe	Non-severe	Label 3	Label 4	Non-severe	Non-severe	Non-severe	Non-severe	Non-severe	Label 4	Label 3	Non-severe	Non-severe	Non-severe	Non-severe	Non-severe
561213	20240117	Label 3	Label 3	Non-severe	Non-severe	Non-severe	Non-severe	Non-severe	Label 2	Label 2	Non-severe	Non-severe	Non-severe	Non-severe	Non-severe	Label 4	Label 1	Non-severe	Non-severe	Non-severe	Non-severe	Non-severe
561334	20240116	Label 3	Label 2	Non-severe	Non-severe	Non-severe	Non-severe	Non-severe	Label 2	Label 1	Non-severe	Non-severe	Non-severe	Non-severe	Non-severe	Label 3	Label 1	Non-severe	Non-severe	Non-severe	Non-severe	Non-severe
561547	20240130	Label 2	Label 3	Non-severe	Non-severe	Non-severe	Non-severe	Non-severe	Label 3	Label 3	Non-severe	Non-severe	Non-severe	Non-severe	Non-severe	Label 4	Label 1	Non-severe	Non-severe	Non-severe	Non-severe	Non-severe
561581	20240125	Label 2	Label 3	Non-severe	Non-severe	Non-severe	Non-severe	Non-severe	Label 2	Label 1	Non-severe	Non-severe	Non-severe	Non-severe	Non-severe	Label 1	Label 1	Non-severe	Non-severe	Non-severe	Non-severe	Non-severe
561619	20240126	Label 2	Label 1	Non-severe	Non-severe	Non-severe	Non-severe	Non-severe	Label 2	Label 2	Non-severe	Non-severe	Non-severe	Non-severe	Non-severe	Label 3	Label 2	Non-severe	Non-severe	Non-severe	Non-severe	Non-severe
561726	20240204	Label 2	Label 3	Non-severe	Severe	Non-severe	Non-severe	Non-severe	Label 1	Label 1	Non-severe	Non-severe	Non-severe	Non-severe	Non-severe	Label 3	Label 1	Non-severe	Non-severe	Non-severe	Non-severe	Non-severe
561922	20240204	Label 4	Label 3	Non-severe	Non-severe	Non-severe	Non-severe	Non-severe	Label 2	Label 1	Non-severe	Non-severe	Non-severe	Non-severe	Non-severe	Label 3	Label 2	Non-severe	Non-severe	Non-severe	Non-severe	Non-severe
561957	20240205	Label 1	Label 2	Non-severe	Non-severe	Non-severe	Non-severe	Non-severe	Label 2	Label 2	Non-severe	Non-severe	Non-severe	Non-severe	Non-severe	Label 2	Label 1	Non-severe	Non-severe	Non-severe	Non-severe	Non-severe
561958	20240205	Label 4	Label 3	Non-severe	Non-severe	Severe	Non-severe	Non-severe	Label 3	Label 1	Non-severe	Non-severe	Non-severe	Non-severe	Non-severe	Label 4	Label 1	Non-severe	Non-severe	Non-severe	Non-severe	Non-severe
562004	20240206	Label 4	Label 1	Severe	Non-severe	Non-severe	Non-severe	Non-severe	Label 2	Label 1	Non-severe	Non-severe	Non-severe	Non-severe	Non-severe	Label 1	Label 1	Non-severe	Severe	Non-severe	Non-severe	Non-severe
562020	20240206	Label 1	Label 2	Non-severe	Non-severe	Non-severe	Non-severe	Non-severe	Label 4	Label 4	Non-severe	Non-severe	Non-severe	Non-severe	Non-severe	Label 3	Label 1	Non-severe	Severe	Non-severe	Non-severe	Non-severe
562028	20240207	Label 3	Label 4	Non-severe	Non-severe	Non-severe	Non-severe	Non-severe	Label 3	Label 4	Non-severe	Non-severe	Non-severe	Non-severe	Non-severe	Label 4	Label 1	Non-severe	Non-severe	Non-severe	Non-severe	Non-severe
562031	20240207	Label 3	Label 4	Non-severe	Non-severe	Non-severe	Non-severe	Non-severe	Label 2	Uncertain	Non-severe	Non-severe	Non-severe	Non-severe	Non-severe	Label 3	Label 1	Non-severe	Non-severe	Non-severe	Non-severe	Non-severe
562628	20240226	Label 1	Label 3	Non-severe	Non-severe	Non-severe	Non-severe	Non-severe	Label 4	Label 4	Non-severe	Non-severe	Non-severe	Non-severe	Non-severe	Label 4	Label 1	Non-severe	Non-severe	Non-severe	Non-severe	Non-severe
562650	20240227	Label 3	Label 2	Non-severe	Non-severe	Non-severe	Non-severe	Non-severe	Label 2	Uncertain	Non-severe	Non-severe	Non-severe	Non-severe	Non-severe	Label 1	Label 1	Non-severe	Non-severe	Non-severe	Non-severe	Non-severe
562988	20240308	Label 2	Label 2	Non-severe	Non-severe	Non-severe	Non-severe	Non-severe	Label 3	Label 4	Non-severe	Non-severe	Non-severe	Non-severe	Non-severe	Label 1	Label 1	Severe	Non-severe	Non-severe	Non-severe	Non-severe
563155	20240320	Label 2	Label 2	Non-severe	Non-severe	Non-severe	Non-severe	Non-severe	Label 2	Label 3	Non-severe	Non-severe	Non-severe	Non-severe	Non-severe	Label 3	Label 1	Severe	Non-severe	Non-severe	Non-severe	Non-severe
563302	20240318	Label 3	Label 2	Non-severe	Non-severe	Non-severe	Non-severe	Non-severe	Label 4	Label 1	Non-severe	Non-severe	Non-severe	Non-severe	Non-severe	Label 1	Label 1	Severe	Non-severe	Severe	Non-severe	Non-severe
563364	20240321	Label 4	Label 1	Non-severe	Non-severe	Non-severe	Non-severe	Non-severe	Label 3	Uncertain	Non-severe	Non-severe	Non-severe	Non-severe	Non-severe	Label 1	Label 1	Non-severe	Non-severe	Severe	Non-severe	Non-severe
563368	20240320	Label 4	Label 1	Non-severe	Non-severe	Non-severe	Non-severe	Non-severe	Label 1	Label 3	Non-severe	Non-severe	Non-severe	Non-severe	Non-severe	Label 4	Label 1	Severe	Non-severe	Non-severe	Non-severe	Non-severe
CSFY-dghzn-20240511-003	20240511	Label 1	Label 4	Non-severe	Non-severe	Non-severe	Non-severe	Non-severe	Label 3	Label 2	Non-severe	Non-severe	Non-severe	Non-severe	Non-severe	Label 1	Label 3	Non-severe	Non-severe	Non-severe	Non-severe	Non-severe
PYFY-CGYY-20240315-001	20240315	Label 4	Label 1	Non-severe	Non-severe	Severe	Non-severe	Non-severe	Label 1	Uncertain	Non-severe	Severe	Non-severe	Non-severe	Severe	Label 2	Label 3	Non-severe	Severe	Severe	Non-severe	Severe
PYFY-CGYY-20240322-005	20240322	Label 4	Label 1	Non-severe	Severe	Non-severe	Non-severe	Non-severe	Label 3	Uncertain	Non-severe	Severe	Severe	Non-severe	Severe	Label 3	Label 4	Severe	Non-severe	Severe	Non-severe	Non-severe
PYFY-CHZY-20240109-001	20240109	Label 3	Label 3	Non-severe	Non-severe	Non-severe	Non-severe	Non-severe	Label 3	Label 4	Non-severe	Non-severe	Non-severe	Non-severe	Non-severe	Label 4	Label 2	Non-severe	Non-severe	Non-severe	Non-severe	Non-severe
PYFY-CJLY-20240124-001	20240124	Label 2	Label 4	Non-severe	Non-severe	Non-severe	Non-severe	Non-severe	Label 3	Label 2	Non-severe	Non-severe	Non-severe	Non-severe	Non-severe	Label 1	Label 2	Non-severe	Non-severe	Severe	Non-severe	Non-severe
PYFY-CLYY-20240104-002	20240104	Label 3	Label 2	Non-severe	Non-severe	Non-severe	Non-severe	Non-severe	Label 2	Label 2	Non-severe	Non-severe	Non-severe	Non-severe	Non-severe	Label 4	Label 2	Non-severe	Non-severe	Non-severe	Non-severe	Non-severe
PYFY-CMHY-20240330-002	20240330	Label 1	Label 4	Non-severe	Non-severe	Non-severe	Non-severe	Non-severe	Label 4	Label 1	Non-severe	Non-severe	Non-severe	Non-severe	Non-severe	Label 3	Label 4	Non-severe	Non-severe	Non-severe	Non-severe	Non-severe
PYFY-CQLY-20240407-009	20240407	Label 3	Label 1	Non-severe	Non-severe	Non-severe	Non-severe	Non-severe	Label 3	Label 2	Non-severe	Non-severe	Non-severe	Non-severe	Non-severe	Label 4	Label 4	Non-severe	Non-severe	Non-severe	Non-severe	Non-severe
PYFY-CQSY-20240226-001	20240226	Label 3	Label 2	Non-severe	Non-severe	Non-severe	Non-severe	Non-severe	Label 4	Label 4	Non-severe	Non-severe	Non-severe	Non-severe	Non-severe	Label 1	Label 2	Non-severe	Non-severe	Non-severe	Non-severe	Non-severe
PYFY-CRRY-20240330-006	20240330	Label 3	Label 4	Non-severe	Non-severe	Non-severe	Non-severe	Non-severe	Label 4	Label 1	Non-severe	Non-severe	Non-severe	Non-severe	Non-severe	Label 1	Label 2	Non-severe	Non-severe	Non-severe	Non-severe	Non-severe
PYFY-CSY-20231113-002	20231113	Label 1	Label 4	Non-severe	Non-severe	Non-severe	Non-severe	Non-severe	Label 1	Label 1	Non-severe	Non-severe	Non-severe	Non-severe	Non-severe	Label 3	Label 2	Non-severe	Non-severe	Non-severe	Non-severe	Non-severe
PYFY-CSYY-20231205-005	20231205	Label 3	Label 2	Non-severe	Non-severe	Non-severe	Non-severe	Non-severe	Label 4	Uncertain	Non-severe	Non-severe	Non-severe	Non-severe	Non-severe	Label 2	Label 2	Non-severe	Non-severe	Non-severe	Non-severe	Non-severe
PYFY-CSYY-20240226-005	20240226	Label 3	Label 4	Non-severe	Non-severe	Non-severe	Non-severe	Non-severe	Label 1	Label 1	Non-severe	Non-severe	Non-severe	Non-severe	Non-severe	Label 3	Label 2	Non-severe	Non-severe	Non-severe	Non-severe	Non-severe
PYFY-CWJY-20231111-005	20231111	Label 2	Label 1	Non-severe	Non-severe	Non-severe	Non-severe	Non-severe	Label 1	Uncertain	Non-severe	Non-severe	Non-severe	Non-severe	Severe	Label 1	Label 4	Non-severe	Severe	Severe	Non-severe	Non-severe
PYFY-CYFY-20240413-002	20240413	Label 1	Label 2	Non-severe	Non-severe	Non-severe	Non-severe	Non-severe	Label 4	Label 4	Severe	Non-severe	Non-severe	Non-severe	Non-severe	Label 2	Label 4	Non-severe	Severe	Non-severe	Non-severe	Non-severe
PYFY-CYHYX-20231221-005	20231221	Label 2	Label 1	Non-severe	Non-severe	Non-severe	Non-severe	Non-severe	Label 3	Uncertain	Non-severe	Non-severe	Non-severe	Non-severe	Non-severe	Label 3	Label 3	Non-severe	Non-severe	Non-severe	Non-severe	Non-severe
PYFY-CYQY-20240330-003	20240330	Label 4	Label 4	Non-severe	Non-severe	Non-severe	Non-severe	Non-severe	Label 1	Uncertain	Non-severe	Non-severe	Non-severe	Non-severe	Non-severe	Label 1	Label 3	Non-severe	Non-severe	Non-severe	Non-severe	Non-severe
PYFY-CYYY-20231113-003	20231113	Label 3	Label 2	Non-severe	Non-severe	Non-severe	Non-severe	Non-severe	Label 3	Label 3	Non-severe	Non-severe	Non-severe	Non-severe	Non-severe	Label 3	Label 2	Non-severe	Non-severe	Non-severe	Non-severe	Non-severe
PYFY-CZHYD-20240226-003	20240226	Label 2	Label 2	Non-severe	Non-severe	Non-severe	Non-severe	Non-severe	Label 1	Label 4	Non-severe	Non-severe	Non-severe	Non-severe	Non-severe	Label 3	Label 1	Non-severe	Non-severe	Non-severe	Non-severe	Non-severe
PYFY-CZYY-20240219-005	20240219	Label 4	Label 2	Non-severe	Non-severe	Non-severe	Non-severe	Non-severe	Label 3	Label 3	Non-severe	Non-severe	Non-severe	Non-severe	Non-severe	Label 4	Label 4	Non-severe	Non-severe	Non-severe	Non-severe	Non-severe
PYFY-DJXYX-20240209-002	20240209	Label 4	Label 2	Non-severe	Non-severe	Non-severe	Non-severe	Non-severe	Label 2	Label 2	Non-severe	Non-severe	Non-severe	Non-severe	Non-severe	Label 2	Label 2	Non-severe	Non-severe	Non-severe	Non-severe	Non-severe
PYFY-DJYY-20240322-004	20240322	Label 4	Label 3	Non-severe	Non-severe	Non-severe	Non-severe	Non-severe	Label 2	Label 2	Non-severe	Non-severe	Non-severe	Non-severe	Non-severe	Label 3	Label 3	Non-severe	Non-severe	Non-severe	Non-severe	Non-severe
PYFY-DMLY-20240301-003	20240301	Label 3	Label 2	Non-severe	Non-severe	Non-severe	Non-severe	Non-severe	Label 4	Uncertain	Non-severe	Non-severe	Non-severe	Non-severe	Non-severe	Label 1	Label 4	Non-severe	Severe	Non-severe	Non-severe	Non-severe
PYFY-FSTY-20240124-002	20240124	Label 2	Label 4	Non-severe	Non-severe	Non-severe	Non-severe	Non-severe	Label 1	Uncertain	Non-severe	Non-severe	Severe	Non-severe	Non-severe	Label 2	Uncertain	Severe	Non-severe	Non-severe	Non-severe	Non-severe
PYFY-FYXY-20240203-001	20240203	Label 4	Label 4	Non-severe	Non-severe	Non-severe	Non-severe	Non-severe	Label 2	Label 3	Non-severe	Non-severe	Non-severe	Non-severe	Non-severe	Label 1	Label 2	Non-severe	Non-severe	Non-severe	Non-severe	Non-severe
PYFY-FYYYD-20231111-001	20231111	Label 3	Label 1	Non-severe	Non-severe	Non-severe	Non-severe	Non-severe	Label 3	Label 3	Non-severe	Non-severe	Non-severe	Non-severe	Non-severe	Label 2	Label 4	Non-severe	Severe	Non-severe	Non-severe	Non-severe
PYFY-FYYYX-20231113-004	20231113	Label 1	Label 3	Non-severe	Non-severe	Non-severe	Non-severe	Non-severe	Label 4	Uncertain	Non-severe	Non-severe	Non-severe	Non-severe	Non-severe	Label 4	Label 3	Non-severe	Non-severe	Non-severe	Non-severe	Non-severe
PYFY-FYYYX-20231113-004	20231114	Label 3	Label 4	Non-severe	Non-severe	Non-severe	Non-severe	Non-severe	Label 4	Label 4	Non-severe	Non-severe	Non-severe	Non-severe	Non-severe	Label 1	Label 2	Non-severe	Non-severe	Non-severe	Non-severe	Non-severe
PYFY-FYYYX-20231113-004	20231122	Label 1	Label 1	Non-severe	Non-severe	Non-severe	Non-severe	Non-severe	Label 1	Uncertain	Non-severe	Non-severe	Non-severe	Non-severe	Non-severe	Label 4	Label 3	Non-severe	Severe	Non-severe	Non-severe	Non-severe
PYFY-FZJY-20240413-004	20240413	Label 2	Label 1	Non-severe	Non-severe	Non-severe	Non-severe	Non-severe	Label 4	Label 4	Non-severe	Non-severe	Non-severe	Non-severe	Non-severe	Label 3	Label 3	Non-severe	Non-severe	Non-severe	Non-severe	Non-severe
PYFY-GCYYD-20231031-003	20231031	Label 4	Label 1	Non-severe	Non-severe	Non-severe	Non-severe	Non-severe	Label 1	Uncertain	Non-severe	Non-severe	Non-severe	Non-severe	Non-severe	Label 3	Label 3	Non-severe	Non-severe	Non-severe	Non-severe	Non-severe
PYFY-GHZY-20231121-003	20231122	Label 1	Label 2	Non-severe	Non-severe	Non-severe	Non-severe	Non-severe	Label 3	Label 2	Non-severe	Non-severe	Non-severe	Non-severe	Non-severe	Label 2	Label 3	Non-severe	Non-severe	Non-severe	Non-severe	Non-severe
PYFY-GJXY-20231228-001	20231228	Label 1	Label 3	Non-severe	Non-severe	Non-severe	Non-severe	Non-severe	Label 4	Label 1	Non-severe	Non-severe	Non-severe	Non-severe	Non-severe	Label 2	Label 3	Non-severe	Non-severe	Non-severe	Non-severe	Non-severe
PYFY-GJXYD-20231209-001	20231209	Label 1	Label 2	Non-severe	Non-severe	Non-severe	Non-severe	Non-severe	Label 2	Label 2	Non-severe	Non-severe	Non-severe	Non-severe	Non-severe	Label 2	Label 1	Non-severe	Non-severe	Non-severe	Non-severe	Non-severe
PYFY-GJXYX-20231209-002	20231209	Label 4	Label 3	Non-severe	Non-severe	Non-severe	Non-severe	Non-severe	Label 4	Label 3	Non-severe	Non-severe	Non-severe	Non-severe	Non-severe	Label 3	Label 4	Non-severe	Non-severe	Non-severe	Non-severe	Non-severe
PYFY-GMXY-20240407-005	20240407	Label 2	Label 1	Non-severe	Non-severe	Non-severe	Non-severe	Non-severe	Label 3	Uncertain	Non-severe	Non-severe	Non-severe	Non-severe	Non-severe	Label 3	Label 1	Non-severe	Non-severe	Non-severe	Non-severe	Non-severe
PYFY-GQY-20240413-001	20240413	Label 1	Label 3	Non-severe	Non-severe	Non-severe	Non-severe	Non-severe	Label 1	Label 1	Non-severe	Non-severe	Non-severe	Non-severe	Non-severe	Label 2	Label 1	Non-severe	Non-severe	Non-severe	Non-severe	Non-severe
PYFY-GWLY-20231221-002	20231221	Label 1	Label 2	Non-severe	Non-severe	Non-severe	Non-severe	Non-severe	Label 1	Label 2	Non-severe	Non-severe	Non-severe	Non-severe	Non-severe	Label 1	Label 2	Non-severe	Non-severe	Non-severe	Non-severe	Non-severe
PYFY-GYTY-20231219-002	20231219	Label 2	Label 4	Non-severe	Non-severe	Non-severe	Non-severe	Non-severe	Label 3	Label 2	Non-severe	Non-severe	Non-severe	Non-severe	Non-severe	Label 3	Label 1	Non-severe	Non-severe	Non-severe	Non-severe	Non-severe
PYFY-GZEY-20240226-004	20240226	Label 4	Label 1	Non-severe	Non-severe	Non-severe	Non-severe	Non-severe	Label 1	Label 1	Non-severe	Non-severe	Non-severe	Non-severe	Non-severe	Label 1	Label 3	Severe	Non-severe	Non-severe	Non-severe	Non-severe
PYFY-HJBY-20231111-002	20231111	Label 2	Label 4	Non-severe	Non-severe	Non-severe	Non-severe	Non-severe	Label 3	Label 1	Non-severe	Non-severe	Non-severe	Non-severe	Non-severe	Label 1	Label 1	Severe	Non-severe	Non-severe	Non-severe	Non-severe
PYFY-HJXY-20240104-003	20240104	Label 2	Label 3	Non-severe	Non-severe	Non-severe	Non-severe	Non-severe	Label 3	Uncertain	Non-severe	Non-severe	Non-severe	Non-severe	Non-severe	Label 3	Label 3	Non-severe	Non-severe	Non-severe	Non-severe	Non-severe
PYFY-HLYY-20240226-002	20240226	Label 3	Label 3	Non-severe	Non-severe	Non-severe	Non-severe	Non-severe	Label 1	Label 1	Non-severe	Non-severe	Non-severe	Non-severe	Non-severe	Label 2	Label 1	Non-severe	Non-severe	Non-severe	Non-severe	Non-severe
PYFY-HMDY-20231219-003	20231219	Label 1	Label 1	Non-severe	Non-severe	Non-severe	Non-severe	Non-severe	Label 1	Uncertain	Non-severe	Non-severe	Non-severe	Non-severe	Non-severe	Label 1	Label 4	Non-severe	Non-severe	Non-severe	Non-severe	Non-severe
PYFY-HTRY-20231205-003	20231205	Label 3	Label 4	Non-severe	Non-severe	Non-severe	Non-severe	Non-severe	Label 2	Label 3	Non-severe	Non-severe	Non-severe	Non-severe	Non-severe	Label 2	Label 3	Non-severe	Non-severe	Non-severe	Non-severe	Non-severe
PYFY-HXY-20240407-001	20240407	Label 2	Label 3	Non-severe	Non-severe	Non-severe	Non-severe	Non-severe	Label 1	Label 1	Non-severe	Non-severe	Non-severe	Non-severe	Non-severe	Label 1	Label 2	Non-severe	Non-severe	Non-severe	Non-severe	Non-severe
PYFY-HYYY-20231031-004	20231031	Label 4	Label 4	Non-severe	Non-severe	Non-severe	Non-severe	Non-severe	Label 1	Label 1	Non-severe	Non-severe	Non-severe	Non-severe	Non-severe	Label 1	Label 2	Non-severe	Non-severe	Non-severe	Non-severe	Non-severe
PYFY-HYYY-20240407-003	20240407	Label 2	Label 4	Non-severe	Non-severe	Non-severe	Non-severe	Non-severe	Label 1	Label 1	Non-severe	Non-severe	Non-severe	Non-severe	Non-severe	Label 1	Label 1	Non-severe	Non-severe	Non-severe	Non-severe	Non-severe
PYFY-HZGY-20240219-004	20240219	Label 3	Label 3	Non-severe	Non-severe	Non-severe	Non-severe	Non-severe	Label 2	Label 2	Non-severe	Non-severe	Non-severe	Non-severe	Non-severe	Label 1	Label 2	Non-severe	Non-severe	Non-severe	Non-severe	Non-severe
PYFY-JSSY-20231031-002	20231031	Label 2	Label 1	Non-severe	Non-severe	Non-severe	Non-severe	Non-severe	Label 4	Label 1	Non-severe	Non-severe	Non-severe	Non-severe	Non-severe	Label 1	Label 2	Non-severe	Non-severe	Non-severe	Non-severe	Non-severe
PYFY-LCHYD-20240103-002	20240103	Label 3	Label 1	Non-severe	Non-severe	Non-severe	Non-severe	Non-severe	Label 1	Label 1	Non-severe	Non-severe	Non-severe	Non-severe	Non-severe	Label 1	Label 2	Non-severe	Non-severe	Non-severe	Non-severe	Non-severe
PYFY-LCHYX-20240103-003	20240103	Label 2	Label 1	Non-severe	Non-severe	Non-severe	Non-severe	Non-severe	Label 2	Label 1	Non-severe	Non-severe	Non-severe	Non-severe	Non-severe	Label 2	Uncertain	Non-severe	Non-severe	Non-severe	Non-severe	Non-severe
PYFY-LFYY-20240113-001	20240113	Label 3	Label 2	Non-severe	Non-severe	Non-severe	Non-severe	Non-severe	Label 3	Label 3	Non-severe	Non-severe	Non-severe	Non-severe	Non-severe	Label 3	Label 4	Non-severe	Non-severe	Non-severe	Non-severe	Non-severe
PYFY-LFYY-20240118-001	20240118	Label 4	Label 1	Non-severe	Non-severe	Non-severe	Non-severe	Non-severe	Label 4	Label 4	Non-severe	Non-severe	Non-severe	Non-severe	Non-severe	Label 1	Label 4	Non-severe	Non-severe	Non-severe	Non-severe	Non-severe
PYFY-LGMY-20240407-007	20240407	Label 3	Label 2	Non-severe	Non-severe	Non-severe	Non-severe	Non-severe	Label 2	Label 2	Non-severe	Non-severe	Non-severe	Non-severe	Non-severe	Label 1	Label 4	Severe	Non-severe	Non-severe	Non-severe	Non-severe
PYFY-LLYY-20240219-001	20240219	Label 1	Label 3	Non-severe	Non-severe	Non-severe	Non-severe	Non-severe	Label 4	Label 3	Non-severe	Non-severe	Non-severe	Non-severe	Non-severe	Label 3	Label 4	Non-severe	Non-severe	Non-severe	Non-severe	Non-severe
PYFY-LMJY-20231205-004	20231205	Label 2	Label 1	Non-severe	Non-severe	Non-severe	Non-severe	Non-severe	Label 2	Label 2	Non-severe	Non-severe	Non-severe	Non-severe	Non-severe	Label 1	Label 2	Non-severe	Non-severe	Severe	Non-severe	Non-severe
PYFY-LMMY-20240416-002	20240416	Label 2	Label 1	Non-severe	Severe	Non-severe	Non-severe	Non-severe	Label 2	Label 2	Non-severe	Non-severe	Non-severe	Non-severe	Non-severe	Label 1	Label 4	Non-severe	Non-severe	Severe	Non-severe	Non-severe
PYFY-LMY-20231127-001	20231127	Label 2	Label 2	Non-severe	Non-severe	Non-severe	Non-severe	Non-severe	Label 2	Label 4	Non-severe	Non-severe	Non-severe	Non-severe	Non-severe	Label 4	Label 2	Non-severe	Non-severe	Non-severe	Non-severe	Non-severe
PYFY-LQY-20231031-001	20231031	Label 1	Label 1	Non-severe	Severe	Non-severe	Non-severe	Non-severe	Label 4	Label 1	Non-severe	Non-severe	Severe	Non-severe	Non-severe	Label 1	Label 3	Severe	Non-severe	Non-severe	Non-severe	Non-severe
PYFY-LRJY-20240330-004	20240330	Label 1	Label 2	Non-severe	Non-severe	Non-severe	Non-severe	Non-severe	Label 2	Label 2	Non-severe	Non-severe	Non-severe	Non-severe	Non-severe	Label 3	Label 2	Non-severe	Non-severe	Severe	Non-severe	Non-severe
PYFY-LSMY-20240322-002	20240322	Label 1	Label 4	Non-severe	Non-severe	Non-severe	Non-severe	Non-severe	Label 2	Label 2	Non-severe	Non-severe	Non-severe	Non-severe	Non-severe	Label 1	Label 3	Non-severe	Non-severe	Non-severe	Non-severe	Non-severe
PYFY-LTDYX-20231121-002	20231122	Label 1	Label 3	Non-severe	Non-severe	Non-severe	Non-severe	Non-severe	Label 3	Label 3	Non-severe	Non-severe	Non-severe	Non-severe	Non-severe	Label 2	Label 1	Non-severe	Non-severe	Non-severe	Non-severe	Non-severe
PYFY-LXXY-20240119-003	20240119	Label 4	Label 1	Non-severe	Non-severe	Non-severe	Non-severe	Non-severe	Label 4	Label 3	Non-severe	Non-severe	Non-severe	Non-severe	Non-severe	Label 1	Label 4	Severe	Non-severe	Non-severe	Non-severe	Non-severe
PYFY-LYWY-20231229-002	20231229	Label 4	Label 2	Non-severe	Non-severe	Non-severe	Non-severe	Non-severe	Label 4	Label 2	Non-severe	Non-severe	Non-severe	Non-severe	Non-severe	Label 4	Label 3	Non-severe	Non-severe	Non-severe	Non-severe	Non-severe
PYFY-LYXY-20240301-001	20240306	Label 1	Label 2	Non-severe	Non-severe	Non-severe	Non-severe	Non-severe	Label 4	Label 1	Non-severe	Non-severe	Non-severe	Non-severe	Non-severe	Label 4	Label 1	Severe	Non-severe	Non-severe	Non-severe	Non-severe
PYFY-LYYY-20240113-001	20240124	Label 3	Label 2	Non-severe	Non-severe	Non-severe	Non-severe	Non-severe	Label 2	Label 4	Non-severe	Non-severe	Non-severe	Non-severe	Non-severe	Label 2	Label 2	Severe	Non-severe	Non-severe	Non-severe	Non-severe
PYFY-LYZY-20231121-004	20231122	Label 4	Label 2	Non-severe	Non-severe	Non-severe	Non-severe	Non-severe	Label 4	Label 4	Non-severe	Non-severe	Non-severe	Non-severe	Non-severe	Label 1	Label 2	Non-severe	Non-severe	Non-severe	Non-severe	Non-severe
PYFY-LZCY-20240322-003	20240322	Label 2	Label 2	Non-severe	Non-severe	Non-severe	Non-severe	Non-severe	Label 1	Label 2	Non-severe	Non-severe	Non-severe	Non-severe	Non-severe	Label 1	Label 1	Non-severe	Non-severe	Non-severe	Non-severe	Non-severe
PYFY-LZHYD-20231205-002	20231205	Label 3	Label 4	Non-severe	Non-severe	Non-severe	Non-severe	Non-severe	Label 2	Label 2	Non-severe	Non-severe	Non-severe	Non-severe	Non-severe
PYFY-LZHYX-20231205-001	20231205	Label 1	Label 2	Non-severe	Non-severe	Non-severe	Non-severe	Non-severe	Label 3	Label 3	Non-severe	Non-severe	Non-severe	Non-severe	Non-severe	Label 4	Label 2	Non-severe	Non-severe	Non-severe	Non-severe	Non-severe
PYFY-MCXY-20240322-001	20240322	Label 4	Label 1	Non-severe	Non-severe	Non-severe	Non-severe	Non-severe	Label 3	Label 3	Non-severe	Non-severe	Non-severe	Non-severe	Non-severe	Label 4	Label 2	Non-severe	Non-severe	Non-severe	Non-severe	Non-severe
PYFY-MHDY-20240119-002	20240119	Label 3	Label 3	Non-severe	Non-severe	Non-severe	Non-severe	Non-severe	Label 1	Label 2	Non-severe	Non-severe	Non-severe	Non-severe	Non-severe	Label 1	Label 2	Non-severe	Non-severe	Non-severe	Non-severe	Non-severe
PYFY-MLSY-20240407-002	20240407	Label 2	Label 1	Non-severe	Non-severe	Non-severe	Non-severe	Non-severe	Label 4	Label 4	Non-severe	Non-severe	Non-severe	Non-severe	Non-severe	Label 2	Label 2	Non-severe	Non-severe	Non-severe	Non-severe	Non-severe
PYFY-MYY-20240401-001	20240401	Label 3	Label 3	Non-severe	Non-severe	Non-severe	Non-severe	Non-severe	Label 1	Uncertain	Non-severe	Non-severe	Non-severe	Non-severe	Non-severe	Label 3	Label 1	Non-severe	Severe	Non-severe	Non-severe	Non-severe
PYFY-MYY-20240407-008	20240407	Label 2	Label 2	Non-severe	Non-severe	Non-severe	Non-severe	Non-severe	Label 2	Label 2	Non-severe	Non-severe	Non-severe	Non-severe	Non-severe	Label 1	Label 1	Non-severe	Non-severe	Non-severe	Non-severe	Non-severe
PYFY-OYLLY-20240330-005	20240330	Label 2	Label 2	Non-severe	Non-severe	Non-severe	Non-severe	Non-severe	Label 4	Label 1	Non-severe	Non-severe	Non-severe	Non-severe	Non-severe	Label 3	Label 1	Non-severe	Non-severe	Non-severe	Non-severe	Non-severe
PYFY-PYXY-20240407-006	20240407	Label 1	Label 3	Non-severe	Non-severe	Non-severe	Non-severe	Non-severe	Label 4	Label 1	Non-severe	Non-severe	Non-severe	Non-severe	Non-severe	Label 2	Label 2	Non-severe	Non-severe	Non-severe	Non-severe	Non-severe
PYFY-QAMY-20240122-001	20240122	Label 4	Label 3	Non-severe	Non-severe	Non-severe	Non-severe	Non-severe	Label 4	Label 1	Non-severe	Non-severe	Non-severe	Non-severe	Non-severe	Label 3	Label 1	Non-severe	Non-severe	Non-severe	Non-severe	Non-severe
PYFY-RCLY-20240416-001	20240416	Label 1	Label 1	Non-severe	Non-severe	Non-severe	Non-severe	Non-severe	Label 2	Label 1	Non-severe	Non-severe	Non-severe	Non-severe	Non-severe	Label 4	Label 1	Severe	Non-severe	Non-severe	Non-severe	Non-severe
PYFY-SJY-20240124-004	20240124	Label 1	Label 2	Non-severe	Non-severe	Non-severe	Non-severe	Non-severe	Label 4	Label 3	Non-severe	Non-severe	Non-severe	Non-severe	Non-severe	Label 2	Label 1	Non-severe	Non-severe	Non-severe	Non-severe	Non-severe
PYFY-SSHY-20231229-004	20231229	Label 3	Label 4	Non-severe	Non-severe	Non-severe	Non-severe	Non-severe	Label 4	Label 4	Non-severe	Non-severe	Non-severe	Non-severe	Non-severe	Label 3	Label 2	Non-severe	Non-severe	Non-severe	Non-severe	Non-severe
PYFY-SXFY-20240226-007	20240226	Label 4	Label 3	Non-severe	Non-severe	Non-severe	Non-severe	Non-severe	Label 4	Label 4	Non-severe	Non-severe	Non-severe	Non-severe	Non-severe	Label 1	Label 1	Non-severe	Non-severe	Non-severe	Non-severe	Non-severe
PYFY-TJCYD-20231221-001	20231221	Label 2	Label 1	Non-severe	Non-severe	Non-severe	Non-severe	Non-severe	Label 4	Label 2	Non-severe	Non-severe	Non-severe	Non-severe	Non-severe	Label 1	Label 2	Non-severe	Non-severe	Non-severe	Non-severe	Non-severe
PYFY-TJCYX-20231221-003	20231221	Label 2	Label 1	Non-severe	Non-severe	Non-severe	Non-severe	Non-severe	Label 3	Label 2	Non-severe	Non-severe	Non-severe	Non-severe	Non-severe	Label 3	Label 4	Non-severe	Non-severe	Non-severe	Non-severe	Non-severe
PYFY-TJYY-20231221-004	20231221	Label 3	Label 4	Non-severe	Non-severe	Non-severe	Non-severe	Non-severe	Label 4	Label 2	Non-severe	Non-severe	Non-severe	Non-severe	Non-severe	Label 1	Label 2	Non-severe	Non-severe	Non-severe	Non-severe	Non-severe
PYFY-TSTY-20240219-008	20240223	Label 3	Label 4	Non-severe	Non-severe	Non-severe	Non-severe	Non-severe	Label 3	Label 2	Non-severe	Non-severe	Non-severe	Non-severe	Non-severe	Label 1	Label 2	Non-severe	Non-severe	Non-severe	Non-severe	Non-severe
PYFY-TWHY-20231111-004	20231111	Label 2	Label 4	Non-severe	Non-severe	Non-severe	Non-severe	Non-severe	Label 2	Label 3	Non-severe	Non-severe	Non-severe	Non-severe	Non-severe	Label 2	Label 2	Non-severe	Non-severe	Non-severe	Non-severe	Non-severe
PYFY-WLQY-20240407-004	20240407	Label 2	Label 4	Non-severe	Non-severe	Non-severe	Non-severe	Non-severe	Label 4	Uncertain	Non-severe	Non-severe	Non-severe	Non-severe	Non-severe	Label 4	Label 2	Non-severe	Non-severe	Non-severe	Non-severe	Non-severe
PYFY-WLQY-20240413-006	20240413	Label 2	Label 4	Non-severe	Non-severe	Non-severe	Non-severe	Non-severe	Label 1	Uncertain	Non-severe	Severe	Non-severe	Non-severe	Non-severe	Label 4	Label 4	Severe	Non-severe	Non-severe	Non-severe	Non-severe
PYFY-WSSY-20231031-005	20231031	Label 3	Label 4	Non-severe	Non-severe	Non-severe	Non-severe	Non-severe	Label 4	Label 3	Non-severe	Non-severe	Non-severe	Non-severe	Non-severe	Label 2	Label 4	Non-severe	Non-severe	Non-severe	Non-severe	Non-severe
PYFY-WYFY-20231126-001	20231127	Label 2	Label 1	Non-severe	Non-severe	Non-severe	Non-severe	Non-severe	Label 2	Label 4	Non-severe	Non-severe	Non-severe	Non-severe	Non-severe	Label 1	Label 1	Non-severe	Non-severe	Non-severe	Non-severe	Non-severe
PYFY-XCXY-20240124-003	20240124	Label 3	Label 4	Non-severe	Non-severe	Non-severe	Non-severe	Non-severe	Label 3	Label 3	Non-severe	Non-severe	Non-severe	Non-severe	Non-severe	Label 3	Label 2	Non-severe	Non-severe	Non-severe	Non-severe	Non-severe
PYFY-XLLY-20240219-003	20240219	Label 4	Label 2	Non-severe	Non-severe	Non-severe	Non-severe	Non-severe	Label 2	Label 3	Non-severe	Non-severe	Non-severe	Non-severe	Non-severe	Label 4	Label 1	Non-severe	Non-severe	Non-severe	Non-severe	Non-severe
PYFY-XLXY-20240413-003	20240413	Label 4	Label 4	Non-severe	Non-severe	Non-severe	Non-severe	Non-severe	Label 2	Label 2	Non-severe	Non-severe	Non-severe	Non-severe	Non-severe	Label 1	Label 4	Non-severe	Non-severe	Non-severe	Non-severe	Non-severe
PYFY-XMRY-20231219-001	20231219	Label 2	Label 1	Non-severe	Non-severe	Non-severe	Non-severe	Non-severe	Label 4	Label 4	Non-severe	Non-severe	Non-severe	Non-severe	Non-severe	Label 3	Label 2	Non-severe	Non-severe	Non-severe	Non-severe	Non-severe
PYFY-XQXY-20240219-007	20240219	Label 4	Label 2	Non-severe	Non-severe	Non-severe	Non-severe	Non-severe	Label 4	Label 1	Non-severe	Non-severe	Non-severe	Non-severe	Non-severe	Label 1	Label 2	Non-severe	Non-severe	Non-severe	Non-severe	Non-severe
PYFY-XSHY-20240219-002	20240219	Label 2	Label 3	Non-severe	Non-severe	Non-severe	Non-severe	Non-severe	Label 2	Label 2	Non-severe	Non-severe	Non-severe	Non-severe	Non-severe	Label 3	Label 4	Non-severe	Severe	Non-severe	Non-severe	Non-severe
PYFY-YGZY-20240330-007	20240330	Label 3	Label 1	Non-severe	Non-severe	Non-severe	Non-severe	Non-severe	Label 3	Label 3	Non-severe	Non-severe	Non-severe	Non-severe	Non-severe	Label 1	Label 2	Non-severe	Non-severe	Non-severe	Non-severe	Non-severe
PYFY-YHPY-20240109-002	20240109	Label 1	Label 1	Non-severe	Non-severe	Non-severe	Non-severe	Non-severe	Label 4	Label 4	Non-severe	Non-severe	Non-severe	Non-severe	Non-severe	Label 4	Label 3	Non-severe	Non-severe	Non-severe	Non-severe	Non-severe
PYFY-YHYY-20240301-002	20240301	Label 3	Label 2	Non-severe	Non-severe	Non-severe	Non-severe	Non-severe	Label 4	Label 4	Non-severe	Non-severe	Non-severe	Non-severe	Non-severe	Label 1	Label 2	Non-severe	Severe	Non-severe	Non-severe	Non-severe
PYFY-YJHYX-20231229-001	20231229	Label 2	Label 3	Non-severe	Non-severe	Non-severe	Non-severe	Non-severe	Label 1	Label 2	Non-severe	Non-severe	Non-severe	Non-severe	Non-severe	Label 4	Label 1	Non-severe	Severe	Non-severe	Non-severe	Non-severe
PYFY-ZCYY-20240112-001	20240113	Label 4	Label 2	Non-severe	Non-severe	Non-severe	Non-severe	Non-severe	Label 3	Label 3	Non-severe	Non-severe	Severe	Non-severe	Non-severe	Label 2	Label 2	Severe	Non-severe	Non-severe	Non-severe	Non-severe
PYFY-ZHLY-20231111-003	20231111	Label 3	Label 2	Non-severe	Non-severe	Non-severe	Non-severe	Non-severe	Label 2	Label 2	Non-severe	Non-severe	Non-severe	Non-severe	Non-severe	Label 1	Label 3	Non-severe	Non-severe	Non-severe	Non-severe	Non-severe
PYFY-ZJYY-20240306-001	20240306	Label 4	Label 2	Non-severe	Non-severe	Non-severe	Non-severe	Non-severe	Label 2	Label 2	Non-severe	Non-severe	Non-severe	Non-severe	Non-severe	Label 1	Label 1	Non-severe	Non-severe	Non-severe	Non-severe	Non-severe
PYFY-ZLFY-20240219-006	20240219	Label 4	Label 2	Non-severe	Non-severe	Non-severe	Non-severe	Non-severe	Label 3	Label 3	Non-severe	Non-severe	Non-severe	Non-severe	Non-severe	Label 2	Label 2	Non-severe	Non-severe	Non-severe	Non-severe	Non-severe
PYFY-ZQLY-20240330-001	20240330	Label 4	Label 3	Non-severe	Non-severe	Non-severe	Non-severe	Non-severe	Label 2	Label 4	Non-severe	Non-severe	Non-severe	Non-severe	Non-severe	Label 4	Label 1	Non-severe	Non-severe	Non-severe	Non-severe	Non-severe
PYFY-ZXRY-20240124-005	20240124	Label 3	Label 4	Non-severe	Non-severe	Non-severe	Non-severe	Non-severe	Label 1	Label 1	Non-severe	Non-severe	Non-severe	Non-severe	Non-severe	Label 1	Label 4	Non-severe	Non-severe	Non-severe	Non-severe	Non-severe
PYFY-ZXYY-20240119-001	20240119	Label 2	Label 3	Non-severe	Non-severe	Non-severe	Non-severe	Non-severe	Label 3	Label 3	Non-severe	Non-severe	Non-severe	Non-severe	Non-severe	Label 1	Label 4	Non-severe	Non-severe	Non-severe	Non-severe	Non-severe
PYFY-ZYRY-20240413-005	20240413	Label 3	Label 3	Non-severe	Non-severe	Non-severe	Non-severe	Non-severe	Label 3	Uncertain	Non-severe	Non-severe	Non-severe	Non-severe	Non-severe	Label 2	Label 4	Non-severe	Non-severe	Non-severe	Non-severe	Non-severe
PYFY-ZYYY-20231229-003	20231229	Label 4	Label 2	Non-severe	Non-severe	Non-severe	Non-severe	Non-severe	Label 1	Label 1	Non-severe	Non-severe	Non-severe	Non-severe	Non-severe	Label 4	Label 2	Non-severe	Non-severe	Non-severe	Non-severe	Non-severe
PYFY-ZZHY-20240104-001	20240104	Label 1	Label 2	Non-severe	Non-severe	Non-severe	Non-severe	Non-severe	Label 1	Label 2	Non-severe	Non-severe	Non-severe	Non-severe	Non-severe	Label 2	Uncertain	Non-severe	Non-severe	Non-severe	Non-severe	Non-severe
PYFY-ZZQY-20240103-001	20240103	Label 4	Label 1	Non-severe	Non-severe	Non-severe	Non-severe	Non-severe	Label 4	Label 4	Non-severe	Non-severe	Non-severe	Non-severe	Non-severe	Label 3	Label 4	Non-severe	Non-severe	Severe	Non-severe	Non-severe
SCFY-CLXZN-20240330-002	20240330	Label 4	Label 2	Non-severe	Non-severe	Non-severe	Non-severe	Non-severe	Label 3	Label 3	Non-severe	Non-severe	Non-severe	Non-severe	Non-severe	Label 2	Label 1	Non-severe	Non-severe	Non-severe	Non-severe	Non-severe
SCFY-CXZDY-20240330-003	20240330	Label 2	Label 2	Non-severe	Non-severe	Non-severe	Non-severe	Non-severe	Label 1	Label 1	Non-severe	Non-severe	Non-severe	Non-severe	Non-severe	Label 1	Label 1	Non-severe	Non-severe	Non-severe	Non-severe	Non-severe
SCFY-GJZN-20240328-003	20240328	Label 1	Label 2	Non-severe	Non-severe	Non-severe	Non-severe	Non-severe	Label 1	Uncertain	Non-severe	Non-severe	Non-severe	Non-severe	Non-severe	Label 2	Label 1	Non-severe	Non-severe	Non-severe	Non-severe	Non-severe
SCFY-HWRZN-20240615-002	20240615	Label 2	Label 4	Non-severe	Non-severe	Non-severe	Non-severe	Non-severe	Label 2	Uncertain	Non-severe	Non-severe	Non-severe	Non-severe	Non-severe	Label 3	Label 2	Non-severe	Severe	Non-severe	Non-severe	Non-severe
SCFY-LLZZ-20240417-002	20240417	Label 3	Label 1	Non-severe	Non-severe	Non-severe	Non-severe	Non-severe	Label 4	Uncertain	Non-severe	Non-severe	Non-severe	Non-severe	Non-severe	Label 4	Uncertain	Non-severe	Severe	Non-severe	Non-severe	Non-severe
SCFY-LNKZZ-20240323-001	20240323	Label 2	Label 4	Non-severe	Non-severe	Non-severe	Non-severe	Non-severe	Label 1	Label 2	Non-severe	Non-severe	Non-severe	Non-severe	Non-severe	Label 4	Label 3	Non-severe	Non-severe	Severe	Non-severe	Non-severe
SCFY-LQXZZ-20240330-004	20240330	Label 4	Label 3	Non-severe	Non-severe	Non-severe	Non-severe	Non-severe	Label 3	Label 3	Non-severe	Non-severe	Non-severe	Non-severe	Non-severe	Label 1	Label 2	Non-severe	Non-severe	Non-severe	Non-severe	Non-severe
SCFY-LSRZDY-20240417-004	20240417	Label 4	Label 2	Non-severe	Non-severe	Non-severe	Non-severe	Non-severe	Label 1	Label 1	Non-severe	Severe	Non-severe	Non-severe	Non-severe	Label 1	Label 4	Non-severe	Non-severe	Severe	Non-severe	Non-severe
SCFY-LXZN-20240328-001	20240328	Label 2	Label 2	Non-severe	Non-severe	Non-severe	Non-severe	Non-severe	Label 4	Label 3	Non-severe	Non-severe	Non-severe	Non-severe	Non-severe	Label 4	Label 1	Non-severe	Non-severe	Non-severe	Non-severe	Non-severe
SCFY-LYQZZ-20240317-001-2	20240328	Label 2	Label 2	Non-severe	Non-severe	Non-severe	Non-severe	Non-severe	Label 2	Label 4	Non-severe	Non-severe	Non-severe	Non-severe	Non-severe	Label 3	Label 2	Non-severe	Non-severe	Severe	Non-severe	Non-severe
SCFY-LYZN-20240615-001	20240615	Label 2	Label 2	Non-severe	Non-severe	Non-severe	Non-severe	Non-severe	Label 1	Label 2	Non-severe	Non-severe	Non-severe	Non-severe	Non-severe	Label 4	Label 2	Non-severe	Non-severe	Non-severe	Non-severe	Non-severe
SCFY-LYZZ-20240409-001	20240409	Label 1	Label 3	Non-severe	Non-severe	Non-severe	Non-severe	Non-severe	Label 3	Label 3	Non-severe	Severe	Non-severe	Non-severe	Non-severe	Label 1	Label 3	Non-severe	Non-severe	Non-severe	Non-severe	Non-severe
SCFY-NQLZN-20240417-003	20240417	Label 1	Label 4	Non-severe	Non-severe	Non-severe	Non-severe	Non-severe	Label 2	Label 3	Non-severe	Non-severe	Non-severe	Non-severe	Non-severe	Label 4	Label 4	Non-severe	Non-severe	Non-severe	Non-severe	Non-severe
SCFY-PXRZXY-20240323-004	20240323	Label 1	Label 3	Non-severe	Non-severe	Non-severe	Non-severe	Non-severe	Label 3	Label 2	Non-severe	Non-severe	Non-severe	Non-severe	Non-severe	Label 2	Label 3	Non-severe	Non-severe	Severe	Non-severe	Non-severe
SCFY-QAYZZ-20240417-005	20240417	Label 3	Label 3	Non-severe	Non-severe	Non-severe	Non-severe	Non-severe	Label 4	Uncertain	Non-severe	Non-severe	Non-severe	Non-severe	Non-severe	Label 1	Label 2	Non-severe	Non-severe	Non-severe	Non-severe	Non-severe
SCFY-TQZDY-20240323-002	20240323	Label 3	Label 4	Non-severe	Non-severe	Non-severe	Non-severe	Non-severe	Label 1	Label 1	Non-severe	Non-severe	Non-severe	Non-severe	Non-severe	Label 1	Label 2	Severe	Non-severe	Non-severe	Non-severe	Non-severe
SCFY-WLXZN-20240615-004	20240615	Label 2	Label 3	Non-severe	Non-severe	Non-severe	Non-severe	Non-severe	Label 3	Label 4	Non-severe	Non-severe	Non-severe	Non-severe	Non-severe	Label 3	Label 4	Non-severe	Non-severe	Non-severe	Non-severe	Non-severe
SCFY-WLZN-20240615-003	20240615	Label 3	Label 3	Non-severe	Non-severe	Non-severe	Non-severe	Non-severe	Label 4	Label 1	Severe	Non-severe	Non-severe	Non-severe	Non-severe	Label 3	Label 2	Non-severe	Non-severe	Severe	Non-severe	Non-severe
SCFY-YWFZZ-20240323-003	20240323	Label 4	Label 1	Non-severe	Non-severe	Non-severe	Non-severe	Non-severe	Label 3	Label 4	Non-severe	Non-severe	Non-severe	Non-severe	Non-severe
SCFY-ZJLZZ-20240409-002	20240409	Label 1	Label 3	Non-severe	Non-severe	Non-severe	Non-severe	Non-severe	Label 4	Uncertain	Non-severe	Non-severe	Non-severe	Non-severe	Non-severe
SCFY-ZKWZZ-20240328-004	20240328	Label 1	Label 3	Non-severe	Non-severe	Non-severe	Non-severe	Non-severe	Label 1	Label 1	Non-severe	Non-severe	Non-severe	Non-severe	Non-severe
SCFY-ZLYZN-20240615-005	20240615	Label 3	Label 2	Non-severe	Non-severe	Non-severe	Non-severe	Non-severe	Label 4	Label 4	Non-severe	Non-severe	Non-severe	Non-severe	Non-severe
SCFY-ZMZZ-20240417-001	20240417	Label 1	Label 2	Non-severe	Non-severe	Non-severe	Non-severe	Non-severe	Label 1	Label 2	Non-severe	Non-severe	Non-severe	Non-severe	Non-severe
SCFY-ZRZMZZ-20240317-003	20240317	Label 3	Label 2	Non-severe	Non-severe	Non-severe	Non-severe	Non-severe	Label 3	Label 1	Non-severe	Non-severe	Non-severe	Non-severe	Non-severe
SCFY-ZXRZXY-20240330-001	20240330	Label 1	Label 2	Non-severe	Non-severe	Non-severe	Non-severe	Non-severe	Label 2	Label 4	Non-severe	Non-severe	Non-severe	Non-severe	Non-severe
SCFY-chyzxy-20240422-002	20240422	Label 2	Label 1	Non-severe	Non-severe	Non-severe	Non-severe	Non-severe	Label 1	Label 4	Non-severe	Non-severe	Non-severe	Non-severe	Non-severe	Label 4	Label 1	Non-severe	Non-severe	Non-severe	Non-severe	Non-severe
SCFY-ddhzz-20240419-001	20240419	Label 2	Label 1	Non-severe	Non-severe	Non-severe	Non-severe	Non-severe	Label 1	Uncertain	Non-severe	Non-severe	Non-severe	Non-severe	Non-severe	Label 3	Label 1	Non-severe	Non-severe	Non-severe	Non-severe	Non-severe
SCFY-dhzn-20240421-004	20240421	Label 1	Label 3	Non-severe	Non-severe	Non-severe	Non-severe	Non-severe	Label 3	Label 3	Non-severe	Non-severe	Non-severe	Non-severe	Non-severe	Label 4	Label 1	Non-severe	Non-severe	Non-severe	Non-severe	Non-severe
SCFY-dqqzn-20240501-004	20240501	Label 3	Label 4	Non-severe	Non-severe	Non-severe	Non-severe	Non-severe	Label 2	Label 1	Non-severe	Non-severe	Non-severe	Non-severe	Non-severe	Label 2	Label 1	Non-severe	Non-severe	Non-severe	Non-severe	Non-severe
SCFY-dyzz-20240420-001	20240420	Label 4	Label 1	Non-severe	Non-severe	Non-severe	Non-severe	Non-severe	Label 3	Uncertain	Non-severe	Non-severe	Non-severe	Non-severe	Non-severe	Label 2	Label 2	Non-severe	Non-severe	Non-severe	Non-severe	Non-severe
SCFY-fbhzn-20240421-002	20240421	Label 3	Label 2	Non-severe	Non-severe	Non-severe	Non-severe	Non-severe	Label 1	Label 1	Non-severe	Non-severe	Non-severe	Non-severe	Non-severe	Label 2	Label 3	Non-severe	Non-severe	Non-severe	Non-severe	Non-severe
SCFY-flfzz-20240610-001	20240610	Label 4	Label 2	Non-severe	Non-severe	Non-severe	Non-severe	Non-severe	Label 2	Label 1	Non-severe	Non-severe	Non-severe	Non-severe	Non-severe	Label 4	Label 3	Non-severe	Non-severe	Non-severe	Non-severe	Non-severe
SCFY-fyhzdy-20240609-001	20240609	Label 2	Label 3	Non-severe	Non-severe	Non-severe	Non-severe	Non-severe	Label 1	Label 2	Non-severe	Non-severe	Non-severe	Non-severe	Non-severe	Label 2	Label 1	Non-severe	Non-severe	Non-severe	Non-severe	Non-severe
SCFY-gfzz-20240619-001	20240619	Label 2	Label 2	Non-severe	Non-severe	Non-severe	Non-severe	Non-severe	Label 4	Label 4	Non-severe	Non-severe	Non-severe	Non-severe	Non-severe	Label 3	Label 4	Non-severe	Severe	Non-severe	Non-severe	Non-severe
SCFY-gxfzz-20240512-003	20240512	Label 4	Label 4	Non-severe	Non-severe	Non-severe	Non-severe	Non-severe	Label 3	Uncertain	Non-severe	Non-severe	Non-severe	Non-severe	Non-severe	Label 2	Label 3	Non-severe	Non-severe	Non-severe	Non-severe	Non-severe
SCFY-gyzn-20240520-001	20240520	Label 4	Label 2	Non-severe	Non-severe	Non-severe	Non-severe	Non-severe	Label 4	Label 4	Non-severe	Non-severe	Non-severe	Non-severe	Non-severe	Label 1	Label 2	Non-severe	Non-severe	Non-severe	Non-severe	Non-severe
SCFY-hhyzn-20240618-001	20240618	Label 2	Label 1	Non-severe	Non-severe	Non-severe	Non-severe	Non-severe	Label 3	Label 1	Non-severe	Non-severe	Non-severe	Non-severe	Non-severe	Label 3	Label 1	Non-severe	Non-severe	Non-severe	Non-severe	Non-severe
SCFY-hjyzn-20240501-003	20240501	Label 1	Label 3	Non-severe	Non-severe	Non-severe	Non-severe	Non-severe	Label 1	Label 4	Non-severe	Non-severe	Non-severe	Non-severe	Non-severe	Label 3	Label 2	Non-severe	Non-severe	Non-severe	Non-severe	Non-severe
SCFY-hlzz-20240421-001	20240421	Label 3	Label 2	Non-severe	Non-severe	Non-severe	Non-severe	Non-severe	Label 2	Uncertain	Non-severe	Non-severe	Non-severe	Non-severe	Non-severe	Label 1	Label 3	Non-severe	Non-severe	Non-severe	Non-severe	Non-severe
SCFY-hyzdy-20240512-002	20240512	Label 2	Label 1	Non-severe	Non-severe	Non-severe	Non-severe	Non-severe	Label 2	Label 1	Non-severe	Non-severe	Non-severe	Non-severe	Non-severe	Label 3	Label 4	Non-severe	Non-severe	Non-severe	Non-severe	Non-severe
SCFY-hyzn-20240520-003	20240520	Label 1	Label 2	Non-severe	Non-severe	Non-severe	Non-severe	Non-severe	Label 1	Label 2	Non-severe	Non-severe	Non-severe	Non-severe	Non-severe	Label 2	Label 2	Non-severe	Non-severe	Non-severe	Non-severe	Non-severe
SCFY-hyzz-20240508-001	20240508	Label 4	Label 1	Non-severe	Non-severe	Non-severe	Non-severe	Non-severe	Label 3	Label 4	Non-severe	Non-severe	Non-severe	Non-severe	Non-severe	Label 1	Label 4	Non-severe	Non-severe	Non-severe	Non-severe	Non-severe
SCFY-lfmzz-20240522-002	20240522	Label 3	Label 2	Non-severe	Non-severe	Non-severe	Non-severe	Non-severe	Label 4	Uncertain	Severe	Non-severe	Non-severe	Non-severe	Non-severe	Label 3	Label 4	Non-severe	Severe	Non-severe	Non-severe	Non-severe
SCFY-lgxzz-20240611-002	20240611	Label 4	Label 1	Non-severe	Non-severe	Non-severe	Non-severe	Non-severe	Label 4	Uncertain	Non-severe	Non-severe	Severe	Non-severe	Non-severe	Label 4	Label 3	Non-severe	Non-severe	Non-severe	Non-severe	Non-severe
SCFY-lhzn-20240422-001	20240422	Label 3	Label 2	Non-severe	Non-severe	Non-severe	Non-severe	Non-severe	Label 1	Label 4	Non-severe	Non-severe	Non-severe	Non-severe	Non-severe	Label 4	Label 4	Non-severe	Non-severe	Non-severe	Non-severe	Non-severe
SCFY-ljzn-20240502-002	20240502	Label 1	Label 2	Non-severe	Non-severe	Non-severe	Non-severe	Non-severe	Label 3	Uncertain	Non-severe	Non-severe	Non-severe	Non-severe	Non-severe	Label 1	Label 2	Non-severe	Non-severe	Non-severe	Non-severe	Non-severe
SCFY-ljzn-20240508-002	20240508	Label 2	Label 4	Non-severe	Non-severe	Non-severe	Non-severe	Non-severe	Label 2	Label 1	Non-severe	Non-severe	Non-severe	Non-severe	Non-severe	Label 1	Label 3	Non-severe	Non-severe	Severe	Non-severe	Non-severe
SCFY-llzzn-20240511-002	20240511	Label 4	Label 4	Non-severe	Non-severe	Non-severe	Non-severe	Non-severe	Label 3	Label 2	Non-severe	Non-severe	Non-severe	Non-severe	Non-severe	Label 2	Label 4	Non-severe	Non-severe	Non-severe	Non-severe	Non-severe
SCFY-lmxzdy-20240501-001	20240501	Label 2	Label 4	Non-severe	Non-severe	Non-severe	Non-severe	Non-severe	Label 4	Label 3	Non-severe	Non-severe	Non-severe	Non-severe	Non-severe	Label 3	Label 2	Non-severe	Non-severe	Non-severe	Non-severe	Non-severe
SCFY-lyxzn-20240502-003	20240502	Label 3	Label 3	Non-severe	Non-severe	Non-severe	Non-severe	Non-severe	Label 4	Uncertain	Non-severe	Non-severe	Non-severe	Non-severe	Non-severe	Label 1	Label 4	Non-severe	Non-severe	Non-severe	Non-severe	Non-severe
SCFY-mlzn-20240511-001	20240511	Label 2	Label 1	Non-severe	Non-severe	Non-severe	Non-severe	Non-severe	Label 1	Label 4	Non-severe	Non-severe	Non-severe	Non-severe	Non-severe	Label 3	Label 4	Severe	Non-severe	Non-severe	Non-severe	Non-severe
SCFY-nxjzn-20240520-002	20240520	Label 3	Label 3	Non-severe	Non-severe	Non-severe	Non-severe	Non-severe	Label 1	Label 2	Non-severe	Non-severe	Non-severe	Non-severe	Non-severe	Label 2	Label 4	Non-severe	Non-severe	Non-severe	Non-severe	Non-severe
SCFY-pchzmzn-20240502-004	20240502	Label 4	Label 3	Non-severe	Non-severe	Non-severe	Non-severe	Non-severe	Label 1	Label 4	Non-severe	Severe	Non-severe	Non-severe	Non-severe	Label 2	Label 1	Non-severe	Non-severe	Severe	Non-severe	Non-severe
SCFY-qmnnzz-20240518-001	20240518	Label 1	Label 1	Non-severe	Non-severe	Non-severe	Non-severe	Non-severe	Label 4	Label 1	Non-severe	Non-severe	Non-severe	Non-severe	Non-severe	Label 2	Uncertain	Non-severe	Non-severe	Non-severe	Non-severe	Non-severe
SCFY-rdzn-20240618-003	20240618	Label 1	Label 3	Non-severe	Non-severe	Non-severe	Non-severe	Non-severe	Label 3	Label 3	Non-severe	Non-severe	Non-severe	Non-severe	Non-severe	Label 4	Label 2	Non-severe	Severe	Non-severe	Non-severe	Non-severe
SCFY-rlszxy-20240430-001	20240430	Label 4	Label 2	Non-severe	Non-severe	Non-severe	Non-severe	Non-severe	Label 4	Label 3	Non-severe	Non-severe	Non-severe	Non-severe	Non-severe	Label 1	Label 2	Severe	Non-severe	Non-severe	Non-severe	Non-severe
SCFY-tqzdy-20240323-002-2	20240412	Label 1	Label 1	Non-severe	Non-severe	Non-severe	Non-severe	Non-severe	Label 4	Label 1	Non-severe	Non-severe	Non-severe	Non-severe	Non-severe	Label 4	Label 1	Non-severe	Severe	Non-severe	Non-severe	Non-severe
SCFY-wkpzn-20240501-005	20240501	Label 3	Label 1	Non-severe	Non-severe	Non-severe	Non-severe	Non-severe	Label 2	Uncertain	Non-severe	Non-severe	Non-severe	Non-severe	Non-severe	Label 1	Label 2	Non-severe	Non-severe	Non-severe	Non-severe	Non-severe
SCFY-wlzz-20240607-001	20240607	Label 2	Label 2	Non-severe	Non-severe	Non-severe	Non-severe	Non-severe	Label 1	Label 2	Non-severe	Non-severe	Non-severe	Non-severe	Non-severe	Label 2	Label 4	Non-severe	Non-severe	Non-severe	Non-severe	Non-severe
SCFY-wmmzz-20240502-001	20240502	Label 3	Label 3	Non-severe	Non-severe	Non-severe	Non-severe	Non-severe	Label 3	Uncertain	Non-severe	Non-severe	Non-severe	Non-severe	Non-severe	Label 3	Label 2	Non-severe	Severe	Severe	Non-severe	Non-severe
SCFY-wqzz-20240421-003	20240421	Label 1	Label 2	Non-severe	Non-severe	Non-severe	Non-severe	Non-severe	Label 2	Uncertain	Non-severe	Non-severe	Non-severe	Non-severe	Non-severe	Label 4	Label 1	Non-severe	Non-severe	Severe	Non-severe	Non-severe
SCFY-wqzz-20240421-003	20240422	Label 1	Label 3	Non-severe	Non-severe	Non-severe	Non-severe	Non-severe	Label 4	Uncertain	Non-severe	Non-severe	Non-severe	Non-severe	Non-severe	Label 1	Uncertain	Severe	Non-severe	Non-severe	Non-severe	Non-severe
SCFY-wrzdy-20240519-001	20240519	Label 3	Label 2	Non-severe	Non-severe	Non-severe	Non-severe	Non-severe	Label 2	Uncertain	Non-severe	Non-severe	Non-severe	Non-severe	Non-severe	Label 3	Label 4	Non-severe	Non-severe	Non-severe	Non-severe	Non-severe
SCFY-wrzxy-20240519-002	20240519	Label 2	Label 2	Non-severe	Non-severe	Non-severe	Non-severe	Non-severe	Label 1	Label 1	Non-severe	Non-severe	Non-severe	Non-severe	Non-severe	Label 4	Label 3	Severe	Non-severe	Non-severe	Non-severe	Non-severe
SCFY-wszz-20240528-001	20240528	Label 3	Label 4	Non-severe	Non-severe	Non-severe	Non-severe	Non-severe	Label 4	Label 3	Non-severe	Non-severe	Non-severe	Non-severe	Non-severe	Label 4	Label 3	Non-severe	Non-severe	Non-severe	Non-severe	Non-severe
SCFY-wtzn-20240611-001	20240611	Label 4	Label 2	Non-severe	Non-severe	Non-severe	Non-severe	Non-severe	Label 4	Uncertain	Non-severe	Severe	Non-severe	Non-severe	Non-severe	Label 3	Label 2	Non-severe	Non-severe	Non-severe	Non-severe	Non-severe
SCFY-wwjzn-20240530-003	20240530	Label 2	Label 1	Non-severe	Non-severe	Non-severe	Non-severe	Non-severe	Label 3	Label 2	Non-severe	Non-severe	Non-severe	Non-severe	Non-severe	Label 1	Label 2	Non-severe	Non-severe	Non-severe	Non-severe	Non-severe
SCFY-wxxzz-20240530-001	20240530	Label 4	Label 3	Severe	Non-severe	Non-severe	Non-severe	Non-severe	Label 4	Label 4	Non-severe	Non-severe	Non-severe	Non-severe	Non-severe	Label 3	Label 4	Severe	Non-severe	Non-severe	Non-severe	Non-severe
SCFY-wxyzz-20240601-001	20240601	Label 1	Label 1	Non-severe	Non-severe	Non-severe	Non-severe	Non-severe	Label 2	Label 2	Non-severe	Non-severe	Non-severe	Non-severe	Non-severe	Label 1	Label 2	Non-severe	Non-severe	Non-severe	Non-severe	Non-severe
SCFY-wy-20240618-002	20240618	Label 2	Label 1	Non-severe	Non-severe	Non-severe	Non-severe	Non-severe	Label 2	Uncertain	Non-severe	Non-severe	Severe	Non-severe	Non-severe	Label 1	Label 2	Non-severe	Non-severe	Non-severe	Non-severe	Non-severe
SCFY-xdmzz-20240610-002	20240610	Label 2	Label 2	Non-severe	Non-severe	Non-severe	Non-severe	Non-severe	Label 1	Label 2	Non-severe	Non-severe	Non-severe	Non-severe	Non-severe	Label 4	Label 1	Non-severe	Non-severe	Non-severe	Non-severe	Non-severe
SCFY-xkyzdy-20240420-6-004	20240420	Label 2	Label 3	Non-severe	Non-severe	Non-severe	Non-severe	Non-severe	Label 4	Uncertain	Severe	Non-severe	Non-severe	Non-severe	Non-severe
SCFY-ylqzz-20240621-001	20240621	Label 2	Label 3	Non-severe	Non-severe	Non-severe	Non-severe	Non-severe	Label 4	Label 1	Non-severe	Non-severe	Non-severe	Non-severe	Non-severe
SCFY-yqfzn-20240501-002	20240501	Label 1	Label 4	Non-severe	Non-severe	Non-severe	Non-severe	Non-severe	Label 2	Label 4	Non-severe	Non-severe	Non-severe	Non-severe	Non-severe
SCFY-yshzz-20240619-002	20240619	Label 3	Label 4	Non-severe	Non-severe	Non-severe	Non-severe	Non-severe	Label 1	Label 1	Non-severe	Non-severe	Non-severe	Non-severe	Non-severe
SCFY-ysyzn-20240512-001	20240512	Label 4	Label 2	Non-severe	Non-severe	Non-severe	Non-severe	Non-severe	Label 1	Label 1	Non-severe	Non-severe	Non-severe	Non-severe	Non-severe
SCFY-yxyzz-20240522-001	20240522	Label 1	Label 1	Non-severe	Non-severe	Non-severe	Non-severe	Non-severe	Label 2	Uncertain	Non-severe	Non-severe	Non-severe	Non-severe	Non-severe
SCFY-zczn-20240420-002	20240420	Label 1	Label 2	Non-severe	Non-severe	Non-severe	Non-severe	Non-severe	Label 2	Label 1	Non-severe	Non-severe	Non-severe	Non-severe	Non-severe
SCFY-zllzz-20240620-001	20240620	Label 3	Label 3	Non-severe	Non-severe	Non-severe	Non-severe	Non-severe	Label 1	Label 1	Non-severe	Non-severe	Non-severe	Non-severe	Non-severe
SCFY-zxmzdy-20240530-002	20240530	Label 4	Label 1	Non-severe	Non-severe	Severe	Non-severe	Non-severe	Label 4	Label 3	Non-severe	Non-severe	Severe	Non-severe	Non-severe
SCFY-zyxzz-20240519-003	20240519	Label 2	Label 3	Non-severe	Non-severe	Non-severe	Non-severe	Non-severe	Label 3	Uncertain	Non-severe	Non-severe	Non-severe	Non-severe	Non-severe
SCFY-zyzdy-20240518-002	20240518	Label 2	Label 1	Non-severe	Non-severe	Non-severe	Non-severe	Non-severe	Label 2	Label 3	Non-severe	Non-severe	Non-severe	Non-severe	Non-severe
scfy-bslmzz-20240312-001	20240312	Label 4	Label 1	Non-severe	Non-severe	Non-severe	Non-severe	Non-severe	Label 1	Uncertain	Non-severe	Non-severe	Non-severe	Non-severe	Non-severe	Label 1	Label 3	Severe	Non-severe	Non-severe	Non-severe	Non-severe
scfy-fxyzxy-20240312-003	20240312	Label 2	Label 4	Non-severe	Non-severe	Non-severe	Non-severe	Non-severe	Label 3	Label 2	Non-severe	Non-severe	Non-severe	Non-severe	Non-severe	Label 2	Label 1	Non-severe	Non-severe	Non-severe	Non-severe	Non-severe
scfy-jjzz-20240420-003	20240420	Label 2	Label 2	Non-severe	Non-severe	Non-severe	Non-severe	Non-severe	Label 1	Label 1	Non-severe	Non-severe	Non-severe	Non-severe	Severe	Label 2	Label 3	Non-severe	Non-severe	Non-severe	Non-severe	Non-severe
scfy-jjzz-20240420-003	20240422	Label 4	Label 1	Non-severe	Non-severe	Non-severe	Non-severe	Non-severe	Label 2	Uncertain	Non-severe	Non-severe	Non-severe	Non-severe	Severe	Label 1	Label 2	Severe	Non-severe	Non-severe	Non-severe	Non-severe
scfy-lyqzz-20240317-001	20240317	Label 2	Label 2	Non-severe	Non-severe	Non-severe	Non-severe	Non-severe	Label 3	Uncertain	Non-severe	Non-severe	Non-severe	Non-severe	Non-severe	Label 4	Label 1	Severe	Non-severe	Non-severe	Non-severe	Non-severe
scfy-srzz-20240312-004	20240312	Label 4	Label 4	Severe	Non-severe	Non-severe	Non-severe	Non-severe	Label 2	Label 3	Non-severe	Non-severe	Non-severe	Non-severe	Non-severe	Label 4	Label 2	Severe	Severe	Severe	Non-severe	Non-severe
scfy-zlzzn-20240317-002	20240317	Label 4	Label 3	Non-severe	Non-severe	Non-severe	Non-severe	Non-severe	Label 2	Label 4	Non-severe	Non-severe	Non-severe	Non-severe	Non-severe
scfy-zrzmzz-20240317-003-2	20240411	Label 2	Label 3	Non-severe	Non-severe	Non-severe	Non-severe	Non-severe	Label 3	Label 4	Non-severe	Non-severe	Non-severe	Non-severe	Non-severe
