# Supplementary material for: Deep learning approach for screening neonatal cerebral lesions on ultrasound in China
Source: Nat Commun. 2025 Aug 20;16:7778. doi: 10.1038/s41467-025-63096-9 (PMC12368173; doi:10.1038/s41467-025-63096-9)
Supplement: Supplementary file 5 — Source Data 2 [file 41467_2025_63096_MOESM5_ESM.xlsx]

## Sheet: Sheet1
Case	Radiologist1	Radiologist2
20240326022, 20240816	view correctness: 3 detection correctness: 4 anatomical structure recognition: 3 clinical value: 3	view correctness: 1 detection correctness: 2 anatomical structure recognition: 2 clinical value: 1
20240729172, 20240818	view correctness: 4 detection correctness: 4 anatomical structure recognition: 5 clinical value: 5	view correctness: 4 detection correctness: 4 anatomical structure recognition: 4 clinical value: 4
20240811277, 20240829	view correctness: 4 detection correctness: 5 anatomical structure recognition: 5 clinical value: 5	view correctness: 4 detection correctness: 4 anatomical structure recognition: 4 clinical value: 4
20240813150, 20240820	view correctness: 5 detection correctness: 5 anatomical structure recognition: 5 clinical value: 5	view correctness: 4 detection correctness: 4 anatomical structure recognition: 3 clinical value: 3
20240813293, 20240823	view correctness: 4 detection correctness: 4 anatomical structure recognition: 4 clinical value: 3	view correctness: 3 detection correctness: 4 anatomical structure recognition: 3 clinical value: 3
20240814297, 20240816	view correctness: 4 detection correctness: 4 anatomical structure recognition: 3 clinical value: 4	view correctness: 5 detection correctness: 5 anatomical structure recognition: 5 clinical value: 5
20240815161, 20240822	view correctness: 4 detection correctness: 4 anatomical structure recognition: 4 clinical value: 3	view correctness: 2 detection correctness: 3 anatomical structure recognition: 2 clinical value: 2
20240815177, 20240816	view correctness: 3 detection correctness: 3 anatomical structure recognition: 4 clinical value: 4	view correctness: 2 detection correctness: 4 anatomical structure recognition: 3 clinical value: 2
20240815178, 20240816	view correctness: 5 detection correctness: 4 anatomical structure recognition: 4 clinical value: 5	view correctness: 5 detection correctness: 4 anatomical structure recognition: 5 clinical value: 5
20240815178, 20240821	view correctness: 4 detection correctness: 4 anatomical structure recognition: 4 clinical value: 4	view correctness: 3 detection correctness: 3 anatomical structure recognition: 3 clinical value: 3
20240815280, 20240816	view correctness: 4 detection correctness: 4 anatomical structure recognition: 4 clinical value: 5	view correctness: 3 detection correctness: 4 anatomical structure recognition: 4 clinical value: 3
20240816045, 20240816	view correctness: 3 detection correctness: 3 anatomical structure recognition: 3 clinical value: 3	view correctness: 3 detection correctness: 3 anatomical structure recognition: 3 clinical value: 3
20240816230, 20240816	view correctness: 3 detection correctness: 4 anatomical structure recognition: 4 clinical value: 3	view correctness: 2 detection correctness: 2 anatomical structure recognition: 2 clinical value: 3
20240816253, 20240816	view correctness: 3 detection correctness: 4 anatomical structure recognition: 4 clinical value: 3	view correctness: 2 detection correctness: 2 anatomical structure recognition: 2 clinical value: 2
20240817295, 20240820	view correctness: 4 detection correctness: 4 anatomical structure recognition: 4 clinical value: 5	view correctness: 3 detection correctness: 3 anatomical structure recognition: 3 clinical value: 4
20240819005, 20240821	view correctness: 5 detection correctness: 5 anatomical structure recognition: 5 clinical value: 5	view correctness: 4 detection correctness: 5 anatomical structure recognition: 4 clinical value: 4
20240819138, 20240822	view correctness: 4 detection correctness: 4 anatomical structure recognition: 3 clinical value: 4	view correctness: 3 detection correctness: 3 anatomical structure recognition: 3 clinical value: 3
20240819184, 20240819	view correctness: 4 detection correctness: 4 anatomical structure recognition: 4 clinical value: 4	view correctness: 3 detection correctness: 4 anatomical structure recognition: 4 clinical value: 3
20240819236, 20240820	view correctness: 4 detection correctness: 4 anatomical structure recognition: 4 clinical value: 4	view correctness: 3 detection correctness: 4 anatomical structure recognition: 4 clinical value: 4
20240819245, 20240820	view correctness: 4 detection correctness: 4 anatomical structure recognition: 4 clinical value: 4	view correctness: 3 detection correctness: 3 anatomical structure recognition: 3 clinical value: 3
20240820300, 20240821	view correctness: 5 detection correctness: 5 anatomical structure recognition: 5 clinical value: 5	view correctness: 3 detection correctness: 4 anatomical structure recognition: 4 clinical value: 3
20240820301, 20240821	view correctness: 4 detection correctness: 4 anatomical structure recognition: 4 clinical value: 5	view correctness: 3 detection correctness: 3 anatomical structure recognition: 3 clinical value: 2
20240821217, 20240821	view correctness: 4 detection correctness: 4 anatomical structure recognition: 4 clinical value: 4	view correctness: 4 detection correctness: 4 anatomical structure recognition: 4 clinical value: 5
20240821217, 20240829	view correctness: 4 detection correctness: 4 anatomical structure recognition: 4 clinical value: 5	view correctness: 3 detection correctness: 3 anatomical structure recognition: 3 clinical value: 4
20240821229, 20240821	view correctness: 3 detection correctness: 3 anatomical structure recognition: 3 clinical value: 3	view correctness: 3 detection correctness: 3 anatomical structure recognition: 3 clinical value: 2
20240822111, 20240822	view correctness: 3 detection correctness: 4 anatomical structure recognition: 4 clinical value: 4	view correctness: 3 detection correctness: 4 anatomical structure recognition: 4 clinical value: 3
20240822222, 20240822	view correctness: 4 detection correctness: 4 anatomical structure recognition: 3 clinical value: 4	view correctness: 3 detection correctness: 3 anatomical structure recognition: 3 clinical value: 3
20240822242, 20240822	view correctness: 4 detection correctness: 5 anatomical structure recognition: 5 clinical value: 5	view correctness: 4 detection correctness: 4 anatomical structure recognition: 4 clinical value: 4
20240822247, 20240822	view correctness: 4 detection correctness: 5 anatomical structure recognition: 5 clinical value: 5	view correctness: 5 detection correctness: 5 anatomical structure recognition: 5 clinical value: 5
20240822310, 20240822	view correctness: 4 detection correctness: 5 anatomical structure recognition: 5 clinical value: 5	view correctness: 3 detection correctness: 3 anatomical structure recognition: 3 clinical value: 3
20240822320, 20240823	view correctness: 4 detection correctness: 5 anatomical structure recognition: 5 clinical value: 5	view correctness: 3 detection correctness: 4 anatomical structure recognition: 4 clinical value: 4
20240822333, 20240822	view correctness: 5 detection correctness: 5 anatomical structure recognition: 5 clinical value: 5	view correctness: 4 detection correctness: 4 anatomical structure recognition: 4 clinical value: 4
20240823105, 20240823	view correctness: 3 detection correctness: 3 anatomical structure recognition: 3 clinical value: 3	view correctness: 3 detection correctness: 2 anatomical structure recognition: 2 clinical value: 3
20240823225, 20240823	view correctness: 3 detection correctness: 4 anatomical structure recognition: 4 clinical value: 4	view correctness: 2 detection correctness: 3 anatomical structure recognition: 3 clinical value: 4
20240825271, 20240826	view correctness: 3 detection correctness: 4 anatomical structure recognition: 3 clinical value: 3	view correctness: 2 detection correctness: 3 anatomical structure recognition: 3 clinical value: 4
20240826114, 20240826	view correctness: 3 detection correctness: 3 anatomical structure recognition: 3 clinical value: 3	view correctness: 2 detection correctness: 3 anatomical structure recognition: 3 clinical value: 2
20240826132, 20240826	view correctness: 3 detection correctness: 4 anatomical structure recognition: 3 clinical value: 3	view correctness: 3 detection correctness: 3 anatomical structure recognition: 2 clinical value: 3
20240827256, 20240827	view correctness: 4 detection correctness: 4 anatomical structure recognition: 4 clinical value: 4	view correctness: 4 detection correctness: 4 anatomical structure recognition: 4 clinical value: 4
20240828286, 20240829	view correctness: 4 detection correctness: 4 anatomical structure recognition: 4 clinical value: 4	view correctness: 4 detection correctness: 4 anatomical structure recognition: 4 clinical value: 3
20201127106, 20210319	view correctness: 4 detection correctness: 4 anatomical structure recognition: 4 clinical value: 5	view correctness: 5 detection correctness: 5 anatomical structure recognition: 5 clinical value: 3
20210122094, 20210311	view correctness: 4 detection correctness: 5 anatomical structure recognition: 5 clinical value: 5	view correctness: 5 detection correctness: 5 anatomical structure recognition: 5 clinical value: 5
20210122094, 20210324	view correctness: 4 detection correctness: 5 anatomical structure recognition: 4 clinical value: 5	view correctness: 5 detection correctness: 5 anatomical structure recognition: 5 clinical value: 4
20210305108, 20210308	view correctness: 4 detection correctness: 4 anatomical structure recognition: 3 clinical value: 4	view correctness: 2 detection correctness: 2 anatomical structure recognition: 2 clinical value: 3
20210309229, 20210310	view correctness: 4 detection correctness: 5 anatomical structure recognition: 5 clinical value: 4	view correctness: 5 detection correctness: 5 anatomical structure recognition: 5 clinical value: 5
20210309229, 20210317	view correctness: 3 detection correctness: 4 anatomical structure recognition: 4 clinical value: 4	view correctness: 4 detection correctness: 5 anatomical structure recognition: 5 clinical value: 5
20210309229, 20210323	view correctness: 3 detection correctness: 3 anatomical structure recognition: 3 clinical value: 3	view correctness: 5 detection correctness: 3 anatomical structure recognition: 3 clinical value: 4
20210310107, 20210311	view correctness: 4 detection correctness: 5 anatomical structure recognition: 5 clinical value: 4	view correctness: 3 detection correctness: 5 anatomical structure recognition: 5 clinical value: 3
20210311168, 20210311	view correctness: 3 detection correctness: 4 anatomical structure recognition: 5 clinical value: 3	view correctness: 4 detection correctness: 5 anatomical structure recognition: 5 clinical value: 4
20210311168, 20210318	view correctness: 5 detection correctness: 5 anatomical structure recognition: 5 clinical value: 5	view correctness: 5 detection correctness: 5 anatomical structure recognition: 5 clinical value: 3
20210316074, 20210316	view correctness: 4 detection correctness: 5 anatomical structure recognition: 5 clinical value: 4	view correctness: 4 detection correctness: 5 anatomical structure recognition: 5 clinical value: 3
20210616173, 20210627	view correctness: 3 detection correctness: 5 anatomical structure recognition: 5 clinical value: 5	view correctness: 3 detection correctness: 4 anatomical structure recognition: 4 clinical value: 4
20210616173, 20210704	view correctness: 4 detection correctness: 4 anatomical structure recognition: 5 clinical value: 5	view correctness: 5 detection correctness: 3 anatomical structure recognition: 3 clinical value: 4
20210706250, 20210730	view correctness: 4 detection correctness: 5 anatomical structure recognition: 4 clinical value: 5	view correctness: 3 detection correctness: 5 anatomical structure recognition: 5 clinical value: 4
20210721082, 20210726	view correctness: 4 detection correctness: 4 anatomical structure recognition: 4 clinical value: 3	view correctness: 3 detection correctness: 4 anatomical structure recognition: 4 clinical value: 4
20210721082, 20210803	view correctness: 4 detection correctness: 4 anatomical structure recognition: 4 clinical value: 4	view correctness: 5 detection correctness: 4 anatomical structure recognition: 4 clinical value: 4
20210726130, 20210810	view correctness: 3 detection correctness: 4 anatomical structure recognition: 4 clinical value: 4	view correctness: 4 detection correctness: 4 anatomical structure recognition: 4 clinical value: 4
20210727093, 20210728	view correctness: 4 detection correctness: 5 anatomical structure recognition: 5 clinical value: 5	view correctness: 5 detection correctness: 4 anatomical structure recognition: 3 clinical value: 4
20210805010, 20210811	view correctness: 4 detection correctness: 4 anatomical structure recognition: 5 clinical value: 4	view correctness: 5 detection correctness: 5 anatomical structure recognition: 5 clinical value: 5
20210813238, 20210822	view correctness: 4 detection correctness: 4 anatomical structure recognition: 5 clinical value: 5	view correctness: 4 detection correctness: 5 anatomical structure recognition: 5 clinical value: 4
20210910014, 20210923	view correctness: 4 detection correctness: 5 anatomical structure recognition: 5 clinical value: 5	view correctness: 3 detection correctness: 5 anatomical structure recognition: 3 clinical value: 3
20211003192, 20211004	view correctness: 3 detection correctness: 4 anatomical structure recognition: 3 clinical value: 3	view correctness: 3 detection correctness: 4 anatomical structure recognition: 3 clinical value: 3
20211007221, 20211007	view correctness: 5 detection correctness: 5 anatomical structure recognition: 5 clinical value: 5	view correctness: 3 detection correctness: 4 anatomical structure recognition: 4 clinical value: 3
20211007221, 20211011	view correctness: 3 detection correctness: 4 anatomical structure recognition: 4 clinical value: 4	view correctness: 4 detection correctness: 5 anatomical structure recognition: 4 clinical value: 4
20211008052, 20211016	view correctness: 5 detection correctness: 5 anatomical structure recognition: 4 clinical value: 5	view correctness: 4 detection correctness: 4 anatomical structure recognition: 4 clinical value: 4
20211015043, 20211025	view correctness: 5 detection correctness: 5 anatomical structure recognition: 5 clinical value: 5	view correctness: 4 detection correctness: 5 anatomical structure recognition: 5 clinical value: 5
20211015043, 20220102	view correctness: 3 detection correctness: 4 anatomical structure recognition: 3 clinical value: 3	view correctness: 3 detection correctness: 5 anatomical structure recognition: 5 clinical value: 4
20211015043, 20220118	view correctness: 3 detection correctness: 4 anatomical structure recognition: 3 clinical value: 3	view correctness: 4 detection correctness: 5 anatomical structure recognition: 5 clinical value: 4
20220713113, 20220803	view correctness: 5 detection correctness: 5 anatomical structure recognition: 5 clinical value: 5	view correctness: 4 detection correctness: 5 anatomical structure recognition: 5 clinical value: 4
20220714141, 20220714	view correctness: 5 detection correctness: 5 anatomical structure recognition: 5 clinical value: 5	view correctness: 3 detection correctness: 3 anatomical structure recognition: 4 clinical value: 3
