# Supplementary material for: Deep learning approach for screening neonatal cerebral lesions on ultrasound in China
Source: Nat Commun. 2025 Aug 20;16:7778. doi: 10.1038/s41467-025-63096-9 (PMC12368173; doi:10.1038/s41467-025-63096-9)
Supplement: Supplementary file 6 — Source Data 3 [file 41467_2025_63096_MOESM6_ESM.xlsx]

## Sheet: Internal test set
exam_id	exam_date	AI	GT	Junior_刘奕淳	Junior_周治邑	Junior_张霞	Junior_彭紫鑫	Junior_杨徐婷	Junior_杨颖珊	Junior_林婧内	Junior_林钰洋	Junior_翟浩楠	Mid-level_匡倩	Mid-level_华方菊	Mid-level_唐冰	Mid-level_张鑫	Mid-level_李荣香	Mid-level_江秋香	Mid-level_王凯莉	Mid-level_王彤	Mid-level_王晓莉	Mid-level_王李	Mid-level_陈美希
20221229055	20230103	Non-severe	Non-severe	Non-severe	Non-severe	Non-severe	Non-severe	Non-severe	Severe	Non-severe	Non-severe	Non-severe	Non-severe	Non-severe	Non-severe	Non-severe	Non-severe	Non-severe	Non-severe	Non-severe	Non-severe	Non-severe	Non-severe
20221230014	20230103	Non-severe	Non-severe	Non-severe	Non-severe	Non-severe	Severe	Non-severe	Severe	Non-severe	Non-severe	Non-severe	Non-severe	Non-severe	Non-severe	Non-severe	Non-severe	Non-severe	Non-severe	Non-severe	Non-severe	Non-severe	Non-severe
20221230014	20230109	Non-severe	Non-severe	Non-severe	Non-severe	Non-severe	Severe	Non-severe	Severe	Severe	Non-severe	Non-severe	Non-severe	Non-severe	Non-severe	Non-severe	Non-severe	Non-severe	Non-severe	Non-severe	Non-severe	Non-severe	Non-severe
20221231069	20230112	Severe	Non-severe	Severe	Severe	Non-severe	Non-severe	Non-severe	Severe	Non-severe	Severe	Non-severe	Non-severe	Non-severe	Non-severe	Non-severe	Non-severe	Non-severe	Non-severe	Non-severe	Non-severe	Non-severe	Non-severe
20230101063	20230101	Non-severe	Non-severe	Non-severe	Non-severe	Non-severe	Severe	Non-severe	Non-severe	Non-severe	Non-severe	Non-severe	Non-severe	Non-severe	Non-severe	Non-severe	Non-severe	Non-severe	Non-severe	Non-severe	Non-severe	Non-severe	Non-severe
20230101069	20230114	Non-severe	Non-severe	Non-severe	Non-severe	Non-severe	Non-severe	Non-severe	Severe	Non-severe	Non-severe	Non-severe	Non-severe	Non-severe	Non-severe	Non-severe	Non-severe	Non-severe	Non-severe	Non-severe	Non-severe	Non-severe	Non-severe
20230103150	20230106	Non-severe	Non-severe	Non-severe	Non-severe	Non-severe	Non-severe	Non-severe	Non-severe	Non-severe	Non-severe	Non-severe	Non-severe	Non-severe	Non-severe	Non-severe	Non-severe	Non-severe	Non-severe	Non-severe	Non-severe	Non-severe	Non-severe
20230104156	20230104	Non-severe	Non-severe	Non-severe	Non-severe	Non-severe	Non-severe	Non-severe	Non-severe	Non-severe	Non-severe	Non-severe	Non-severe	Non-severe	Non-severe	Non-severe	Non-severe	Non-severe	Non-severe	Non-severe	Non-severe	Non-severe	Non-severe
20230105009	20230117	Non-severe	Non-severe	Non-severe	Non-severe	Non-severe	Non-severe	Non-severe	Severe	Non-severe	Non-severe	Non-severe	Non-severe	Non-severe	Non-severe	Non-severe	Non-severe	Non-severe	Non-severe	Non-severe	Non-severe	Non-severe	Non-severe
20230105009	20230216	Non-severe	Non-severe	Non-severe	Non-severe	Non-severe	Non-severe	Non-severe	Non-severe	Non-severe	Non-severe	Non-severe	Non-severe	Non-severe	Non-severe	Non-severe	Non-severe	Non-severe	Non-severe	Non-severe	Non-severe	Non-severe	Non-severe
20230106014	20230106	Non-severe	Non-severe	Non-severe	Non-severe	Non-severe	Non-severe	Non-severe	Severe	Non-severe	Non-severe	Non-severe	Non-severe	Non-severe	Non-severe	Non-severe	Non-severe	Non-severe	Non-severe	Non-severe	Non-severe	Non-severe	Non-severe
20230107101	20230110	Non-severe	Non-severe	Non-severe	Non-severe	Non-severe	Non-severe	Non-severe	Non-severe	Non-severe	Non-severe	Non-severe	Non-severe	Non-severe	Non-severe	Non-severe	Non-severe	Non-severe	Non-severe	Non-severe	Non-severe	Non-severe	Non-severe
20230107219	20230108	Non-severe	Non-severe	Non-severe	Non-severe	Non-severe	Non-severe	Non-severe	Severe	Non-severe	Non-severe	Non-severe	Non-severe	Non-severe	Non-severe	Non-severe	Non-severe	Non-severe	Non-severe	Non-severe	Non-severe	Non-severe	Non-severe
20230108002	20230109	Non-severe	Non-severe	Non-severe	Non-severe	Non-severe	Non-severe	Non-severe	Non-severe	Non-severe	Non-severe	Non-severe	Non-severe	Non-severe	Non-severe	Non-severe	Non-severe	Non-severe	Non-severe	Non-severe	Non-severe	Non-severe	Non-severe
20230108003	20230109	Non-severe	Non-severe	Non-severe	Non-severe	Non-severe	Severe	Non-severe	Severe	Non-severe	Non-severe	Non-severe	Non-severe	Non-severe	Non-severe	Non-severe	Non-severe	Non-severe	Non-severe	Non-severe	Non-severe	Non-severe	Non-severe
20230108078	20230108	Non-severe	Non-severe	Non-severe	Non-severe	Non-severe	Non-severe	Non-severe	Severe	Non-severe	Non-severe	Non-severe	Non-severe	Non-severe	Non-severe	Non-severe	Non-severe	Non-severe	Non-severe	Non-severe	Non-severe	Non-severe	Non-severe
20230108230	20230109	Non-severe	Non-severe	Non-severe	Non-severe	Non-severe	Non-severe	Non-severe	Severe	Non-severe	Non-severe	Non-severe	Non-severe	Non-severe	Non-severe	Non-severe	Non-severe	Non-severe	Non-severe	Non-severe	Non-severe	Non-severe	Non-severe
20230109026	20230109	Non-severe	Non-severe	Severe	Non-severe	Non-severe	Non-severe	Non-severe	Severe	Non-severe	Non-severe	Non-severe	Non-severe	Non-severe	Non-severe	Non-severe	Non-severe	Non-severe	Non-severe	Non-severe	Non-severe	Non-severe	Non-severe
20230109114	20230110	Non-severe	Non-severe	Non-severe	Non-severe	Non-severe	Non-severe	Non-severe	Non-severe	Non-severe	Non-severe	Non-severe	Non-severe	Non-severe	Non-severe	Non-severe	Non-severe	Non-severe	Non-severe	Non-severe	Non-severe	Non-severe	Non-severe
20230109249	20230111	Non-severe	Non-severe	Non-severe	Non-severe	Non-severe	Non-severe	Non-severe	Severe	Non-severe	Non-severe	Non-severe	Non-severe	Non-severe	Non-severe	Non-severe	Non-severe	Non-severe	Non-severe	Non-severe	Non-severe	Non-severe	Non-severe
20230109249	20230127	Non-severe	Non-severe	Non-severe	Non-severe	Non-severe	Non-severe	Non-severe	Severe	Non-severe	Non-severe	Non-severe	Non-severe	Non-severe	Non-severe	Non-severe	Non-severe	Non-severe	Non-severe	Non-severe	Non-severe	Non-severe	Non-severe
20230110200	20230111	Non-severe	Non-severe	Non-severe	Non-severe	Non-severe	Non-severe	Non-severe	Severe	Non-severe	Non-severe	Non-severe	Non-severe	Non-severe	Non-severe	Non-severe	Non-severe	Non-severe	Non-severe	Non-severe	Non-severe	Non-severe	Non-severe
20230110200	20230114	Non-severe	Non-severe	Non-severe	Non-severe	Non-severe	Non-severe	Non-severe	Severe	Non-severe	Non-severe	Non-severe	Non-severe	Non-severe	Non-severe	Non-severe	Non-severe	Non-severe	Non-severe	Non-severe	Non-severe	Non-severe	Non-severe
20230111045	20230111	Non-severe	Non-severe	Non-severe	Non-severe	Non-severe	Non-severe	Non-severe	Severe	Non-severe	Non-severe	Non-severe	Non-severe	Non-severe	Non-severe	Non-severe	Non-severe	Non-severe	Non-severe	Non-severe	Non-severe	Non-severe	Non-severe
20230111045	20230118	Non-severe	Non-severe	Non-severe	Non-severe	Non-severe	Non-severe	Non-severe	Severe	Non-severe	Non-severe	Non-severe	Non-severe	Non-severe	Non-severe	Non-severe	Non-severe	Non-severe	Non-severe	Non-severe	Non-severe	Non-severe	Non-severe
20230113073	20230114	Non-severe	Non-severe	Non-severe	Non-severe	Severe	Severe	Non-severe	Severe	Severe	Non-severe	Non-severe	Non-severe	Non-severe	Non-severe	Severe	Non-severe	Severe	Non-severe	Non-severe	Non-severe	Non-severe	Non-severe
20230113073	20230128	Non-severe	Non-severe	Severe	Non-severe	Non-severe	Severe	Non-severe	Severe	Non-severe	Non-severe	Non-severe	Non-severe	Non-severe	Non-severe	Non-severe	Non-severe	Non-severe	Non-severe	Non-severe	Non-severe	Non-severe	Non-severe
20230113073	20230204	Non-severe	Non-severe	Severe	Severe	Non-severe	Severe	Non-severe	Severe	Severe	Non-severe	Non-severe	Non-severe	Non-severe	Non-severe	Non-severe	Non-severe	Non-severe	Non-severe	Non-severe	Non-severe	Non-severe	Non-severe
20230113218	20230115	Non-severe	Non-severe	Severe	Severe	Non-severe	Severe	Non-severe	Severe	Non-severe	Non-severe	Severe	Non-severe	Non-severe	Non-severe	Non-severe	Non-severe	Non-severe	Non-severe	Non-severe	Non-severe	Non-severe	Non-severe
20230113218	20230124	Severe	Severe	Severe	Non-severe	Severe	Severe	Severe	Severe	Severe	Non-severe	Severe	Severe	Non-severe	Non-severe	Severe	Severe	Severe	Non-severe	Non-severe	Non-severe	Non-severe	Non-severe
20230113218	20230130	Severe	Severe	Severe	Non-severe	Severe	Severe	Severe	Severe	Severe	Non-severe	Severe	Severe	Severe	Non-severe	Severe	Severe	Severe	Non-severe	Severe	Non-severe	Non-severe	Non-severe
20230114153	20230115	Non-severe	Non-severe	Non-severe	Non-severe	Non-severe	Severe	Non-severe	Severe	Non-severe	Non-severe	Non-severe	Non-severe	Non-severe	Non-severe	Non-severe	Non-severe	Non-severe	Non-severe	Non-severe	Non-severe	Non-severe	Non-severe
20230115009	20230115	Non-severe	Non-severe	Non-severe	Non-severe	Non-severe	Non-severe	Non-severe	Severe	Non-severe	Non-severe	Non-severe	Non-severe	Non-severe	Non-severe	Non-severe	Non-severe	Non-severe	Non-severe	Non-severe	Non-severe	Non-severe	Non-severe
20230115108	20230116	Non-severe	Non-severe	Non-severe	Non-severe	Non-severe	Non-severe	Non-severe	Severe	Non-severe	Non-severe	Non-severe	Non-severe	Non-severe	Non-severe	Non-severe	Non-severe	Non-severe	Non-severe	Non-severe	Non-severe	Non-severe	Non-severe
20230115206	20230116	Non-severe	Non-severe	Non-severe	Non-severe	Non-severe	Non-severe	Non-severe	Severe	Non-severe	Non-severe	Non-severe	Non-severe	Non-severe	Non-severe	Non-severe	Non-severe	Non-severe	Non-severe	Non-severe	Non-severe	Non-severe	Non-severe
20230116052	20230116	Non-severe	Non-severe	Non-severe	Non-severe	Non-severe	Non-severe	Non-severe	Severe	Non-severe	Non-severe	Non-severe	Non-severe	Non-severe	Non-severe	Non-severe	Non-severe	Non-severe	Non-severe	Non-severe	Non-severe	Non-severe	Non-severe
20230117082	20230117	Non-severe	Non-severe	Non-severe	Non-severe	Non-severe	Non-severe	Non-severe	Severe	Non-severe	Non-severe	Non-severe	Non-severe	Non-severe	Non-severe	Non-severe	Non-severe	Non-severe	Non-severe	Non-severe	Non-severe	Non-severe	Non-severe
20230117147	20230118	Severe	Severe	Severe	Severe	Severe	Severe	Severe	Severe	Severe	Severe	Severe	Severe	Severe	Severe	Severe	Severe	Severe	Severe	Severe	Severe	Severe	Non-severe
20230117226	20230118	Non-severe	Non-severe	Non-severe	Non-severe	Non-severe	Non-severe	Non-severe	Severe	Non-severe	Non-severe	Non-severe	Non-severe	Non-severe	Non-severe	Non-severe	Non-severe	Non-severe	Non-severe	Non-severe	Non-severe	Non-severe	Non-severe
20230118008	20230118	Non-severe	Non-severe	Severe	Non-severe	Non-severe	Non-severe	Non-severe	Severe	Non-severe	Non-severe	Non-severe	Non-severe	Non-severe	Non-severe	Non-severe	Non-severe	Non-severe	Non-severe	Non-severe	Non-severe	Non-severe	Non-severe
20230119125	20230120	Non-severe	Non-severe	Severe	Non-severe	Non-severe	Non-severe	Non-severe	Severe	Non-severe	Non-severe	Non-severe	Non-severe	Non-severe	Non-severe	Non-severe	Non-severe	Non-severe	Non-severe	Non-severe	Non-severe	Non-severe	Non-severe
20230119154	20230120	Non-severe	Non-severe	Severe	Non-severe	Non-severe	Non-severe	Non-severe	Severe	Non-severe	Non-severe	Non-severe	Non-severe	Non-severe	Non-severe	Non-severe	Non-severe	Non-severe	Non-severe	Non-severe	Non-severe	Non-severe	Non-severe
20230120069	20230120	Non-severe	Non-severe	Non-severe	Non-severe	Non-severe	Non-severe	Non-severe	Severe	Non-severe	Non-severe	Non-severe	Non-severe	Non-severe	Non-severe	Non-severe	Non-severe	Non-severe	Non-severe	Non-severe	Non-severe	Non-severe	Non-severe
20230120103	20230121	Non-severe	Non-severe	Non-severe	Non-severe	Non-severe	Non-severe	Non-severe	Severe	Non-severe	Non-severe	Non-severe	Non-severe	Non-severe	Non-severe	Non-severe	Non-severe	Non-severe	Non-severe	Non-severe	Non-severe	Non-severe	Non-severe
20230120103	20230122	Non-severe	Non-severe	Non-severe	Non-severe	Non-severe	Non-severe	Non-severe	Severe	Non-severe	Non-severe	Non-severe	Non-severe	Non-severe	Non-severe	Severe	Non-severe	Non-severe	Non-severe	Non-severe	Non-severe	Non-severe	Non-severe
20230120103	20230131	Non-severe	Non-severe	Non-severe	Non-severe	Non-severe	Non-severe	Non-severe	Severe	Non-severe	Non-severe	Non-severe	Non-severe	Non-severe	Non-severe	Non-severe	Non-severe	Non-severe	Non-severe	Non-severe	Non-severe	Non-severe	Non-severe
20230121006	20230121	Non-severe	Non-severe	Non-severe	Non-severe	Non-severe	Non-severe	Non-severe	Severe	Non-severe	Non-severe	Non-severe	Non-severe	Non-severe	Non-severe	Non-severe	Non-severe	Non-severe	Non-severe	Non-severe	Non-severe	Non-severe	Non-severe
20230121007	20230201	Non-severe	Non-severe	Non-severe	Non-severe	Non-severe	Non-severe	Non-severe	Severe	Non-severe	Non-severe	Non-severe	Non-severe	Non-severe	Non-severe	Non-severe	Non-severe	Non-severe	Non-severe	Non-severe	Non-severe	Non-severe	Non-severe
20230121011	20230121	Non-severe	Non-severe	Non-severe	Non-severe	Non-severe	Non-severe	Non-severe	Severe	Non-severe	Non-severe	Non-severe	Non-severe	Non-severe	Non-severe	Non-severe	Non-severe	Non-severe	Non-severe	Non-severe	Non-severe	Non-severe	Non-severe
20230121020	20230122	Severe	Non-severe	Severe	Non-severe	Severe	Severe	Non-severe	Severe	Severe	Non-severe	Non-severe	Non-severe	Non-severe	Non-severe	Severe	Severe	Severe	Non-severe	Severe	Non-severe	Non-severe	Non-severe
20230121020	20230128	Non-severe	Non-severe	Severe	Non-severe	Severe	Severe	Non-severe	Severe	Non-severe	Non-severe	Non-severe	Non-severe	Non-severe	Non-severe	Non-severe	Severe	Severe	Non-severe	Severe	Non-severe	Non-severe	Non-severe
20230122005	20230122	Non-severe	Non-severe	Non-severe	Non-severe	Non-severe	Non-severe	Non-severe	Severe	Non-severe	Non-severe	Non-severe	Non-severe	Non-severe	Non-severe	Non-severe	Non-severe	Non-severe	Non-severe	Non-severe	Non-severe	Non-severe	Non-severe
20230122007	20230122	Non-severe	Non-severe	Non-severe	Non-severe	Non-severe	Non-severe	Non-severe	Severe	Non-severe	Non-severe	Non-severe	Non-severe	Non-severe	Non-severe	Non-severe	Non-severe	Non-severe	Non-severe	Non-severe	Non-severe	Non-severe	Non-severe
20230122014	20230122	Non-severe	Non-severe	Non-severe	Non-severe	Non-severe	Non-severe	Non-severe	Severe	Non-severe	Non-severe	Non-severe	Non-severe	Non-severe	Non-severe	Non-severe	Non-severe	Non-severe	Non-severe	Non-severe	Non-severe	Non-severe	Non-severe
20230124029	20230124	Non-severe	Non-severe	Non-severe	Non-severe	Non-severe	Non-severe	Non-severe	Severe	Non-severe	Non-severe	Non-severe	Non-severe	Non-severe	Non-severe	Non-severe	Non-severe	Non-severe	Non-severe	Non-severe	Non-severe	Non-severe	Non-severe
20230124029	20230201	Non-severe	Non-severe	Non-severe	Non-severe	Non-severe	Non-severe	Non-severe	Severe	Non-severe	Non-severe	Non-severe	Non-severe	Non-severe	Non-severe	Non-severe	Non-severe	Non-severe	Non-severe	Non-severe	Non-severe	Non-severe	Non-severe
20230124035	20230125	Non-severe	Non-severe	Non-severe	Non-severe	Non-severe	Non-severe	Non-severe	Non-severe	Non-severe	Non-severe	Non-severe	Non-severe	Non-severe	Non-severe	Non-severe	Non-severe	Non-severe	Non-severe	Non-severe	Non-severe	Non-severe	Non-severe
20230126033	20230127	Non-severe	Non-severe	Non-severe	Non-severe	Non-severe	Non-severe	Non-severe	Non-severe	Non-severe	Non-severe	Non-severe	Non-severe	Non-severe	Non-severe	Non-severe	Non-severe	Non-severe	Non-severe	Non-severe	Non-severe	Non-severe	Non-severe
20230126097	20230129	Non-severe	Non-severe	Non-severe	Non-severe	Non-severe	Non-severe	Non-severe	Non-severe	Non-severe	Non-severe	Non-severe	Non-severe	Non-severe	Non-severe	Non-severe	Non-severe	Non-severe	Non-severe	Non-severe	Non-severe	Non-severe	Non-severe
20230128178	20221229	Non-severe	Non-severe	Non-severe	Non-severe	Non-severe	Non-severe	Non-severe	Non-severe	Non-severe	Non-severe	Non-severe	Non-severe	Non-severe	Non-severe	Non-severe	Non-severe	Non-severe	Non-severe	Non-severe	Non-severe	Non-severe	Non-severe
20230129048	20230129	Non-severe	Non-severe	Non-severe	Non-severe	Non-severe	Non-severe	Non-severe	Non-severe	Non-severe	Non-severe	Non-severe	Non-severe	Non-severe	Non-severe	Non-severe	Non-severe	Non-severe	Non-severe	Non-severe	Non-severe	Non-severe	Non-severe
20230130075	20230208	Non-severe	Non-severe	Non-severe	Non-severe	Non-severe	Non-severe	Non-severe	Non-severe	Non-severe	Non-severe	Non-severe	Non-severe	Non-severe	Non-severe	Non-severe	Non-severe	Non-severe	Non-severe	Non-severe	Non-severe	Non-severe	Non-severe
20230130084	20230131	Non-severe	Non-severe	Non-severe	Non-severe	Non-severe	Non-severe	Non-severe	Severe	Non-severe	Non-severe	Non-severe	Non-severe	Non-severe	Non-severe	Non-severe	Non-severe	Non-severe	Non-severe	Non-severe	Non-severe	Non-severe	Non-severe
20230131249	20230203	Non-severe	Non-severe	Non-severe	Non-severe	Non-severe	Non-severe	Non-severe	Non-severe	Non-severe	Non-severe	Non-severe	Non-severe	Non-severe	Non-severe	Non-severe	Non-severe	Non-severe	Non-severe	Non-severe	Non-severe	Non-severe	Non-severe
20230131249	20230219	Non-severe	Non-severe	Non-severe	Non-severe	Non-severe	Non-severe	Non-severe	Non-severe	Non-severe	Non-severe	Non-severe	Non-severe	Non-severe	Non-severe	Non-severe	Non-severe	Non-severe	Non-severe	Non-severe	Non-severe	Non-severe	Non-severe
20230201004	20230202	Non-severe	Non-severe	Non-severe	Non-severe	Non-severe	Non-severe	Non-severe	Non-severe	Non-severe	Non-severe	Non-severe	Non-severe	Non-severe	Non-severe	Non-severe	Non-severe	Non-severe	Non-severe	Non-severe	Non-severe	Non-severe	Non-severe
20230201157	20230201	Non-severe	Non-severe	Non-severe	Non-severe	Non-severe	Non-severe	Non-severe	Non-severe	Non-severe	Non-severe	Non-severe	Non-severe	Non-severe	Non-severe	Non-severe	Non-severe	Non-severe	Non-severe	Non-severe	Non-severe	Non-severe	Non-severe
20230202298	20230203	Non-severe	Non-severe	Non-severe	Non-severe	Non-severe	Non-severe	Non-severe	Severe	Non-severe	Non-severe	Non-severe	Non-severe	Non-severe	Non-severe	Non-severe	Non-severe	Non-severe	Non-severe	Non-severe	Non-severe	Non-severe	Non-severe
20230202298	20230208	Non-severe	Non-severe	Non-severe	Non-severe	Non-severe	Non-severe	Non-severe	Severe	Non-severe	Non-severe	Non-severe	Non-severe	Non-severe	Non-severe	Non-severe	Non-severe	Non-severe	Non-severe	Non-severe	Non-severe	Non-severe	Non-severe
20230202298	20230221	Non-severe	Non-severe	Non-severe	Non-severe	Non-severe	Severe	Non-severe	Severe	Non-severe	Non-severe	Non-severe	Non-severe	Non-severe	Non-severe	Non-severe	Non-severe	Non-severe	Non-severe	Non-severe	Non-severe	Non-severe	Non-severe
20230203150	20230203	Severe	Non-severe	Non-severe	Non-severe	Non-severe	Severe	Non-severe	Non-severe	Non-severe	Non-severe	Non-severe	Non-severe	Non-severe	Non-severe	Non-severe	Non-severe	Non-severe	Non-severe	Non-severe	Non-severe	Non-severe	Non-severe
20230203150	20230210	Severe	Non-severe	Non-severe	Non-severe	Non-severe	Severe	Non-severe	Severe	Non-severe	Non-severe	Non-severe	Non-severe	Non-severe	Non-severe	Non-severe	Non-severe	Non-severe	Non-severe	Non-severe	Non-severe	Non-severe	Non-severe
20230203238	20230204	Severe	Non-severe	Non-severe	Non-severe	Non-severe	Severe	Non-severe	Severe	Non-severe	Non-severe	Non-severe	Non-severe	Non-severe	Non-severe	Non-severe	Non-severe	Non-severe	Non-severe	Non-severe	Non-severe	Severe	Non-severe
20230203238	20230211	Non-severe	Non-severe	Non-severe	Non-severe	Non-severe	Non-severe	Non-severe	Severe	Non-severe	Non-severe	Non-severe	Non-severe	Non-severe	Non-severe	Non-severe	Non-severe	Non-severe	Non-severe	Non-severe	Non-severe	Severe	Non-severe
20230204266	20230206	Severe	Severe	Severe	Severe	Severe	Severe	Severe	Severe	Severe	Severe	Severe	Severe	Severe	Severe	Severe	Severe	Severe	Severe	Severe	Severe	Severe	Severe
20230204266	20230208	Severe	Severe	Severe	Severe	Severe	Severe	Severe	Severe	Severe	Severe	Severe	Severe	Severe	Severe	Severe	Severe	Severe	Severe	Severe	Severe	Severe	Severe
20230204266	20230212	Severe	Severe	Severe	Severe	Severe	Severe	Severe	Severe	Severe	Severe	Severe	Severe	Severe	Severe	Severe	Severe	Severe	Severe	Severe	Severe	Severe	Severe
20230204266	20230309	Severe	Severe	Severe	Severe	Severe	Severe	Severe	Severe	Severe	Severe	Severe	Severe	Severe	Severe	Severe	Severe	Severe	Severe	Severe	Severe	Severe	Severe
20230204266	20230316	Severe	Severe	Severe	Severe	Severe	Severe	Severe	Severe	Severe	Severe	Severe	Severe	Severe	Severe	Severe	Severe	Severe	Severe	Severe	Severe	Severe	Severe
20230206049	20230206	Non-severe	Non-severe	Non-severe	Non-severe	Non-severe	Non-severe	Non-severe	Non-severe	Non-severe	Non-severe	Non-severe	Non-severe	Non-severe	Non-severe	Non-severe	Non-severe	Non-severe	Non-severe	Non-severe	Non-severe	Non-severe	Non-severe
20230206051	20230206	Non-severe	Non-severe	Non-severe	Non-severe	Non-severe	Non-severe	Non-severe	Severe	Non-severe	Non-severe	Non-severe	Non-severe	Non-severe	Non-severe	Non-severe	Non-severe	Non-severe	Non-severe	Non-severe	Non-severe	Non-severe	Non-severe
20230206137	20230206	Non-severe	Non-severe	Non-severe	Non-severe	Non-severe	Severe	Non-severe	Severe	Non-severe	Non-severe	Non-severe	Non-severe	Non-severe	Non-severe	Non-severe	Non-severe	Non-severe	Non-severe	Non-severe	Non-severe	Non-severe	Non-severe
20230206137	20230213	Non-severe	Non-severe	Severe	Non-severe	Non-severe	Severe	Non-severe	Non-severe	Non-severe	Non-severe	Non-severe	Non-severe	Non-severe	Non-severe	Non-severe	Non-severe	Severe	Non-severe	Non-severe	Non-severe	Non-severe	Non-severe
20230206137	20230222	Non-severe	Non-severe	Non-severe	Non-severe	Non-severe	Severe	Non-severe	Non-severe	Non-severe	Non-severe	Non-severe	Non-severe	Non-severe	Non-severe	Severe	Non-severe	Non-severe	Non-severe	Non-severe	Non-severe	Non-severe	Non-severe
20230206137	20230316	Non-severe	Non-severe	Severe	Non-severe	Severe	Severe	Non-severe	Severe	Non-severe	Non-severe	Non-severe	Non-severe	Non-severe	Non-severe	Severe	Non-severe	Non-severe	Non-severe	Non-severe	Non-severe	Non-severe	Non-severe
20230206138	20230206	Non-severe	Non-severe	Non-severe	Non-severe	Non-severe	Non-severe	Non-severe	Severe	Non-severe	Non-severe	Non-severe	Non-severe	Non-severe	Non-severe	Non-severe	Non-severe	Non-severe	Non-severe	Non-severe	Non-severe	Non-severe	Non-severe
20230206263	20230206	Severe	Severe	Severe	Severe	Severe	Severe	Severe	Severe	Severe	Non-severe	Severe	Severe	Severe	Severe	Severe	Severe	Severe	Severe	Severe	Severe	Severe	Severe
20230206263	20230222	Severe	Severe	Severe	Severe	Severe	Severe	Severe	Severe	Non-severe	Non-severe	Non-severe	Severe	Non-severe	Non-severe	Severe	Severe	Severe	Non-severe	Severe	Severe	Severe	Severe
20230208212	20230209	Non-severe	Non-severe	Non-severe	Non-severe	Non-severe	Non-severe	Non-severe	Severe	Non-severe	Non-severe	Non-severe	Non-severe	Non-severe	Non-severe	Non-severe	Non-severe	Non-severe	Non-severe	Non-severe	Non-severe	Non-severe	Non-severe
20230209089	20230209	Non-severe	Non-severe	Non-severe	Non-severe	Non-severe	Non-severe	Non-severe	Severe	Non-severe	Non-severe	Non-severe	Non-severe	Non-severe	Non-severe	Non-severe	Non-severe	Non-severe	Non-severe	Non-severe	Non-severe	Non-severe	Non-severe
20230209208	20230210	Non-severe	Non-severe	Non-severe	Non-severe	Non-severe	Non-severe	Non-severe	Severe	Non-severe	Non-severe	Non-severe	Non-severe	Non-severe	Non-severe	Non-severe	Non-severe	Non-severe	Non-severe	Non-severe	Non-severe	Non-severe	Non-severe
20230209323	20230216	Non-severe	Non-severe	Non-severe	Non-severe	Non-severe	Non-severe	Non-severe	Severe	Non-severe	Non-severe	Non-severe	Non-severe	Non-severe	Non-severe	Non-severe	Non-severe	Non-severe	Non-severe	Non-severe	Non-severe	Non-severe	Non-severe
20230209323	20230305	Non-severe	Non-severe	Non-severe	Non-severe	Non-severe	Non-severe	Non-severe	Non-severe	Non-severe	Non-severe	Non-severe	Non-severe	Non-severe	Non-severe	Non-severe	Non-severe	Non-severe	Non-severe	Non-severe	Non-severe	Non-severe	Non-severe
20230210133	20230210	Non-severe	Non-severe	Non-severe	Non-severe	Non-severe	Severe	Non-severe	Severe	Non-severe	Non-severe	Non-severe	Non-severe	Non-severe	Non-severe	Non-severe	Non-severe	Non-severe	Non-severe	Non-severe	Non-severe	Non-severe	Non-severe
20230210133	20230302	Non-severe	Non-severe	Non-severe	Non-severe	Non-severe	Severe	Non-severe	Severe	Non-severe	Non-severe	Non-severe	Non-severe	Non-severe	Non-severe	Non-severe	Non-severe	Non-severe	Non-severe	Non-severe	Non-severe	Non-severe	Non-severe
20230210279	20230211	Non-severe	Non-severe	Non-severe	Non-severe	Non-severe	Non-severe	Non-severe	Severe	Non-severe	Non-severe	Non-severe	Non-severe	Non-severe	Non-severe	Non-severe	Non-severe	Non-severe	Non-severe	Non-severe	Non-severe	Non-severe	Non-severe
20230211287	20230212	Non-severe	Non-severe	Non-severe	Non-severe	Non-severe	Non-severe	Non-severe	Non-severe	Non-severe	Non-severe	Non-severe	Non-severe	Non-severe	Non-severe	Non-severe	Non-severe	Non-severe	Non-severe	Non-severe	Non-severe	Non-severe	Non-severe
20230211337	20230212	Non-severe	Non-severe	Non-severe	Non-severe	Non-severe	Non-severe	Non-severe	Severe	Non-severe	Non-severe	Non-severe	Non-severe	Non-severe	Non-severe	Non-severe	Non-severe	Non-severe	Non-severe	Non-severe	Non-severe	Non-severe	Non-severe
20230212005	20230216	Non-severe	Non-severe	Non-severe	Non-severe	Non-severe	Non-severe	Non-severe	Severe	Non-severe	Non-severe	Non-severe	Non-severe	Non-severe	Non-severe	Non-severe	Non-severe	Non-severe	Non-severe	Non-severe	Non-severe	Non-severe	Non-severe
20230212115	20230212	Severe	Severe	Severe	Severe	Severe	Severe	Severe	Severe	Severe	Severe	Severe	Severe	Severe	Severe	Severe	Severe	Severe	Severe	Severe	Severe	Severe	Severe
20230212206	20230212	Non-severe	Non-severe	Non-severe	Non-severe	Non-severe	Severe	Non-severe	Non-severe	Non-severe	Non-severe	Non-severe	Non-severe	Non-severe	Non-severe	Non-severe	Non-severe	Non-severe	Non-severe	Non-severe	Non-severe	Non-severe	Non-severe
20230212250	20230212	Non-severe	Non-severe	Non-severe	Non-severe	Non-severe	Non-severe	Non-severe	Severe	Non-severe	Non-severe	Non-severe	Non-severe	Non-severe	Non-severe	Non-severe	Non-severe	Non-severe	Non-severe	Non-severe	Non-severe	Non-severe	Non-severe
20230212250	20230219	Non-severe	Non-severe	Non-severe	Non-severe	Non-severe	Non-severe	Non-severe	Non-severe	Non-severe	Non-severe	Non-severe	Non-severe	Non-severe	Non-severe	Non-severe	Non-severe	Non-severe	Non-severe	Non-severe	Non-severe	Non-severe	Non-severe
20230213095	20230213	Non-severe	Non-severe	Non-severe	Non-severe	Non-severe	Non-severe	Non-severe	Severe	Non-severe	Non-severe	Non-severe	Non-severe	Non-severe	Non-severe	Non-severe	Non-severe	Non-severe	Non-severe	Non-severe	Non-severe	Non-severe	Non-severe
20230213095	20230215	Non-severe	Non-severe	Non-severe	Non-severe	Non-severe	Non-severe	Non-severe	Severe	Non-severe	Non-severe	Non-severe	Non-severe	Non-severe	Non-severe	Non-severe	Non-severe	Non-severe	Non-severe	Non-severe	Non-severe	Non-severe	Non-severe
20230214118	20230214	Non-severe	Non-severe	Non-severe	Non-severe	Non-severe	Non-severe	Non-severe	Non-severe	Non-severe	Non-severe	Non-severe	Non-severe	Non-severe	Non-severe	Non-severe	Non-severe	Non-severe	Non-severe	Non-severe	Non-severe	Non-severe	Non-severe
20230214356	20230215	Non-severe	Non-severe	Non-severe	Non-severe	Non-severe	Non-severe	Non-severe	Non-severe	Non-severe	Non-severe	Non-severe	Non-severe	Non-severe	Non-severe	Non-severe	Non-severe	Non-severe	Non-severe	Non-severe	Non-severe	Non-severe	Non-severe
20230215281	20230216	Non-severe	Non-severe	Non-severe	Non-severe	Non-severe	Severe	Non-severe	Non-severe	Non-severe	Non-severe	Non-severe	Non-severe	Non-severe	Non-severe	Non-severe	Non-severe	Non-severe	Non-severe	Non-severe	Non-severe	Non-severe	Non-severe
20230217110	20230217	Non-severe	Non-severe	Severe	Non-severe	Severe	Non-severe	Non-severe	Non-severe	Non-severe	Non-severe	Non-severe	Non-severe	Non-severe	Non-severe	Non-severe	Non-severe	Non-severe	Non-severe	Non-severe	Non-severe	Non-severe	Non-severe
20230217110	20230226	Severe	Non-severe	Severe	Non-severe	Severe	Non-severe	Severe	Severe	Non-severe	Non-severe	Non-severe	Non-severe	Non-severe	Non-severe	Non-severe	Non-severe	Non-severe	Non-severe	Non-severe	Non-severe	Non-severe	Non-severe
20230217110	20230312	Non-severe	Non-severe	Severe	Non-severe	Severe	Non-severe	Severe	Severe	Non-severe	Non-severe	Non-severe	Non-severe	Non-severe	Non-severe	Non-severe	Non-severe	Non-severe	Non-severe	Non-severe	Non-severe	Non-severe	Non-severe
20230217110	20230327	Non-severe	Non-severe	Non-severe	Non-severe	Severe	Non-severe	Non-severe	Severe	Non-severe	Non-severe	Non-severe	Non-severe	Non-severe	Non-severe	Non-severe	Non-severe	Non-severe	Non-severe	Non-severe	Non-severe	Non-severe	Non-severe
20230218322	20230219	Non-severe	Non-severe	Severe	Non-severe	Non-severe	Non-severe	Non-severe	Severe	Non-severe	Non-severe	Non-severe	Non-severe	Non-severe	Non-severe	Non-severe	Non-severe	Non-severe	Non-severe	Non-severe	Non-severe	Non-severe	Non-severe
20230219131	20230219	Non-severe	Non-severe	Non-severe	Non-severe	Non-severe	Non-severe	Non-severe	Severe	Non-severe	Non-severe	Non-severe	Non-severe	Non-severe	Non-severe	Non-severe	Non-severe	Non-severe	Non-severe	Non-severe	Non-severe	Non-severe	Non-severe
20230219171	20230219	Severe	Non-severe	Severe	Severe	Severe	Severe	Severe	Severe	Non-severe	Non-severe	Non-severe	Severe	Non-severe	Non-severe	Non-severe	Non-severe	Severe	Non-severe	Non-severe	Non-severe	Non-severe	Non-severe
20230219171	20230308	Severe	Non-severe	Severe	Severe	Severe	Severe	Severe	Non-severe	Non-severe	Non-severe	Non-severe	Non-severe	Non-severe	Non-severe	Non-severe	Non-severe	Severe	Non-severe	Non-severe	Non-severe	Non-severe	Non-severe
20230219174	20230219	Non-severe	Non-severe	Non-severe	Non-severe	Non-severe	Non-severe	Non-severe	Severe	Non-severe	Non-severe	Non-severe	Non-severe	Non-severe	Non-severe	Non-severe	Non-severe	Non-severe	Non-severe	Non-severe	Non-severe	Non-severe	Severe
20230222005	20230222	Non-severe	Non-severe	Non-severe	Non-severe	Non-severe	Severe	Non-severe	Severe	Non-severe	Non-severe	Non-severe	Non-severe	Non-severe	Non-severe	Non-severe	Non-severe	Non-severe	Non-severe	Non-severe	Non-severe	Non-severe	Non-severe
20230222005	20230315	Non-severe	Non-severe	Non-severe	Non-severe	Non-severe	Non-severe	Non-severe	Severe	Non-severe	Non-severe	Non-severe	Non-severe	Non-severe	Non-severe	Non-severe	Non-severe	Non-severe	Non-severe	Non-severe	Non-severe	Non-severe	Non-severe
20230222006	20230222	Non-severe	Non-severe	Severe	Non-severe	Non-severe	Non-severe	Non-severe	Severe	Non-severe	Non-severe	Non-severe	Non-severe	Non-severe	Non-severe	Non-severe	Non-severe	Non-severe	Non-severe	Non-severe	Non-severe	Non-severe	Non-severe
20230222007	20230222	Non-severe	Non-severe	Non-severe	Non-severe	Severe	Non-severe	Non-severe	Severe	Non-severe	Non-severe	Non-severe	Non-severe	Non-severe	Non-severe	Non-severe	Non-severe	Non-severe	Non-severe	Non-severe	Non-severe	Non-severe	Non-severe
20230222133	20230222	Non-severe	Non-severe	Non-severe	Non-severe	Non-severe	Non-severe	Non-severe	Non-severe	Non-severe	Non-severe	Non-severe	Non-severe	Non-severe	Non-severe	Non-severe	Non-severe	Non-severe	Non-severe	Non-severe	Non-severe	Non-severe	Non-severe
20230223030	20230223	Non-severe	Non-severe	Non-severe	Non-severe	Non-severe	Non-severe	Non-severe	Non-severe	Non-severe	Non-severe	Non-severe	Non-severe	Non-severe	Non-severe	Non-severe	Non-severe	Non-severe	Non-severe	Non-severe	Non-severe	Non-severe	Non-severe
20230225079	20230225	Non-severe	Non-severe	Non-severe	Non-severe	Non-severe	Non-severe	Non-severe	Non-severe	Non-severe	Non-severe	Non-severe	Non-severe	Non-severe	Non-severe	Non-severe	Non-severe	Non-severe	Non-severe	Non-severe	Non-severe	Non-severe	Non-severe
20230225079	20230301	Non-severe	Non-severe	Non-severe	Non-severe	Non-severe	Non-severe	Non-severe	Non-severe	Non-severe	Non-severe	Non-severe	Non-severe	Non-severe	Non-severe	Non-severe	Non-severe	Non-severe	Non-severe	Non-severe	Non-severe	Non-severe	Non-severe
20230225122	20230225	Non-severe	Non-severe	Non-severe	Non-severe	Non-severe	Non-severe	Non-severe	Non-severe	Non-severe	Non-severe	Non-severe	Non-severe	Non-severe	Non-severe	Non-severe	Non-severe	Non-severe	Non-severe	Non-severe	Non-severe	Non-severe	Non-severe
20230225285	20230226	Non-severe	Non-severe	Severe	Non-severe	Non-severe	Non-severe	Non-severe	Non-severe	Non-severe	Non-severe	Non-severe	Non-severe	Non-severe	Non-severe	Non-severe	Non-severe	Non-severe	Non-severe	Non-severe	Non-severe	Non-severe	Non-severe
20230226105	20230226	Non-severe	Non-severe	Non-severe	Non-severe	Non-severe	Non-severe	Non-severe	Non-severe	Non-severe	Non-severe	Non-severe	Non-severe	Non-severe	Non-severe	Non-severe	Non-severe	Non-severe	Non-severe	Non-severe	Non-severe	Non-severe	Non-severe
20230226108	20230226	Non-severe	Non-severe	Non-severe	Non-severe	Non-severe	Non-severe	Non-severe	Non-severe	Non-severe	Non-severe	Non-severe	Non-severe	Non-severe	Non-severe	Non-severe	Non-severe	Non-severe	Non-severe	Non-severe	Non-severe	Non-severe	Non-severe
20230228080	20230228	Non-severe	Non-severe	Non-severe	Non-severe	Severe	Non-severe	Non-severe	Severe	Non-severe	Non-severe	Non-severe	Non-severe	Non-severe	Non-severe	Non-severe	Non-severe	Non-severe	Non-severe	Non-severe	Non-severe	Non-severe	Non-severe
20230301181	20230301	Non-severe	Non-severe	Non-severe	Severe	Non-severe	Non-severe	Non-severe	Non-severe	Non-severe	Non-severe	Non-severe	Non-severe	Non-severe	Non-severe	Non-severe	Non-severe	Non-severe	Non-severe	Non-severe	Non-severe	Non-severe	Non-severe
20230301339	20230302	Non-severe	Non-severe	Non-severe	Non-severe	Severe	Severe	Non-severe	Severe	Non-severe	Non-severe	Non-severe	Non-severe	Non-severe	Non-severe	Non-severe	Non-severe	Non-severe	Non-severe	Non-severe	Non-severe	Non-severe	Non-severe
20230302041	20230302	Non-severe	Non-severe	Non-severe	Severe	Non-severe	Non-severe	Non-severe	Severe	Non-severe	Non-severe	Non-severe	Non-severe	Non-severe	Non-severe	Non-severe	Non-severe	Non-severe	Non-severe	Non-severe	Non-severe	Non-severe	Non-severe
20230302171	20230302	Severe	Severe	Severe	Severe	Severe	Severe	Severe	Severe	Severe	Severe	Severe	Severe	Severe	Severe	Severe	Severe	Severe	Severe	Severe	Severe	Severe	Severe
20230302214	20230302	Non-severe	Non-severe	Non-severe	Severe	Non-severe	Non-severe	Non-severe	Non-severe	Non-severe	Non-severe	Non-severe	Non-severe	Non-severe	Non-severe	Non-severe	Non-severe	Non-severe	Non-severe	Non-severe	Non-severe	Non-severe	Non-severe
20230303289	20230303	Non-severe	Non-severe	Non-severe	Severe	Non-severe	Non-severe	Non-severe	Non-severe	Non-severe	Non-severe	Non-severe	Non-severe	Non-severe	Non-severe	Non-severe	Non-severe	Non-severe	Non-severe	Non-severe	Non-severe	Non-severe	Non-severe
20230303317	20230304	Non-severe	Non-severe	Non-severe	Non-severe	Non-severe	Non-severe	Non-severe	Non-severe	Non-severe	Non-severe	Non-severe	Non-severe	Non-severe	Non-severe	Non-severe	Non-severe	Non-severe	Non-severe	Non-severe	Non-severe	Non-severe	Non-severe
20230304201	20230306	Non-severe	Non-severe	Non-severe	Non-severe	Non-severe	Severe	Non-severe	Non-severe	Non-severe	Non-severe	Non-severe	Non-severe	Non-severe	Non-severe	Non-severe	Non-severe	Non-severe	Non-severe	Non-severe	Non-severe	Non-severe	Non-severe
20230304308	20230305	Non-severe	Non-severe	Non-severe	Non-severe	Non-severe	Non-severe	Non-severe	Non-severe	Non-severe	Non-severe	Non-severe	Non-severe	Non-severe	Non-severe	Non-severe	Non-severe	Non-severe	Non-severe	Non-severe	Non-severe	Non-severe	Non-severe
20230305046	20230305	Non-severe	Non-severe	Non-severe	Severe	Non-severe	Non-severe	Non-severe	Non-severe	Non-severe	Non-severe	Non-severe	Non-severe	Non-severe	Non-severe	Non-severe	Non-severe	Non-severe	Non-severe	Non-severe	Non-severe	Non-severe	Non-severe
20230305349	20230306	Non-severe	Non-severe	Non-severe	Non-severe	Severe	Severe	Non-severe	Severe	Non-severe	Non-severe	Non-severe	Non-severe	Non-severe	Non-severe	Non-severe	Non-severe	Non-severe	Non-severe	Non-severe	Non-severe	Non-severe	Non-severe
20230306031	20230314	Non-severe	Severe	Severe	Severe	Severe	Severe	Severe	Severe	Non-severe	Non-severe	Severe	Severe	Non-severe	Non-severe	Severe	Non-severe	Severe	Non-severe	Non-severe	Non-severe	Non-severe	Non-severe
20230306059	20230306	Non-severe	Non-severe	Severe	Non-severe	Non-severe	Non-severe	Non-severe	Non-severe	Non-severe	Non-severe	Non-severe	Non-severe	Non-severe	Non-severe	Non-severe	Non-severe	Non-severe	Non-severe	Non-severe	Non-severe	Non-severe	Non-severe
20230306296	20230308	Non-severe	Non-severe	Non-severe	Severe	Non-severe	Non-severe	Non-severe	Non-severe	Non-severe	Non-severe	Non-severe	Non-severe	Non-severe	Non-severe	Non-severe	Non-severe	Non-severe	Non-severe	Non-severe	Non-severe	Non-severe	Non-severe
20230306296	20230310	Non-severe	Non-severe	Non-severe	Non-severe	Non-severe	Non-severe	Non-severe	Severe	Non-severe	Non-severe	Non-severe	Non-severe	Non-severe	Non-severe	Non-severe	Non-severe	Non-severe	Non-severe	Non-severe	Non-severe	Non-severe	Non-severe
20230306296	20230319	Non-severe	Non-severe	Non-severe	Severe	Non-severe	Non-severe	Non-severe	Non-severe	Non-severe	Non-severe	Non-severe	Non-severe	Non-severe	Non-severe	Non-severe	Non-severe	Non-severe	Non-severe	Non-severe	Non-severe	Non-severe	Non-severe
20230307239	20230310	Non-severe	Non-severe	Non-severe	Severe	Non-severe	Non-severe	Non-severe	Non-severe	Non-severe	Non-severe	Non-severe	Non-severe	Non-severe	Non-severe	Non-severe	Non-severe	Non-severe	Non-severe	Non-severe	Non-severe	Non-severe	Non-severe
20230308118	20230308	Non-severe	Non-severe	Non-severe	Non-severe	Non-severe	Severe	Non-severe	Non-severe	Non-severe	Non-severe	Non-severe	Non-severe	Non-severe	Non-severe	Non-severe	Non-severe	Non-severe	Non-severe	Non-severe	Non-severe	Non-severe	Non-severe
20230308155	20230408	Non-severe	Non-severe	Non-severe	Non-severe	Severe	Severe	Non-severe	Non-severe	Non-severe	Non-severe	Non-severe	Non-severe	Non-severe	Non-severe	Non-severe	Non-severe	Non-severe	Non-severe	Non-severe	Non-severe	Non-severe	Non-severe
20230308281	20230309	Non-severe	Non-severe	Non-severe	Severe	Non-severe	Non-severe	Non-severe	Non-severe	Non-severe	Non-severe	Non-severe	Non-severe	Non-severe	Non-severe	Non-severe	Non-severe	Non-severe	Non-severe	Non-severe	Non-severe	Non-severe	Non-severe
20230309228	20230311	Non-severe	Non-severe	Non-severe	Severe	Non-severe	Non-severe	Non-severe	Severe	Non-severe	Non-severe	Non-severe	Non-severe	Non-severe	Non-severe	Non-severe	Non-severe	Non-severe	Non-severe	Non-severe	Non-severe	Non-severe	Non-severe
20230310183	20230314	Non-severe	Non-severe	Non-severe	Non-severe	Non-severe	Non-severe	Non-severe	Non-severe	Non-severe	Non-severe	Non-severe	Non-severe	Non-severe	Non-severe	Non-severe	Non-severe	Non-severe	Non-severe	Non-severe	Non-severe	Non-severe	Non-severe
20230310183	20230318	Non-severe	Non-severe	Non-severe	Non-severe	Non-severe	Non-severe	Non-severe	Non-severe	Non-severe	Non-severe	Non-severe	Non-severe	Non-severe	Non-severe	Non-severe	Non-severe	Non-severe	Non-severe	Non-severe	Non-severe	Non-severe	Non-severe
20230311138	20230313	Non-severe	Non-severe	Non-severe	Non-severe	Severe	Severe	Non-severe	Non-severe	Non-severe	Non-severe	Non-severe	Non-severe	Non-severe	Non-severe	Non-severe	Non-severe	Non-severe	Non-severe	Non-severe	Non-severe	Non-severe	Non-severe
20230311138	20230414	Non-severe	Non-severe	Severe	Non-severe	Severe	Severe	Non-severe	Non-severe	Non-severe	Non-severe	Severe	Non-severe	Non-severe	Non-severe	Non-severe	Non-severe	Non-severe	Non-severe	Non-severe	Non-severe	Non-severe	Non-severe
20230311204	20230311	Non-severe	Non-severe	Non-severe	Severe	Non-severe	Non-severe	Non-severe	Non-severe	Non-severe	Non-severe	Non-severe	Non-severe	Non-severe	Non-severe	Non-severe	Non-severe	Non-severe	Non-severe	Non-severe	Non-severe	Non-severe	Non-severe
20230311348	20230313	Non-severe	Non-severe	Severe	Severe	Severe	Non-severe	Non-severe	Non-severe	Non-severe	Non-severe	Non-severe	Non-severe	Non-severe	Non-severe	Non-severe	Non-severe	Non-severe	Non-severe	Non-severe	Non-severe	Non-severe	Non-severe
20230312072	20230312	Non-severe	Non-severe	Non-severe	Non-severe	Non-severe	Non-severe	Non-severe	Non-severe	Non-severe	Non-severe	Non-severe	Non-severe	Non-severe	Non-severe	Non-severe	Non-severe	Non-severe	Non-severe	Non-severe	Non-severe	Non-severe	Non-severe
20230312072	20230325	Non-severe	Non-severe	Non-severe	Severe	Non-severe	Non-severe	Non-severe	Non-severe	Non-severe	Non-severe	Non-severe	Non-severe	Non-severe	Non-severe	Non-severe	Non-severe	Non-severe	Non-severe	Non-severe	Non-severe	Non-severe	Non-severe
20230312072	20230408	Non-severe	Non-severe	Non-severe	Severe	Severe	Non-severe	Non-severe	Non-severe	Non-severe	Non-severe	Non-severe	Non-severe	Non-severe	Non-severe	Non-severe	Non-severe	Non-severe	Non-severe	Non-severe	Non-severe	Non-severe	Non-severe
20230312072	20230505	Non-severe	Non-severe	Non-severe	Non-severe	Severe	Severe	Non-severe	Non-severe	Non-severe	Non-severe	Non-severe	Non-severe	Non-severe	Non-severe	Non-severe	Non-severe	Non-severe	Non-severe	Non-severe	Non-severe	Non-severe	Non-severe
20230312327	20230313	Severe	Non-severe	Severe	Non-severe	Severe	Severe	Severe	Severe	Non-severe	Non-severe	Non-severe	Non-severe	Non-severe	Non-severe	Severe	Severe	Non-severe	Non-severe	Non-severe	Non-severe	Non-severe	Non-severe
20230312327	20230410	Non-severe	Non-severe	Severe	Non-severe	Non-severe	Severe	Non-severe	Non-severe	Non-severe	Non-severe	Non-severe	Non-severe	Non-severe	Non-severe	Non-severe	Non-severe	Non-severe	Non-severe	Non-severe	Non-severe	Non-severe	Non-severe
20230313088	20230313	Non-severe	Non-severe	Non-severe	Non-severe	Non-severe	Non-severe	Non-severe	Non-severe	Non-severe	Non-severe	Non-severe	Non-severe	Non-severe	Non-severe	Non-severe	Non-severe	Non-severe	Non-severe	Non-severe	Non-severe	Non-severe	Non-severe
20230313120	20230313	Non-severe	Non-severe	Non-severe	Non-severe	Non-severe	Non-severe	Non-severe	Non-severe	Non-severe	Non-severe	Non-severe	Non-severe	Non-severe	Non-severe	Non-severe	Non-severe	Non-severe	Non-severe	Non-severe	Non-severe	Non-severe	Non-severe
20230313282	20230314	Severe	Non-severe	Severe	Severe	Severe	Severe	Non-severe	Non-severe	Non-severe	Non-severe	Non-severe	Non-severe	Non-severe	Non-severe	Non-severe	Non-severe	Non-severe	Non-severe	Non-severe	Non-severe	Non-severe	Non-severe
20230313294	20230314	Non-severe	Non-severe	Non-severe	Non-severe	Non-severe	Non-severe	Non-severe	Non-severe	Non-severe	Non-severe	Non-severe	Non-severe	Non-severe	Non-severe	Non-severe	Non-severe	Non-severe	Non-severe	Non-severe	Non-severe	Non-severe	Non-severe
20230314336	20230315	Non-severe	Non-severe	Severe	Non-severe	Non-severe	Non-severe	Non-severe	Non-severe	Non-severe	Non-severe	Non-severe	Non-severe	Non-severe	Non-severe	Non-severe	Non-severe	Non-severe	Non-severe	Non-severe	Non-severe	Non-severe	Non-severe
20230315173	20230323	Severe	Non-severe	Severe	Severe	Severe	Severe	Non-severe	Non-severe	Non-severe	Non-severe	Non-severe	Non-severe	Non-severe	Non-severe	Non-severe	Non-severe	Non-severe	Non-severe	Non-severe	Non-severe	Non-severe	Non-severe
20230317004	20230317	Non-severe	Non-severe	Non-severe	Non-severe	Non-severe	Non-severe	Non-severe	Severe	Non-severe	Non-severe	Non-severe	Severe	Non-severe	Non-severe	Severe	Non-severe	Non-severe	Non-severe	Non-severe	Severe	Non-severe	Non-severe
20230317004	20230401	Non-severe	Severe	Severe	Non-severe	Severe	Severe	Severe	Severe	Severe	Severe	Severe	Severe	Severe	Severe	Severe	Severe	Severe	Severe	Severe	Severe	Severe	Severe
20230317004	20230408	Severe	Severe	Severe	Severe	Severe	Severe	Severe	Severe	Severe	Severe	Severe	Severe	Severe	Severe	Severe	Severe	Severe	Severe	Severe	Severe	Severe	Severe
20230319306	20230320	Non-severe	Non-severe	Non-severe	Non-severe	Non-severe	Non-severe	Non-severe	Non-severe	Non-severe	Non-severe	Non-severe	Non-severe	Non-severe	Non-severe	Non-severe	Non-severe	Non-severe	Non-severe	Non-severe	Non-severe	Non-severe	Non-severe
20230320165	20230320	Non-severe	Non-severe	Non-severe	Non-severe	Non-severe	Non-severe	Non-severe	Non-severe	Non-severe	Non-severe	Non-severe	Non-severe	Non-severe	Non-severe	Non-severe	Non-severe	Non-severe	Non-severe	Non-severe	Non-severe	Non-severe	Non-severe
20230320296	20230322	Non-severe	Non-severe	Non-severe	Severe	Non-severe	Non-severe	Non-severe	Non-severe	Non-severe	Non-severe	Non-severe	Non-severe	Non-severe	Non-severe	Non-severe	Non-severe	Non-severe	Non-severe	Non-severe	Non-severe	Non-severe	Non-severe
20230321116	20230323	Non-severe	Non-severe	Non-severe	Severe	Severe	Severe	Non-severe	Severe	Non-severe	Non-severe	Non-severe	Non-severe	Non-severe	Non-severe	Non-severe	Non-severe	Non-severe	Non-severe	Non-severe	Non-severe	Non-severe	Non-severe
20230322187	20230324	Non-severe	Non-severe	Non-severe	Severe	Non-severe	Non-severe	Non-severe	Non-severe	Non-severe	Non-severe	Non-severe	Non-severe	Non-severe	Non-severe	Non-severe	Non-severe	Non-severe	Non-severe	Non-severe	Non-severe	Non-severe	Non-severe
20230322287	20230323	Non-severe	Non-severe	Non-severe	Severe	Non-severe	Non-severe	Severe	Non-severe	Non-severe	Non-severe	Non-severe	Non-severe	Non-severe	Non-severe	Non-severe	Non-severe	Non-severe	Non-severe	Non-severe	Non-severe	Non-severe	Non-severe
20230323108	20230326	Non-severe	Non-severe	Non-severe	Non-severe	Non-severe	Non-severe	Non-severe	Non-severe	Non-severe	Non-severe	Non-severe	Non-severe	Non-severe	Non-severe	Non-severe	Non-severe	Non-severe	Non-severe	Non-severe	Non-severe	Non-severe	Non-severe
20230323241	20230324	Non-severe	Non-severe	Non-severe	Severe	Severe	Severe	Non-severe	Severe	Non-severe	Non-severe	Severe	Non-severe	Non-severe	Non-severe	Non-severe	Non-severe	Non-severe	Non-severe	Non-severe	Non-severe	Non-severe	Non-severe
20230324213	20230326	Non-severe	Non-severe	Non-severe	Severe	Non-severe	Non-severe	Non-severe	Non-severe	Non-severe	Non-severe	Non-severe	Non-severe	Non-severe	Non-severe	Non-severe	Non-severe	Non-severe	Non-severe	Non-severe	Non-severe	Non-severe	Non-severe
20230325126	20230325	Non-severe	Non-severe	Severe	Non-severe	Non-severe	Non-severe	Non-severe	Non-severe	Non-severe	Non-severe	Non-severe	Non-severe	Non-severe	Non-severe	Severe	Non-severe	Non-severe	Non-severe	Non-severe	Non-severe	Non-severe	Non-severe
20230326068	20230326	Non-severe	Non-severe	Non-severe	Non-severe	Non-severe	Non-severe	Non-severe	Non-severe	Non-severe	Non-severe	Non-severe	Non-severe	Non-severe	Non-severe	Non-severe	Non-severe	Non-severe	Non-severe	Non-severe	Non-severe	Non-severe	Non-severe
20230326113	20230326	Non-severe	Non-severe	Non-severe	Non-severe	Non-severe	Non-severe	Non-severe	Non-severe	Non-severe	Non-severe	Non-severe	Non-severe	Non-severe	Non-severe	Non-severe	Non-severe	Non-severe	Non-severe	Non-severe	Non-severe	Non-severe	Non-severe
20230326303	20230327	Non-severe	Non-severe	Non-severe	Non-severe	Non-severe	Severe	Non-severe	Non-severe	Non-severe	Non-severe	Non-severe	Non-severe	Non-severe	Non-severe	Non-severe	Non-severe	Non-severe	Non-severe	Non-severe	Non-severe	Non-severe	Non-severe
20230328106	20230328	Non-severe	Non-severe	Non-severe	Severe	Severe	Severe	Non-severe	Severe	Severe	Non-severe	Non-severe	Non-severe	Non-severe	Non-severe	Non-severe	Non-severe	Severe	Non-severe	Non-severe	Non-severe	Non-severe	Non-severe
20230330273	20230331	Non-severe	Non-severe	Non-severe	Non-severe	Non-severe	Severe	Non-severe	Non-severe	Non-severe	Non-severe	Non-severe	Non-severe	Non-severe	Non-severe	Non-severe	Non-severe	Non-severe	Non-severe	Non-severe	Non-severe	Non-severe	Non-severe
20230331140	20230331	Non-severe	Non-severe	Non-severe	Non-severe	Non-severe	Non-severe	Non-severe	Non-severe	Non-severe	Non-severe	Non-severe	Non-severe	Non-severe	Non-severe	Non-severe	Non-severe	Non-severe	Non-severe	Non-severe	Non-severe	Non-severe	Non-severe
20230331150	20230407	Non-severe	Non-severe	Non-severe	Non-severe	Non-severe	Severe	Severe	Severe	Non-severe	Non-severe	Non-severe	Non-severe	Non-severe	Non-severe	Non-severe	Non-severe	Non-severe	Non-severe	Non-severe	Non-severe	Non-severe	Non-severe
20230401046	20230401	Severe	Non-severe	Non-severe	Severe	Non-severe	Severe	Severe	Severe	Severe	Non-severe	Non-severe	Non-severe	Non-severe	Non-severe	Non-severe	Non-severe	Non-severe	Non-severe	Non-severe	Severe	Non-severe	Non-severe
20230401049	20230401	Non-severe	Non-severe	Non-severe	Non-severe	Non-severe	Non-severe	Non-severe	Non-severe	Non-severe	Severe	Non-severe	Non-severe	Non-severe	Non-severe	Non-severe	Non-severe	Non-severe	Non-severe	Non-severe	Non-severe	Non-severe	Non-severe
20230401049	20230403	Non-severe	Non-severe	Non-severe	Non-severe	Non-severe	Non-severe	Non-severe	Non-severe	Non-severe	Non-severe	Non-severe	Non-severe	Non-severe	Non-severe	Non-severe	Non-severe	Non-severe	Non-severe	Non-severe	Non-severe	Non-severe	Non-severe
20230402186	20230402	Non-severe	Non-severe	Non-severe	Non-severe	Non-severe	Non-severe	Severe	Non-severe	Non-severe	Non-severe	Non-severe	Non-severe	Non-severe	Non-severe	Non-severe	Non-severe	Non-severe	Non-severe	Non-severe	Non-severe	Non-severe	Non-severe
20230404251	20230405	Non-severe	Non-severe	Non-severe	Non-severe	Non-severe	Non-severe	Non-severe	Severe	Non-severe	Non-severe	Non-severe	Non-severe	Non-severe	Non-severe	Non-severe	Non-severe	Non-severe	Non-severe	Non-severe	Non-severe	Non-severe	Non-severe
20230406151	20230407	Non-severe	Non-severe	Non-severe	Non-severe	Non-severe	Non-severe	Severe	Non-severe	Non-severe	Non-severe	Non-severe	Non-severe	Non-severe	Non-severe	Non-severe	Non-severe	Non-severe	Non-severe	Non-severe	Non-severe	Non-severe	Non-severe
20230406273	20230408	Non-severe	Non-severe	Non-severe	Non-severe	Non-severe	Non-severe	Severe	Non-severe	Non-severe	Non-severe	Non-severe	Non-severe	Non-severe	Non-severe	Non-severe	Non-severe	Non-severe	Non-severe	Non-severe	Non-severe	Non-severe	Non-severe
20230531181	20230603	Non-severe	Non-severe	Non-severe	Non-severe	Non-severe	Non-severe	Non-severe	Non-severe	Non-severe	Non-severe	Non-severe	Non-severe	Non-severe	Non-severe	Non-severe	Non-severe	Non-severe	Non-severe	Non-severe	Non-severe	Non-severe	Non-severe
20230601044	20230603	Non-severe	Non-severe	Non-severe	Non-severe	Non-severe	Non-severe	Non-severe	Non-severe	Non-severe	Non-severe	Non-severe	Non-severe	Non-severe	Non-severe	Non-severe	Non-severe	Non-severe	Non-severe	Non-severe	Non-severe	Non-severe	Non-severe
20230601085	20230608	Severe	Severe	Severe	Non-severe	Severe	Non-severe	Non-severe	Non-severe	Non-severe	Non-severe	Non-severe	Non-severe	Non-severe	Non-severe	Severe	Non-severe	Severe	Non-severe	Non-severe	Non-severe	Non-severe	Non-severe

## Sheet: External test set
exam_id	exam_date	AI	GT	Junior_刘奕淳	Junior_周治邑	Junior_张霞	Junior_彭紫鑫	Junior_杨徐婷	Junior_杨颖珊	Junior_林婧内	Junior_林钰洋	Junior_翟浩楠	Senior_匡倩	Senior_华方菊	Senior_唐冰	Senior_张鑫	Senior_李荣香	Senior_江秋香	Senior_王凯莉	Senior_王彤	Senior_王晓莉	Senior_王李	Senior_陈美希
20221223027	20230104	Severe	Severe	Severe	Non-severe	Non-severe	Severe	Severe	Non-severe	Severe	Non-severe	Severe	Severe	Non-severe	Non-severe	Non-severe	Non-severe	Severe	Non-severe	Severe	Severe	Non-severe	Severe
20221224035	20230119	Severe	Non-severe	Severe	Non-severe	Severe	Severe	Severe	Non-severe	Severe	Non-severe	Non-severe	Non-severe	Non-severe	Non-severe	Non-severe	Non-severe	Severe	Non-severe	Non-severe	Non-severe	Non-severe	Non-severe
20230325196	20230325	Non-severe	Non-severe	Non-severe	Non-severe	Non-severe	Severe	Non-severe	Severe	Non-severe	Non-severe	Non-severe	Non-severe	Non-severe	Non-severe	Non-severe	Non-severe	Non-severe	Non-severe	Non-severe	Severe	Non-severe	Non-severe
20230325196	20230414	Non-severe	Non-severe	Non-severe	Non-severe	Non-severe	Severe	Non-severe	Severe	Non-severe	Non-severe	Severe	Non-severe	Non-severe	Non-severe	Non-severe	Non-severe	Non-severe	Non-severe	Non-severe	Severe	Non-severe	Non-severe
20230412273	20230425	Severe	Severe	Severe	Non-severe	Severe	Severe	Severe	Severe	Severe	Severe	Severe	Severe	Severe	Severe	Severe	Severe	Severe	Severe	Severe	Severe	Severe	Severe
20230418011	20230418	Severe	Severe	Severe	Severe	Non-severe	Severe	Severe	Severe	Non-severe	Severe	Severe	Non-severe	Non-severe	Non-severe	Severe	Non-severe	Severe	Severe	Non-severe	Non-severe	Severe	Severe
20230426135-T	20230502	Severe	Severe	Severe	Non-severe	Severe	Severe	Severe	Severe	Severe	Severe	Severe	Severe	Non-severe	Severe	Severe	Severe	Severe	Severe	Severe	Severe	Severe	Severe
20230505164	20230505	Non-severe	Non-severe	Severe	Non-severe	Non-severe	Severe	Non-severe	Severe	Non-severe	Severe	Non-severe	Non-severe	Non-severe	Non-severe	Non-severe	Non-severe	Non-severe	Severe	Non-severe	Non-severe	Non-severe	Non-severe
20230506140-T	20230507	Severe	Severe	Severe	Non-severe	Severe	Severe	Severe	Severe	Severe	Severe	Severe	Severe	Severe	Severe	Severe	Severe	Severe	Severe	Severe	Severe	Severe	Severe
20230506140-T	20230513	Severe	Severe	Severe	Non-severe	Severe	Non-severe	Severe	Severe	Severe	Non-severe	Severe	Severe	Severe	Severe	Severe	Severe	Severe	Severe	Severe	Severe	Severe	Severe
20230506140-T	20230523	Severe	Severe	Severe	Severe	Severe	Non-severe	Severe	Severe	Severe	Non-severe	Severe	Severe	Severe	Severe	Severe	Severe	Severe	Severe	Severe	Severe	Severe	Severe
20230506140-T	20230603	Severe	Severe	Severe	Non-severe	Severe	Severe	Severe	Severe	Severe	Non-severe	Severe	Severe	Severe	Severe	Severe	Severe	Severe	Severe	Severe	Severe	Severe	Severe
20230506140-T	20230618	Severe	Severe	Severe	Non-severe	Severe	Non-severe	Severe	Severe	Severe	Non-severe	Severe	Severe	Severe	Severe	Severe	Severe	Severe	Severe	Severe	Severe	Severe	Severe
20230506142-T	20230506	Non-severe	Non-severe	Severe	Non-severe	Non-severe	Severe	Non-severe	Severe	Severe	Severe	Severe	Severe	Non-severe	Severe	Severe	Non-severe	Non-severe	Severe	Non-severe	Non-severe	Non-severe	Non-severe
20230506142-T	20230514	Severe	Non-severe	Non-severe	Non-severe	Non-severe	Non-severe	Non-severe	Severe	Severe	Non-severe	Non-severe	Non-severe	Non-severe	Non-severe	Non-severe	Non-severe	Non-severe	Non-severe	Non-severe	Non-severe	Non-severe	Non-severe
20230506142-T	20230522	Severe	Non-severe	Non-severe	Non-severe	Non-severe	Severe	Non-severe	Non-severe	Severe	Non-severe	Non-severe	Non-severe	Non-severe	Non-severe	Non-severe	Non-severe	Non-severe	Non-severe	Non-severe	Non-severe	Non-severe	Non-severe
20230506142-T	20230605	Severe	Non-severe	Non-severe	Non-severe	Non-severe	Non-severe	Non-severe	Non-severe	Non-severe	Non-severe	Non-severe	Non-severe	Non-severe	Non-severe	Non-severe	Non-severe	Non-severe	Non-severe	Non-severe	Non-severe	Non-severe	Non-severe
20230510125	20230510	Non-severe	Non-severe	Non-severe	Non-severe	Non-severe	Non-severe	Severe	Non-severe	Non-severe	Non-severe	Non-severe	Non-severe	Non-severe	Non-severe	Non-severe	Non-severe	Non-severe	Non-severe	Non-severe	Non-severe	Non-severe	Non-severe
20230510125	20230522	Non-severe	Non-severe	Non-severe	Non-severe	Non-severe	Non-severe	Non-severe	Severe	Non-severe	Non-severe	Non-severe	Non-severe	Non-severe	Non-severe	Non-severe	Non-severe	Non-severe	Non-severe	Non-severe	Non-severe	Non-severe	Non-severe
20230510125	20230604	Severe	Non-severe	Non-severe	Non-severe	Non-severe	Non-severe	Non-severe	Severe	Non-severe	Non-severe	Non-severe	Non-severe	Non-severe	Non-severe	Non-severe	Non-severe	Non-severe	Non-severe	Non-severe	Non-severe	Non-severe	Non-severe
20230512296-T	20230513	Severe	Severe	Severe	Non-severe	Non-severe	Severe	Severe	Severe	Severe	Severe	Non-severe	Non-severe	Non-severe	Non-severe	Non-severe	Severe	Severe	Non-severe	Non-severe	Severe	Severe	Severe
20230514280	20230515	Severe	Non-severe	Non-severe	Non-severe	Non-severe	Severe	Non-severe	Severe	Severe	Non-severe	Non-severe	Non-severe	Non-severe	Non-severe	Non-severe	Non-severe	Severe	Non-severe	Non-severe	Non-severe	Non-severe	Non-severe
20230519161	20230521	Non-severe	Non-severe	Non-severe	Non-severe	Non-severe	Non-severe	Non-severe	Severe	Non-severe	Non-severe	Non-severe	Non-severe	Non-severe	Non-severe	Non-severe	Non-severe	Non-severe	Non-severe	Non-severe	Non-severe	Non-severe	Non-severe
20230527329	20230528	Severe	Severe	Severe	Non-severe	Severe	Severe	Severe	Severe	Severe	Non-severe	Severe	Severe	Non-severe	Non-severe	Severe	Non-severe	Severe	Non-severe	Non-severe	Severe	Non-severe	Severe
20230527329	20230608	Severe	Severe	Non-severe	Non-severe	Severe	Severe	Severe	Severe	Severe	Non-severe	Severe	Severe	Non-severe	Non-severe	Non-severe	Non-severe	Severe	Non-severe	Non-severe	Non-severe	Non-severe	Severe
20230527329	20230615	Severe	Severe	Non-severe	Non-severe	Severe	Non-severe	Severe	Severe	Severe	Non-severe	Severe	Severe	Non-severe	Non-severe	Non-severe	Non-severe	Severe	Non-severe	Non-severe	Severe	Non-severe	Severe
20230527329	20230628	Severe	Non-severe	Non-severe	Non-severe	Non-severe	Non-severe	Severe	Severe	Severe	Non-severe	Non-severe	Severe	Non-severe	Non-severe	Non-severe	Non-severe	Non-severe	Non-severe	Non-severe	Non-severe	Non-severe	Non-severe
20230607275	20230615	Severe	Severe	Severe	Non-severe	Severe	Severe	Severe	Severe	Severe	Non-severe	Severe	Severe	Severe	Non-severe	Severe	Severe	Severe	Severe	Severe	Severe	Severe	Severe
20230607275	20230624	Severe	Non-severe	Severe	Severe	Severe	Severe	Severe	Severe	Severe	Severe	Severe	Severe	Non-severe	Non-severe	Severe	Severe	Severe	Non-severe	Severe	Severe	Severe	Severe
20230625080	20230719	Severe	Severe	Severe	Non-severe	Severe	Severe	Severe	Non-severe	Severe	Severe	Severe	Severe	Severe	Severe	Severe	Severe	Severe	Severe	Severe	Severe	Severe	Severe
20230626204	20230627	Severe	Severe	Severe	Non-severe	Severe	Severe	Severe	Severe	Severe	Non-severe	Severe	Severe	Severe	Non-severe	Non-severe	Non-severe	Severe	Non-severe	Severe	Severe	Severe	Severe
20230626204	20230630	Severe	Severe	Severe	Non-severe	Severe	Severe	Severe	Severe	Severe	Non-severe	Severe	Severe	Severe	Non-severe	Non-severe	Non-severe	Severe	Non-severe	Severe	Severe	Severe	Severe
20230627183	20230718	Severe	Non-severe	Non-severe	Non-severe	Non-severe	Non-severe	Severe	Non-severe	Severe	Non-severe	Non-severe	Non-severe	Non-severe	Non-severe	Non-severe	Severe	Severe	Non-severe	Non-severe	Severe	Non-severe	Non-severe
20230707381	20230826	Non-severe	Non-severe	Non-severe	Non-severe	Non-severe	Non-severe	Non-severe	Severe	Non-severe	Non-severe	Non-severe	Non-severe	Non-severe	Non-severe	Non-severe	Non-severe	Non-severe	Non-severe	Non-severe	Non-severe	Non-severe	Non-severe
20230719318	20230720	Severe	Severe	Severe	Non-severe	Severe	Severe	Severe	Severe	Severe	Severe	Severe	Severe	Severe	Non-severe	Severe	Severe	Severe	Severe	Severe	Severe	Severe	Severe
20230725365	20230727	Severe	Severe	Severe	Non-severe	Severe	Severe	Severe	Severe	Severe	Non-severe	Severe	Severe	Non-severe	Non-severe	Severe	Severe	Severe	Non-severe	Non-severe	Severe	Severe	Severe
20230809290	20230809	Severe	Non-severe	Severe	Non-severe	Non-severe	Severe	Non-severe	Severe	Severe	Non-severe	Severe	Non-severe	Non-severe	Non-severe	Severe	Non-severe	Severe	Non-severe	Non-severe	Non-severe	Non-severe	Non-severe
20230810115	20230821	Severe	Non-severe	Non-severe	Non-severe	Non-severe	Non-severe	Severe	Severe	Severe	Non-severe	Non-severe	Non-severe	Non-severe	Non-severe	Non-severe	Non-severe	Severe	Non-severe	Non-severe	Non-severe	Non-severe	Non-severe
20230812225	20230922	Severe	Non-severe	Severe	Non-severe	Severe	Severe	Severe	Non-severe	Severe	Non-severe	Severe	Severe	Non-severe	Non-severe	Severe	Non-severe	Severe	Non-severe	Non-severe	Severe	Non-severe	Non-severe
20230813060	20230924	Severe	Non-severe	Severe	Non-severe	Non-severe	Non-severe	Non-severe	Severe	Severe	Non-severe	Non-severe	Non-severe	Non-severe	Non-severe	Non-severe	Non-severe	Severe	Non-severe	Non-severe	Severe	Non-severe	Non-severe
20230813172	20230814	Severe	Non-severe	Non-severe	Non-severe	Non-severe	Severe	Non-severe	Severe	Severe	Non-severe	Non-severe	Severe	Non-severe	Non-severe	Non-severe	Non-severe	Severe	Non-severe	Non-severe	Non-severe	Non-severe	Severe
20230820179	20230831	Severe	Non-severe	Severe	Non-severe	Non-severe	Severe	Severe	Severe	Severe	Non-severe	Severe	Non-severe	Non-severe	Non-severe	Non-severe	Non-severe	Severe	Non-severe	Non-severe	Severe	Non-severe	Non-severe
20230923213	20231003	Severe	Non-severe	Severe	Severe	Non-severe	Severe	Severe	Severe	Severe	Non-severe	Severe	Severe	Non-severe	Severe	Severe	Non-severe	Severe	Non-severe	Non-severe	Severe	Severe	Severe
20230928189	20230928	Severe	Non-severe	Non-severe	Non-severe	Non-severe	Non-severe	Non-severe	Non-severe	Severe	Non-severe	Non-severe	Non-severe	Non-severe	Non-severe	Severe	Non-severe	Non-severe	Non-severe	Non-severe	Non-severe	Non-severe	Non-severe
20231009152	20231010	Severe	Severe	Severe	Non-severe	Non-severe	Non-severe	Severe	Non-severe	Severe	Non-severe	Severe	Severe	Severe	Non-severe	Severe	Non-severe	Severe	Severe	Non-severe	Severe	Severe	Severe
20231011057	20231011	Severe	Non-severe	Non-severe	Severe	Severe	Severe	Severe	Severe	Severe	Non-severe	Non-severe	Severe	Non-severe	Non-severe	Non-severe	Non-severe	Severe	Non-severe	Non-severe	Non-severe	Non-severe	Non-severe
20231012006	20231012	Severe	Severe	Severe	Severe	Severe	Severe	Severe	Severe	Severe	Severe	Severe	Severe	Severe	Non-severe	Severe	Non-severe	Severe	Non-severe	Severe	Severe	Severe	Severe
20231012115	20231108	Severe	Non-severe	Severe	Non-severe	Non-severe	Severe	Severe	Severe	Severe	Non-severe	Severe	Severe	Non-severe	Non-severe	Severe	Non-severe	Non-severe	Non-severe	Non-severe	Non-severe	Non-severe	Severe
20231012291	20231012	Severe	Severe	Non-severe	Non-severe	Non-severe	Non-severe	Non-severe	Severe	Severe	Non-severe	Non-severe	Severe	Severe	Non-severe	Severe	Severe	Severe	Non-severe	Non-severe	Severe	Severe	Severe
20231019109	20231019	Severe	Non-severe	Non-severe	Non-severe	Severe	Severe	Non-severe	Non-severe	Non-severe	Non-severe	Non-severe	Non-severe	Non-severe	Non-severe	Severe	Non-severe	Non-severe	Non-severe	Non-severe	Non-severe	Non-severe	Non-severe
20231023144	20231023	Severe	Severe	Severe	Non-severe	Severe	Severe	Non-severe	Severe	Non-severe	Severe	Severe	Severe	Non-severe	Non-severe	Non-severe	Non-severe	Severe	Non-severe	Non-severe	Non-severe	Non-severe	Non-severe
20231024246	20231025	Severe	Severe	Severe	Non-severe	Severe	Severe	Severe	Severe	Severe	Severe	Severe	Severe	Severe	Severe	Severe	Severe	Severe	Non-severe	Severe	Severe	Severe	Severe
20231028014	20231028	Severe	Severe	Severe	Severe	Severe	Severe	Severe	Severe	Severe	Severe	Severe	Severe	Severe	Severe	Severe	Severe	Severe	Severe	Severe	Severe	Severe	Severe
20231029219	20231029	Severe	Non-severe	Non-severe	Non-severe	Severe	Severe	Non-severe	Severe	Non-severe	Non-severe	Severe	Severe	Non-severe	Non-severe	Non-severe	Non-severe	Non-severe	Non-severe	Non-severe	Non-severe	Non-severe	Non-severe
365775-A	20231208	Severe	Non-severe	Non-severe	Severe	Non-severe	Severe	Severe	Severe	Severe	Non-severe	Non-severe	Non-severe	Non-severe	Non-severe	Non-severe	Non-severe	Severe	Non-severe	Non-severe	Non-severe	Non-severe	Non-severe
366680	20231211	Non-severe	Non-severe	Non-severe	Non-severe	Non-severe	Non-severe	Non-severe	Non-severe	Non-severe	Non-severe	Non-severe	Non-severe	Non-severe	Non-severe	Non-severe	Non-severe	Non-severe	Non-severe	Non-severe	Non-severe	Non-severe	Non-severe
366880	20231211	Non-severe	Non-severe	Severe	Non-severe	Non-severe	Non-severe	Non-severe	Non-severe	Non-severe	Non-severe	Non-severe	Non-severe	Non-severe	Non-severe	Non-severe	Non-severe	Non-severe	Non-severe	Non-severe	Non-severe	Non-severe	Non-severe
366897	20231212	Non-severe	Non-severe	Non-severe	Non-severe	Non-severe	Severe	Non-severe	Non-severe	Non-severe	Non-severe	Non-severe	Non-severe	Non-severe	Non-severe	Non-severe	Non-severe	Non-severe	Non-severe	Non-severe	Non-severe	Non-severe	Non-severe
366902	20231212	Non-severe	Non-severe	Non-severe	Non-severe	Non-severe	Non-severe	Non-severe	Non-severe	Non-severe	Non-severe	Non-severe	Non-severe	Non-severe	Non-severe	Non-severe	Non-severe	Non-severe	Non-severe	Non-severe	Non-severe	Non-severe	Non-severe
366934	20231214	Non-severe	Non-severe	Non-severe	Non-severe	Non-severe	Non-severe	Non-severe	Non-severe	Non-severe	Non-severe	Non-severe	Non-severe	Non-severe	Non-severe	Non-severe	Non-severe	Non-severe	Non-severe	Non-severe	Non-severe	Non-severe	Non-severe
367177	20231220	Non-severe	Non-severe	Non-severe	Non-severe	Non-severe	Non-severe	Non-severe	Non-severe	Non-severe	Non-severe	Non-severe	Non-severe	Non-severe	Non-severe	Non-severe	Non-severe	Non-severe	Non-severe	Non-severe	Non-severe	Non-severe	Non-severe
367193	20240110	Non-severe	Non-severe	Non-severe	Non-severe	Non-severe	Non-severe	Non-severe	Non-severe	Non-severe	Non-severe	Non-severe	Non-severe	Non-severe	Non-severe	Non-severe	Non-severe	Non-severe	Non-severe	Non-severe	Non-severe	Non-severe	Non-severe
367205	20231221	Non-severe	Non-severe	Non-severe	Non-severe	Non-severe	Non-severe	Non-severe	Non-severe	Non-severe	Non-severe	Non-severe	Non-severe	Non-severe	Non-severe	Non-severe	Non-severe	Non-severe	Non-severe	Non-severe	Non-severe	Non-severe	Non-severe
367222	20231221	Non-severe	Non-severe	Non-severe	Non-severe	Non-severe	Non-severe	Non-severe	Non-severe	Non-severe	Non-severe	Non-severe	Non-severe	Non-severe	Non-severe	Non-severe	Non-severe	Non-severe	Non-severe	Non-severe	Non-severe	Non-severe	Non-severe
367223	20231221	Non-severe	Non-severe	Non-severe	Non-severe	Non-severe	Non-severe	Non-severe	Non-severe	Non-severe	Non-severe	Non-severe	Non-severe	Non-severe	Non-severe	Non-severe	Non-severe	Non-severe	Non-severe	Non-severe	Non-severe	Non-severe	Non-severe
367303	20231225	Non-severe	Non-severe	Non-severe	Non-severe	Non-severe	Non-severe	Non-severe	Non-severe	Non-severe	Non-severe	Non-severe	Non-severe	Non-severe	Non-severe	Non-severe	Non-severe	Non-severe	Non-severe	Non-severe	Non-severe	Non-severe	Non-severe
367526	20240102	Non-severe	Non-severe	Non-severe	Non-severe	Non-severe	Non-severe	Non-severe	Non-severe	Non-severe	Non-severe	Non-severe	Non-severe	Non-severe	Non-severe	Non-severe	Non-severe	Non-severe	Non-severe	Non-severe	Non-severe	Non-severe	Non-severe
367612	20240104	Non-severe	Non-severe	Non-severe	Non-severe	Non-severe	Non-severe	Non-severe	Non-severe	Non-severe	Non-severe	Non-severe	Non-severe	Non-severe	Non-severe	Non-severe	Non-severe	Non-severe	Non-severe	Non-severe	Non-severe	Non-severe	Non-severe
367678	20240117	Non-severe	Non-severe	Non-severe	Non-severe	Non-severe	Non-severe	Non-severe	Severe	Non-severe	Non-severe	Non-severe	Non-severe	Non-severe	Non-severe	Non-severe	Non-severe	Non-severe	Non-severe	Non-severe	Non-severe	Non-severe	Non-severe
367753	20240109	Non-severe	Non-severe	Non-severe	Non-severe	Non-severe	Non-severe	Non-severe	Non-severe	Non-severe	Non-severe	Non-severe	Non-severe	Non-severe	Non-severe	Non-severe	Non-severe	Non-severe	Non-severe	Non-severe	Non-severe	Non-severe	Non-severe
367860	20240112	Non-severe	Non-severe	Non-severe	Non-severe	Non-severe	Non-severe	Non-severe	Non-severe	Non-severe	Non-severe	Non-severe	Non-severe	Non-severe	Non-severe	Non-severe	Non-severe	Non-severe	Non-severe	Non-severe	Non-severe	Non-severe	Non-severe
367956	20240116	Non-severe	Non-severe	Non-severe	Non-severe	Non-severe	Non-severe	Non-severe	Non-severe	Non-severe	Non-severe	Non-severe	Non-severe	Non-severe	Non-severe	Non-severe	Non-severe	Non-severe	Non-severe	Non-severe	Non-severe	Non-severe	Non-severe
368402	20240130	Non-severe	Non-severe	Non-severe	Non-severe	Non-severe	Non-severe	Non-severe	Non-severe	Non-severe	Non-severe	Non-severe	Non-severe	Non-severe	Non-severe	Non-severe	Non-severe	Non-severe	Non-severe	Non-severe	Non-severe	Non-severe	Non-severe
368417	20240131	Non-severe	Non-severe	Non-severe	Non-severe	Non-severe	Non-severe	Non-severe	Non-severe	Non-severe	Non-severe	Non-severe	Non-severe	Non-severe	Non-severe	Non-severe	Non-severe	Non-severe	Non-severe	Non-severe	Non-severe	Non-severe	Non-severe
368551	20240205	Non-severe	Non-severe	Non-severe	Non-severe	Non-severe	Severe	Non-severe	Non-severe	Non-severe	Non-severe	Non-severe	Non-severe	Non-severe	Non-severe	Non-severe	Non-severe	Non-severe	Non-severe	Non-severe	Non-severe	Non-severe	Non-severe
368593	20240206	Non-severe	Non-severe	Non-severe	Non-severe	Non-severe	Severe	Non-severe	Non-severe	Non-severe	Non-severe	Non-severe	Non-severe	Non-severe	Non-severe	Non-severe	Non-severe	Non-severe	Non-severe	Non-severe	Non-severe	Non-severe	Non-severe
368628	20240206	Non-severe	Non-severe	Non-severe	Non-severe	Non-severe	Non-severe	Non-severe	Non-severe	Non-severe	Non-severe	Non-severe	Non-severe	Non-severe	Non-severe	Non-severe	Non-severe	Non-severe	Non-severe	Non-severe	Non-severe	Non-severe	Non-severe
368686	20240207	Non-severe	Non-severe	Non-severe	Non-severe	Non-severe	Non-severe	Non-severe	Non-severe	Non-severe	Non-severe	Non-severe	Non-severe	Non-severe	Non-severe	Non-severe	Non-severe	Non-severe	Non-severe	Non-severe	Non-severe	Non-severe	Non-severe
369213	20240227	Non-severe	Non-severe	Non-severe	Non-severe	Non-severe	Non-severe	Non-severe	Non-severe	Non-severe	Non-severe	Non-severe	Non-severe	Non-severe	Non-severe	Non-severe	Non-severe	Non-severe	Non-severe	Non-severe	Non-severe	Non-severe	Non-severe
369902	20240320	Non-severe	Non-severe	Non-severe	Non-severe	Non-severe	Non-severe	Non-severe	Non-severe	Non-severe	Non-severe	Non-severe	Non-severe	Non-severe	Non-severe	Non-severe	Non-severe	Non-severe	Non-severe	Non-severe	Non-severe	Non-severe	Non-severe
468293	20231213	Non-severe	Non-severe	Non-severe	Non-severe	Non-severe	Non-severe	Non-severe	Non-severe	Non-severe	Non-severe	Non-severe	Non-severe	Non-severe	Non-severe	Non-severe	Non-severe	Non-severe	Non-severe	Non-severe	Non-severe	Non-severe	Non-severe
468298	20231219	Non-severe	Non-severe	Non-severe	Non-severe	Non-severe	Non-severe	Non-severe	Non-severe	Non-severe	Non-severe	Non-severe	Non-severe	Non-severe	Non-severe	Non-severe	Non-severe	Non-severe	Non-severe	Non-severe	Non-severe	Non-severe	Non-severe
539728	20231213	Non-severe	Non-severe	Non-severe	Non-severe	Non-severe	Severe	Non-severe	Non-severe	Non-severe	Non-severe	Non-severe	Non-severe	Non-severe	Non-severe	Non-severe	Non-severe	Non-severe	Non-severe	Non-severe	Non-severe	Non-severe	Non-severe
548743	20231208	Non-severe	Non-severe	Non-severe	Non-severe	Non-severe	Non-severe	Non-severe	Non-severe	Non-severe	Non-severe	Non-severe	Non-severe	Non-severe	Non-severe	Non-severe	Non-severe	Non-severe	Non-severe	Non-severe	Non-severe	Non-severe	Non-severe
548795	20231208	Non-severe	Non-severe	Non-severe	Non-severe	Non-severe	Non-severe	Non-severe	Non-severe	Non-severe	Non-severe	Non-severe	Non-severe	Non-severe	Non-severe	Non-severe	Non-severe	Non-severe	Non-severe	Non-severe	Non-severe	Non-severe	Non-severe
548797	20231208	Non-severe	Non-severe	Non-severe	Non-severe	Non-severe	Non-severe	Non-severe	Non-severe	Non-severe	Non-severe	Non-severe	Non-severe	Non-severe	Non-severe	Non-severe	Non-severe	Non-severe	Non-severe	Non-severe	Non-severe	Non-severe	Non-severe
548837	20231208	Non-severe	Non-severe	Non-severe	Non-severe	Non-severe	Non-severe	Non-severe	Severe	Non-severe	Non-severe	Non-severe	Non-severe	Non-severe	Non-severe	Non-severe	Non-severe	Non-severe	Non-severe	Non-severe	Non-severe	Non-severe	Non-severe
548936	20231211	Non-severe	Non-severe	Non-severe	Non-severe	Non-severe	Non-severe	Non-severe	Non-severe	Non-severe	Non-severe	Non-severe	Non-severe	Non-severe	Non-severe	Non-severe	Non-severe	Non-severe	Non-severe	Non-severe	Non-severe	Non-severe	Non-severe
548937	20231213	Non-severe	Non-severe	Non-severe	Non-severe	Non-severe	Non-severe	Non-severe	Non-severe	Non-severe	Non-severe	Non-severe	Non-severe	Non-severe	Non-severe	Non-severe	Non-severe	Non-severe	Non-severe	Non-severe	Non-severe	Non-severe	Non-severe
548988	20231211	Non-severe	Non-severe	Non-severe	Non-severe	Non-severe	Non-severe	Non-severe	Non-severe	Non-severe	Severe	Non-severe	Non-severe	Non-severe	Non-severe	Non-severe	Non-severe	Non-severe	Non-severe	Non-severe	Non-severe	Non-severe	Non-severe
548993	20231212	Non-severe	Non-severe	Non-severe	Non-severe	Non-severe	Severe	Non-severe	Non-severe	Non-severe	Non-severe	Non-severe	Non-severe	Non-severe	Non-severe	Non-severe	Non-severe	Non-severe	Non-severe	Non-severe	Non-severe	Non-severe	Non-severe
549305	20231212	Non-severe	Non-severe	Non-severe	Non-severe	Non-severe	Non-severe	Non-severe	Non-severe	Non-severe	Non-severe	Non-severe	Non-severe	Non-severe	Non-severe	Non-severe	Non-severe	Non-severe	Non-severe	Non-severe	Non-severe	Non-severe	Non-severe
549308	20231212	Non-severe	Non-severe	Non-severe	Non-severe	Non-severe	Non-severe	Non-severe	Non-severe	Non-severe	Non-severe	Non-severe	Non-severe	Non-severe	Non-severe	Non-severe	Non-severe	Non-severe	Non-severe	Non-severe	Non-severe	Non-severe	Non-severe
549334	20231213	Non-severe	Non-severe	Non-severe	Non-severe	Non-severe	Non-severe	Non-severe	Non-severe	Non-severe	Non-severe	Non-severe	Non-severe	Non-severe	Non-severe	Non-severe	Non-severe	Non-severe	Non-severe	Non-severe	Non-severe	Non-severe	Non-severe
549343	20231213	Non-severe	Non-severe	Non-severe	Non-severe	Non-severe	Non-severe	Non-severe	Non-severe	Non-severe	Non-severe	Non-severe	Non-severe	Non-severe	Non-severe	Non-severe	Non-severe	Non-severe	Non-severe	Non-severe	Non-severe	Non-severe	Non-severe
549345	20231213	Non-severe	Non-severe	Non-severe	Non-severe	Non-severe	Non-severe	Non-severe	Non-severe	Non-severe	Non-severe	Non-severe	Non-severe	Non-severe	Non-severe	Non-severe	Non-severe	Non-severe	Non-severe	Non-severe	Non-severe	Non-severe	Non-severe
549354	20231213	Non-severe	Non-severe	Non-severe	Non-severe	Non-severe	Non-severe	Non-severe	Non-severe	Non-severe	Severe	Non-severe	Non-severe	Non-severe	Non-severe	Non-severe	Non-severe	Non-severe	Non-severe	Non-severe	Non-severe	Non-severe	Non-severe
549417	20231215	Non-severe	Non-severe	Non-severe	Non-severe	Non-severe	Non-severe	Non-severe	Severe	Non-severe	Non-severe	Non-severe	Non-severe	Non-severe	Non-severe	Non-severe	Non-severe	Non-severe	Non-severe	Non-severe	Non-severe	Non-severe	Non-severe
549560	20231227	Non-severe	Non-severe	Non-severe	Non-severe	Non-severe	Non-severe	Non-severe	Non-severe	Non-severe	Non-severe	Non-severe	Non-severe	Non-severe	Non-severe	Non-severe	Non-severe	Non-severe	Non-severe	Non-severe	Non-severe	Non-severe	Non-severe
549729	20231226	Non-severe	Non-severe	Non-severe	Non-severe	Non-severe	Severe	Non-severe	Severe	Non-severe	Non-severe	Non-severe	Non-severe	Non-severe	Non-severe	Non-severe	Non-severe	Non-severe	Non-severe	Non-severe	Non-severe	Non-severe	Non-severe
549840	20231229	Non-severe	Non-severe	Non-severe	Non-severe	Non-severe	Non-severe	Non-severe	Severe	Non-severe	Non-severe	Non-severe	Non-severe	Non-severe	Non-severe	Non-severe	Non-severe	Non-severe	Non-severe	Non-severe	Non-severe	Non-severe	Non-severe
549938	20240102	Non-severe	Non-severe	Non-severe	Non-severe	Non-severe	Non-severe	Non-severe	Non-severe	Non-severe	Non-severe	Non-severe	Non-severe	Non-severe	Non-severe	Non-severe	Non-severe	Non-severe	Non-severe	Non-severe	Non-severe	Non-severe	Non-severe
550034	20240105	Non-severe	Non-severe	Non-severe	Non-severe	Non-severe	Non-severe	Non-severe	Non-severe	Non-severe	Non-severe	Non-severe	Non-severe	Non-severe	Non-severe	Non-severe	Non-severe	Non-severe	Non-severe	Non-severe	Non-severe	Non-severe	Non-severe
550889	20240204	Non-severe	Non-severe	Non-severe	Non-severe	Non-severe	Non-severe	Non-severe	Non-severe	Non-severe	Non-severe	Non-severe	Non-severe	Non-severe	Non-severe	Non-severe	Non-severe	Non-severe	Non-severe	Non-severe	Non-severe	Non-severe	Non-severe
550909	20240208	Non-severe	Non-severe	Non-severe	Non-severe	Non-severe	Non-severe	Non-severe	Non-severe	Non-severe	Non-severe	Non-severe	Non-severe	Non-severe	Non-severe	Non-severe	Non-severe	Non-severe	Non-severe	Non-severe	Non-severe	Non-severe	Non-severe
550946	20240205	Non-severe	Non-severe	Non-severe	Non-severe	Non-severe	Non-severe	Non-severe	Non-severe	Non-severe	Non-severe	Non-severe	Non-severe	Non-severe	Non-severe	Non-severe	Non-severe	Non-severe	Non-severe	Non-severe	Non-severe	Non-severe	Non-severe
551781	20240312	Non-severe	Non-severe	Non-severe	Non-severe	Non-severe	Non-severe	Non-severe	Non-severe	Non-severe	Non-severe	Non-severe	Non-severe	Non-severe	Non-severe	Non-severe	Non-severe	Non-severe	Non-severe	Non-severe	Non-severe	Non-severe	Non-severe
551799	20240312	Non-severe	Non-severe	Non-severe	Non-severe	Non-severe	Non-severe	Non-severe	Non-severe	Non-severe	Non-severe	Non-severe	Non-severe	Non-severe	Non-severe	Non-severe	Non-severe	Non-severe	Non-severe	Non-severe	Non-severe	Non-severe	Non-severe
559832	20240105	Non-severe	Non-severe	Non-severe	Non-severe	Non-severe	Non-severe	Non-severe	Non-severe	Non-severe	Non-severe	Non-severe	Non-severe	Non-severe	Non-severe	Non-severe	Non-severe	Non-severe	Non-severe	Non-severe	Non-severe	Non-severe	Non-severe
559917	20231208	Non-severe	Non-severe	Non-severe	Non-severe	Non-severe	Non-severe	Non-severe	Non-severe	Non-severe	Non-severe	Non-severe	Non-severe	Non-severe	Non-severe	Non-severe	Non-severe	Non-severe	Non-severe	Non-severe	Non-severe	Non-severe	Non-severe
560066	20231211	Non-severe	Non-severe	Non-severe	Non-severe	Non-severe	Non-severe	Non-severe	Non-severe	Non-severe	Non-severe	Non-severe	Non-severe	Non-severe	Non-severe	Non-severe	Non-severe	Non-severe	Non-severe	Non-severe	Non-severe	Non-severe	Non-severe
560232	20231208	Non-severe	Non-severe	Non-severe	Non-severe	Non-severe	Non-severe	Non-severe	Non-severe	Non-severe	Non-severe	Non-severe	Non-severe	Non-severe	Non-severe	Non-severe	Non-severe	Non-severe	Non-severe	Non-severe	Non-severe	Non-severe	Non-severe
560261	20231208	Non-severe	Non-severe	Severe	Non-severe	Non-severe	Non-severe	Non-severe	Non-severe	Non-severe	Non-severe	Non-severe	Non-severe	Non-severe	Non-severe	Non-severe	Non-severe	Non-severe	Non-severe	Non-severe	Non-severe	Non-severe	Non-severe
560279	20231228	Non-severe	Non-severe	Non-severe	Non-severe	Non-severe	Non-severe	Non-severe	Non-severe	Non-severe	Non-severe	Non-severe	Non-severe	Non-severe	Non-severe	Non-severe	Non-severe	Non-severe	Non-severe	Non-severe	Non-severe	Non-severe	Non-severe
560282	20231221	Non-severe	Non-severe	Non-severe	Non-severe	Non-severe	Non-severe	Non-severe	Non-severe	Non-severe	Non-severe	Non-severe	Non-severe	Non-severe	Non-severe	Non-severe	Non-severe	Non-severe	Non-severe	Non-severe	Non-severe	Non-severe	Non-severe
560318	20231211	Non-severe	Non-severe	Non-severe	Non-severe	Non-severe	Non-severe	Non-severe	Non-severe	Non-severe	Non-severe	Non-severe	Non-severe	Non-severe	Non-severe	Non-severe	Non-severe	Non-severe	Non-severe	Non-severe	Non-severe	Non-severe	Non-severe
560321	20231211	Non-severe	Non-severe	Severe	Non-severe	Non-severe	Non-severe	Non-severe	Non-severe	Non-severe	Non-severe	Non-severe	Non-severe	Non-severe	Non-severe	Non-severe	Non-severe	Non-severe	Non-severe	Non-severe	Non-severe	Non-severe	Non-severe
560344	20231212	Non-severe	Non-severe	Severe	Non-severe	Non-severe	Non-severe	Non-severe	Non-severe	Non-severe	Non-severe	Non-severe	Non-severe	Non-severe	Non-severe	Non-severe	Non-severe	Non-severe	Non-severe	Non-severe	Non-severe	Non-severe	Non-severe
560432	20231215	Non-severe	Non-severe	Non-severe	Non-severe	Non-severe	Non-severe	Non-severe	Non-severe	Non-severe	Non-severe	Non-severe	Non-severe	Non-severe	Non-severe	Non-severe	Non-severe	Non-severe	Non-severe	Non-severe	Non-severe	Non-severe	Non-severe
560490	20231219	Non-severe	Non-severe	Non-severe	Non-severe	Non-severe	Non-severe	Non-severe	Severe	Non-severe	Non-severe	Non-severe	Non-severe	Non-severe	Non-severe	Non-severe	Non-severe	Non-severe	Non-severe	Non-severe	Non-severe	Non-severe	Non-severe
560535	20231219	Non-severe	Non-severe	Non-severe	Non-severe	Non-severe	Non-severe	Non-severe	Non-severe	Non-severe	Severe	Non-severe	Non-severe	Non-severe	Non-severe	Non-severe	Non-severe	Non-severe	Non-severe	Non-severe	Non-severe	Non-severe	Non-severe
560556	20231218	Non-severe	Non-severe	Non-severe	Non-severe	Non-severe	Non-severe	Non-severe	Non-severe	Non-severe	Non-severe	Non-severe	Non-severe	Non-severe	Non-severe	Non-severe	Non-severe	Non-severe	Non-severe	Non-severe	Non-severe	Non-severe	Non-severe
560586	20231221	Non-severe	Non-severe	Severe	Non-severe	Non-severe	Non-severe	Non-severe	Severe	Non-severe	Non-severe	Non-severe	Non-severe	Non-severe	Non-severe	Non-severe	Non-severe	Non-severe	Non-severe	Non-severe	Non-severe	Non-severe	Non-severe
560705	20231225	Non-severe	Non-severe	Non-severe	Non-severe	Non-severe	Non-severe	Non-severe	Non-severe	Non-severe	Non-severe	Non-severe	Non-severe	Non-severe	Non-severe	Non-severe	Non-severe	Non-severe	Non-severe	Non-severe	Non-severe	Non-severe	Non-severe
560784	20240125	Non-severe	Non-severe	Non-severe	Non-severe	Non-severe	Non-severe	Non-severe	Non-severe	Non-severe	Non-severe	Non-severe	Non-severe	Non-severe	Non-severe	Non-severe	Non-severe	Non-severe	Non-severe	Non-severe	Non-severe	Non-severe	Non-severe
560935	20240102	Non-severe	Non-severe	Non-severe	Non-severe	Non-severe	Non-severe	Non-severe	Non-severe	Non-severe	Non-severe	Non-severe	Non-severe	Non-severe	Non-severe	Non-severe	Non-severe	Non-severe	Non-severe	Non-severe	Non-severe	Non-severe	Non-severe
560936	20240104	Non-severe	Non-severe	Severe	Non-severe	Non-severe	Non-severe	Non-severe	Non-severe	Non-severe	Non-severe	Non-severe	Non-severe	Non-severe	Non-severe	Non-severe	Non-severe	Non-severe	Non-severe	Non-severe	Non-severe	Non-severe	Non-severe
560936	20240109	Non-severe	Non-severe	Non-severe	Non-severe	Non-severe	Non-severe	Non-severe	Non-severe	Non-severe	Non-severe	Non-severe	Non-severe	Non-severe	Non-severe	Non-severe	Non-severe	Non-severe	Non-severe	Non-severe	Non-severe	Non-severe	Non-severe
560942	20240102	Non-severe	Non-severe	Non-severe	Non-severe	Non-severe	Non-severe	Non-severe	Non-severe	Non-severe	Non-severe	Non-severe	Non-severe	Non-severe	Non-severe	Non-severe	Non-severe	Non-severe	Non-severe	Non-severe	Non-severe	Non-severe	Non-severe
561112	20240116	Non-severe	Non-severe	Non-severe	Non-severe	Non-severe	Non-severe	Non-severe	Non-severe	Non-severe	Non-severe	Non-severe	Non-severe	Non-severe	Non-severe	Non-severe	Non-severe	Non-severe	Non-severe	Non-severe	Non-severe	Non-severe	Non-severe
561122	20240117	Non-severe	Non-severe	Non-severe	Non-severe	Non-severe	Non-severe	Non-severe	Non-severe	Non-severe	Non-severe	Non-severe	Non-severe	Non-severe	Non-severe	Non-severe	Non-severe	Non-severe	Non-severe	Non-severe	Non-severe	Non-severe	Non-severe
561180	20240110	Non-severe	Non-severe	Non-severe	Non-severe	Non-severe	Non-severe	Non-severe	Non-severe	Non-severe	Non-severe	Non-severe	Non-severe	Non-severe	Non-severe	Non-severe	Non-severe	Non-severe	Non-severe	Non-severe	Non-severe	Non-severe	Non-severe
561188	20240110	Non-severe	Non-severe	Non-severe	Non-severe	Non-severe	Non-severe	Non-severe	Non-severe	Non-severe	Non-severe	Non-severe	Non-severe	Non-severe	Non-severe	Non-severe	Non-severe	Non-severe	Non-severe	Non-severe	Non-severe	Non-severe	Non-severe
561213	20240117	Non-severe	Non-severe	Non-severe	Non-severe	Non-severe	Non-severe	Non-severe	Non-severe	Non-severe	Non-severe	Non-severe	Non-severe	Non-severe	Non-severe	Non-severe	Non-severe	Non-severe	Non-severe	Non-severe	Non-severe	Non-severe	Non-severe
561334	20240116	Non-severe	Non-severe	Non-severe	Non-severe	Non-severe	Non-severe	Non-severe	Non-severe	Non-severe	Non-severe	Non-severe	Non-severe	Non-severe	Non-severe	Non-severe	Non-severe	Non-severe	Non-severe	Non-severe	Non-severe	Non-severe	Non-severe
561547	20240130	Non-severe	Non-severe	Non-severe	Non-severe	Non-severe	Non-severe	Non-severe	Non-severe	Non-severe	Non-severe	Non-severe	Non-severe	Non-severe	Non-severe	Non-severe	Non-severe	Non-severe	Non-severe	Non-severe	Non-severe	Non-severe	Non-severe
561581	20240125	Non-severe	Non-severe	Non-severe	Non-severe	Non-severe	Non-severe	Non-severe	Non-severe	Non-severe	Non-severe	Non-severe	Non-severe	Non-severe	Non-severe	Non-severe	Non-severe	Non-severe	Non-severe	Non-severe	Non-severe	Non-severe	Non-severe
561619	20240126	Non-severe	Non-severe	Non-severe	Non-severe	Non-severe	Non-severe	Non-severe	Non-severe	Non-severe	Non-severe	Non-severe	Non-severe	Non-severe	Non-severe	Non-severe	Non-severe	Non-severe	Non-severe	Non-severe	Non-severe	Non-severe	Non-severe
561726	20240204	Non-severe	Non-severe	Severe	Non-severe	Non-severe	Non-severe	Non-severe	Non-severe	Non-severe	Non-severe	Non-severe	Non-severe	Non-severe	Non-severe	Non-severe	Non-severe	Non-severe	Non-severe	Non-severe	Non-severe	Non-severe	Non-severe
561922	20240204	Non-severe	Non-severe	Non-severe	Non-severe	Non-severe	Non-severe	Non-severe	Non-severe	Non-severe	Non-severe	Non-severe	Non-severe	Non-severe	Non-severe	Non-severe	Non-severe	Non-severe	Non-severe	Non-severe	Non-severe	Non-severe	Non-severe
561957	20240205	Non-severe	Non-severe	Non-severe	Non-severe	Non-severe	Non-severe	Non-severe	Non-severe	Non-severe	Non-severe	Non-severe	Non-severe	Non-severe	Non-severe	Non-severe	Non-severe	Non-severe	Non-severe	Non-severe	Non-severe	Non-severe	Non-severe
561958	20240205	Non-severe	Non-severe	Severe	Non-severe	Non-severe	Non-severe	Non-severe	Non-severe	Non-severe	Non-severe	Non-severe	Non-severe	Non-severe	Non-severe	Non-severe	Non-severe	Non-severe	Non-severe	Non-severe	Non-severe	Non-severe	Non-severe
562004	20240206	Non-severe	Non-severe	Severe	Non-severe	Non-severe	Severe	Non-severe	Non-severe	Non-severe	Non-severe	Non-severe	Non-severe	Non-severe	Non-severe	Non-severe	Non-severe	Non-severe	Non-severe	Non-severe	Non-severe	Non-severe	Non-severe
562020	20240206	Non-severe	Non-severe	Non-severe	Non-severe	Non-severe	Non-severe	Non-severe	Severe	Non-severe	Non-severe	Non-severe	Non-severe	Non-severe	Non-severe	Non-severe	Non-severe	Non-severe	Non-severe	Non-severe	Non-severe	Non-severe	Non-severe
562028	20240207	Non-severe	Non-severe	Non-severe	Non-severe	Non-severe	Non-severe	Non-severe	Non-severe	Non-severe	Non-severe	Non-severe	Non-severe	Non-severe	Non-severe	Non-severe	Non-severe	Non-severe	Non-severe	Non-severe	Non-severe	Non-severe	Non-severe
562031	20240207	Non-severe	Non-severe	Non-severe	Non-severe	Non-severe	Non-severe	Non-severe	Non-severe	Non-severe	Non-severe	Non-severe	Non-severe	Non-severe	Non-severe	Non-severe	Non-severe	Non-severe	Non-severe	Non-severe	Non-severe	Non-severe	Non-severe
562628	20240226	Non-severe	Non-severe	Non-severe	Non-severe	Non-severe	Non-severe	Non-severe	Non-severe	Non-severe	Non-severe	Non-severe	Non-severe	Non-severe	Non-severe	Non-severe	Non-severe	Non-severe	Non-severe	Non-severe	Non-severe	Non-severe	Non-severe
562650	20240227	Non-severe	Non-severe	Non-severe	Non-severe	Non-severe	Non-severe	Non-severe	Non-severe	Non-severe	Non-severe	Non-severe	Non-severe	Non-severe	Non-severe	Non-severe	Non-severe	Non-severe	Non-severe	Non-severe	Non-severe	Non-severe	Non-severe
562988	20240308	Non-severe	Non-severe	Non-severe	Non-severe	Non-severe	Non-severe	Non-severe	Severe	Non-severe	Non-severe	Non-severe	Non-severe	Non-severe	Non-severe	Non-severe	Non-severe	Non-severe	Non-severe	Non-severe	Non-severe	Non-severe	Non-severe
563155	20240320	Non-severe	Non-severe	Non-severe	Non-severe	Non-severe	Non-severe	Non-severe	Severe	Non-severe	Non-severe	Non-severe	Non-severe	Non-severe	Non-severe	Non-severe	Non-severe	Non-severe	Non-severe	Non-severe	Non-severe	Non-severe	Non-severe
563302	20240318	Non-severe	Non-severe	Non-severe	Non-severe	Non-severe	Severe	Non-severe	Severe	Non-severe	Non-severe	Non-severe	Non-severe	Non-severe	Non-severe	Non-severe	Non-severe	Non-severe	Non-severe	Non-severe	Non-severe	Non-severe	Non-severe
563364	20240321	Non-severe	Non-severe	Non-severe	Non-severe	Non-severe	Non-severe	Non-severe	Severe	Non-severe	Non-severe	Non-severe	Non-severe	Non-severe	Non-severe	Non-severe	Non-severe	Non-severe	Non-severe	Non-severe	Non-severe	Non-severe	Non-severe
563368	20240320	Non-severe	Non-severe	Non-severe	Non-severe	Non-severe	Non-severe	Non-severe	Severe	Non-severe	Non-severe	Non-severe	Non-severe	Non-severe	Non-severe	Non-severe	Non-severe	Non-severe	Non-severe	Non-severe	Non-severe	Non-severe	Non-severe
CSFY-dghzn-20240511-003	20240511	Non-severe	Non-severe	Non-severe	Non-severe	Non-severe	Non-severe	Non-severe	Non-severe	Non-severe	Non-severe	Non-severe	Non-severe	Non-severe	Non-severe	Non-severe	Non-severe	Non-severe	Non-severe	Non-severe	Non-severe	Non-severe	Non-severe
PYFY-CGYY-20240315-001	20240315	Non-severe	Non-severe	Non-severe	Non-severe	Severe	Severe	Severe	Non-severe	Severe	Non-severe	Non-severe	Severe	Non-severe	Severe	Severe	Non-severe	Severe	Severe	Non-severe	Severe	Severe	Severe
PYFY-CGYY-20240322-005	20240322	Non-severe	Non-severe	Non-severe	Non-severe	Severe	Non-severe	Severe	Severe	Severe	Severe	Non-severe	Non-severe	Non-severe	Severe	Severe	Non-severe	Severe	Severe	Non-severe	Non-severe	Non-severe	Severe
PYFY-CHZY-20240109-001	20240109	Non-severe	Non-severe	Non-severe	Non-severe	Non-severe	Non-severe	Non-severe	Non-severe	Non-severe	Non-severe	Non-severe	Non-severe	Non-severe	Non-severe	Non-severe	Non-severe	Non-severe	Non-severe	Non-severe	Non-severe	Non-severe	Non-severe
PYFY-CJLY-20240124-001	20240124	Non-severe	Non-severe	Non-severe	Non-severe	Non-severe	Severe	Non-severe	Non-severe	Non-severe	Non-severe	Non-severe	Non-severe	Non-severe	Non-severe	Non-severe	Non-severe	Non-severe	Non-severe	Non-severe	Non-severe	Non-severe	Non-severe
PYFY-CLYY-20240104-002	20240104	Non-severe	Non-severe	Non-severe	Non-severe	Non-severe	Non-severe	Non-severe	Non-severe	Non-severe	Non-severe	Non-severe	Non-severe	Non-severe	Non-severe	Non-severe	Non-severe	Non-severe	Non-severe	Non-severe	Non-severe	Non-severe	Non-severe
PYFY-CMHY-20240330-002	20240330	Non-severe	Non-severe	Non-severe	Non-severe	Non-severe	Non-severe	Non-severe	Non-severe	Non-severe	Non-severe	Non-severe	Non-severe	Non-severe	Non-severe	Non-severe	Non-severe	Non-severe	Non-severe	Non-severe	Non-severe	Non-severe	Non-severe
PYFY-CQLY-20240407-009	20240407	Non-severe	Non-severe	Non-severe	Non-severe	Non-severe	Non-severe	Non-severe	Non-severe	Non-severe	Non-severe	Non-severe	Non-severe	Non-severe	Non-severe	Non-severe	Non-severe	Non-severe	Non-severe	Non-severe	Non-severe	Non-severe	Non-severe
PYFY-CQSY-20240226-001	20240226	Non-severe	Non-severe	Non-severe	Non-severe	Non-severe	Non-severe	Non-severe	Non-severe	Non-severe	Non-severe	Non-severe	Non-severe	Non-severe	Non-severe	Severe	Non-severe	Non-severe	Non-severe	Non-severe	Non-severe	Non-severe	Non-severe
PYFY-CRRY-20240330-006	20240330	Non-severe	Non-severe	Non-severe	Non-severe	Non-severe	Non-severe	Non-severe	Non-severe	Non-severe	Non-severe	Non-severe	Non-severe	Non-severe	Non-severe	Non-severe	Non-severe	Non-severe	Non-severe	Non-severe	Non-severe	Non-severe	Non-severe
PYFY-CSY-20231113-002	20231113	Non-severe	Non-severe	Non-severe	Non-severe	Non-severe	Non-severe	Non-severe	Non-severe	Non-severe	Non-severe	Non-severe	Non-severe	Non-severe	Non-severe	Non-severe	Non-severe	Non-severe	Non-severe	Non-severe	Non-severe	Non-severe	Non-severe
PYFY-CSYY-20231205-005	20231205	Non-severe	Non-severe	Non-severe	Non-severe	Non-severe	Non-severe	Non-severe	Non-severe	Non-severe	Non-severe	Non-severe	Non-severe	Non-severe	Non-severe	Non-severe	Non-severe	Non-severe	Non-severe	Non-severe	Non-severe	Non-severe	Non-severe
PYFY-CSYY-20240226-005	20240226	Non-severe	Non-severe	Non-severe	Non-severe	Non-severe	Non-severe	Non-severe	Non-severe	Non-severe	Non-severe	Non-severe	Non-severe	Non-severe	Non-severe	Non-severe	Non-severe	Non-severe	Non-severe	Non-severe	Non-severe	Non-severe	Non-severe
PYFY-CWJY-20231111-005	20231111	Non-severe	Non-severe	Non-severe	Non-severe	Non-severe	Severe	Non-severe	Severe	Non-severe	Non-severe	Non-severe	Severe	Non-severe	Non-severe	Severe	Non-severe	Non-severe	Non-severe	Non-severe	Non-severe	Non-severe	Non-severe
PYFY-CYFY-20240413-002	20240413	Non-severe	Non-severe	Non-severe	Non-severe	Non-severe	Non-severe	Non-severe	Severe	Non-severe	Severe	Non-severe	Non-severe	Non-severe	Non-severe	Severe	Non-severe	Non-severe	Non-severe	Non-severe	Non-severe	Non-severe	Non-severe
PYFY-CYHYX-20231221-005	20231221	Non-severe	Non-severe	Non-severe	Non-severe	Non-severe	Non-severe	Non-severe	Non-severe	Non-severe	Non-severe	Non-severe	Non-severe	Non-severe	Non-severe	Non-severe	Non-severe	Non-severe	Non-severe	Non-severe	Non-severe	Non-severe	Non-severe
PYFY-CYQY-20240330-003	20240330	Non-severe	Non-severe	Non-severe	Non-severe	Non-severe	Non-severe	Non-severe	Non-severe	Non-severe	Non-severe	Non-severe	Non-severe	Non-severe	Non-severe	Non-severe	Non-severe	Non-severe	Non-severe	Non-severe	Non-severe	Non-severe	Non-severe
PYFY-CYYY-20231113-003	20231113	Non-severe	Non-severe	Non-severe	Non-severe	Non-severe	Non-severe	Non-severe	Non-severe	Non-severe	Non-severe	Non-severe	Non-severe	Non-severe	Non-severe	Non-severe	Non-severe	Non-severe	Non-severe	Non-severe	Non-severe	Non-severe	Non-severe
PYFY-CZHYD-20240226-003	20240226	Non-severe	Non-severe	Non-severe	Non-severe	Non-severe	Non-severe	Non-severe	Non-severe	Non-severe	Non-severe	Non-severe	Non-severe	Non-severe	Non-severe	Non-severe	Non-severe	Non-severe	Non-severe	Non-severe	Non-severe	Non-severe	Non-severe
PYFY-CZYY-20240219-005	20240219	Non-severe	Non-severe	Non-severe	Non-severe	Non-severe	Non-severe	Non-severe	Non-severe	Non-severe	Non-severe	Non-severe	Non-severe	Non-severe	Non-severe	Non-severe	Non-severe	Non-severe	Non-severe	Non-severe	Non-severe	Non-severe	Non-severe
PYFY-DJXYX-20240209-002	20240209	Non-severe	Non-severe	Non-severe	Non-severe	Non-severe	Non-severe	Non-severe	Non-severe	Non-severe	Non-severe	Non-severe	Non-severe	Non-severe	Non-severe	Non-severe	Non-severe	Non-severe	Non-severe	Non-severe	Non-severe	Non-severe	Non-severe
PYFY-DJYY-20240322-004	20240322	Non-severe	Non-severe	Non-severe	Non-severe	Non-severe	Non-severe	Non-severe	Non-severe	Non-severe	Non-severe	Non-severe	Non-severe	Non-severe	Non-severe	Non-severe	Non-severe	Non-severe	Non-severe	Non-severe	Non-severe	Non-severe	Non-severe
PYFY-DMLY-20240301-003	20240301	Non-severe	Non-severe	Non-severe	Non-severe	Non-severe	Non-severe	Non-severe	Severe	Non-severe	Non-severe	Non-severe	Severe	Non-severe	Non-severe	Non-severe	Non-severe	Non-severe	Non-severe	Non-severe	Non-severe	Non-severe	Non-severe
PYFY-FSTY-20240124-002	20240124	Non-severe	Non-severe	Non-severe	Non-severe	Non-severe	Severe	Non-severe	Non-severe	Severe	Non-severe	Non-severe	Non-severe	Non-severe	Non-severe	Severe	Non-severe	Non-severe	Non-severe	Non-severe	Non-severe	Non-severe	Non-severe
PYFY-FYXY-20240203-001	20240203	Non-severe	Non-severe	Non-severe	Non-severe	Non-severe	Non-severe	Non-severe	Non-severe	Non-severe	Non-severe	Non-severe	Non-severe	Non-severe	Non-severe	Non-severe	Non-severe	Non-severe	Non-severe	Non-severe	Non-severe	Non-severe	Non-severe
PYFY-FYYYD-20231111-001	20231111	Non-severe	Non-severe	Non-severe	Non-severe	Non-severe	Non-severe	Non-severe	Severe	Non-severe	Non-severe	Non-severe	Non-severe	Non-severe	Non-severe	Non-severe	Non-severe	Non-severe	Non-severe	Non-severe	Non-severe	Non-severe	Non-severe
PYFY-FYYYX-20231113-004	20231113	Non-severe	Non-severe	Non-severe	Non-severe	Non-severe	Non-severe	Non-severe	Non-severe	Non-severe	Non-severe	Non-severe	Non-severe	Non-severe	Non-severe	Non-severe	Non-severe	Non-severe	Non-severe	Non-severe	Non-severe	Non-severe	Non-severe
PYFY-FYYYX-20231113-004	20231114	Non-severe	Non-severe	Non-severe	Non-severe	Non-severe	Non-severe	Non-severe	Non-severe	Non-severe	Non-severe	Non-severe	Non-severe	Non-severe	Non-severe	Non-severe	Non-severe	Non-severe	Non-severe	Non-severe	Non-severe	Non-severe	Non-severe
PYFY-FYYYX-20231113-004	20231122	Non-severe	Non-severe	Non-severe	Non-severe	Non-severe	Non-severe	Non-severe	Severe	Non-severe	Non-severe	Non-severe	Non-severe	Non-severe	Non-severe	Non-severe	Non-severe	Non-severe	Non-severe	Non-severe	Non-severe	Non-severe	Non-severe
PYFY-FZJY-20240413-004	20240413	Non-severe	Non-severe	Non-severe	Non-severe	Non-severe	Non-severe	Non-severe	Non-severe	Non-severe	Non-severe	Non-severe	Non-severe	Non-severe	Non-severe	Non-severe	Non-severe	Non-severe	Non-severe	Non-severe	Non-severe	Non-severe	Non-severe
PYFY-GCYYD-20231031-003	20231031	Non-severe	Non-severe	Non-severe	Non-severe	Non-severe	Non-severe	Non-severe	Non-severe	Non-severe	Non-severe	Non-severe	Non-severe	Non-severe	Non-severe	Non-severe	Non-severe	Non-severe	Non-severe	Non-severe	Non-severe	Non-severe	Non-severe
PYFY-GHZY-20231121-003	20231122	Non-severe	Non-severe	Non-severe	Non-severe	Non-severe	Non-severe	Non-severe	Non-severe	Non-severe	Non-severe	Non-severe	Non-severe	Non-severe	Non-severe	Non-severe	Non-severe	Non-severe	Non-severe	Non-severe	Non-severe	Non-severe	Non-severe
PYFY-GJXY-20231228-001	20231228	Non-severe	Non-severe	Non-severe	Non-severe	Non-severe	Non-severe	Non-severe	Non-severe	Non-severe	Non-severe	Non-severe	Non-severe	Non-severe	Non-severe	Non-severe	Non-severe	Non-severe	Non-severe	Non-severe	Non-severe	Non-severe	Non-severe
PYFY-GJXYD-20231209-001	20231209	Non-severe	Non-severe	Non-severe	Non-severe	Non-severe	Non-severe	Non-severe	Non-severe	Non-severe	Non-severe	Non-severe	Non-severe	Non-severe	Non-severe	Non-severe	Non-severe	Non-severe	Non-severe	Non-severe	Non-severe	Non-severe	Non-severe
PYFY-GJXYX-20231209-002	20231209	Non-severe	Non-severe	Non-severe	Non-severe	Non-severe	Non-severe	Non-severe	Non-severe	Non-severe	Non-severe	Non-severe	Non-severe	Non-severe	Non-severe	Non-severe	Non-severe	Non-severe	Non-severe	Non-severe	Non-severe	Non-severe	Non-severe
PYFY-GMXY-20240407-005	20240407	Non-severe	Non-severe	Non-severe	Non-severe	Non-severe	Non-severe	Non-severe	Non-severe	Non-severe	Non-severe	Non-severe	Non-severe	Non-severe	Non-severe	Non-severe	Non-severe	Non-severe	Non-severe	Non-severe	Non-severe	Non-severe	Non-severe
PYFY-GQY-20240413-001	20240413	Non-severe	Non-severe	Non-severe	Non-severe	Non-severe	Non-severe	Non-severe	Non-severe	Non-severe	Non-severe	Non-severe	Non-severe	Non-severe	Non-severe	Non-severe	Non-severe	Non-severe	Non-severe	Non-severe	Non-severe	Non-severe	Non-severe
PYFY-GWLY-20231221-002	20231221	Non-severe	Non-severe	Non-severe	Non-severe	Non-severe	Non-severe	Non-severe	Non-severe	Non-severe	Non-severe	Non-severe	Non-severe	Non-severe	Non-severe	Non-severe	Non-severe	Non-severe	Non-severe	Non-severe	Non-severe	Non-severe	Non-severe
PYFY-GYTY-20231219-002	20231219	Non-severe	Non-severe	Non-severe	Non-severe	Non-severe	Non-severe	Non-severe	Non-severe	Non-severe	Non-severe	Non-severe	Non-severe	Non-severe	Non-severe	Non-severe	Non-severe	Non-severe	Non-severe	Non-severe	Non-severe	Non-severe	Non-severe
PYFY-GZEY-20240226-004	20240226	Non-severe	Non-severe	Non-severe	Non-severe	Non-severe	Severe	Non-severe	Non-severe	Non-severe	Non-severe	Non-severe	Non-severe	Non-severe	Non-severe	Non-severe	Non-severe	Non-severe	Non-severe	Non-severe	Non-severe	Non-severe	Non-severe
PYFY-HJBY-20231111-002	20231111	Non-severe	Non-severe	Non-severe	Non-severe	Non-severe	Severe	Non-severe	Non-severe	Non-severe	Non-severe	Non-severe	Non-severe	Non-severe	Non-severe	Non-severe	Non-severe	Non-severe	Non-severe	Non-severe	Non-severe	Non-severe	Non-severe
PYFY-HJXY-20240104-003	20240104	Non-severe	Non-severe	Non-severe	Non-severe	Non-severe	Non-severe	Non-severe	Non-severe	Non-severe	Non-severe	Non-severe	Non-severe	Non-severe	Non-severe	Severe	Non-severe	Non-severe	Non-severe	Non-severe	Non-severe	Non-severe	Non-severe
PYFY-HLYY-20240226-002	20240226	Non-severe	Non-severe	Non-severe	Non-severe	Non-severe	Non-severe	Non-severe	Non-severe	Non-severe	Non-severe	Non-severe	Non-severe	Non-severe	Non-severe	Severe	Non-severe	Non-severe	Non-severe	Non-severe	Non-severe	Non-severe	Non-severe
PYFY-HMDY-20231219-003	20231219	Non-severe	Non-severe	Non-severe	Non-severe	Non-severe	Non-severe	Non-severe	Non-severe	Non-severe	Non-severe	Non-severe	Non-severe	Non-severe	Non-severe	Non-severe	Non-severe	Non-severe	Non-severe	Non-severe	Non-severe	Non-severe	Non-severe
PYFY-HTRY-20231205-003	20231205	Non-severe	Non-severe	Non-severe	Non-severe	Non-severe	Non-severe	Non-severe	Non-severe	Non-severe	Non-severe	Non-severe	Non-severe	Non-severe	Non-severe	Non-severe	Non-severe	Non-severe	Non-severe	Non-severe	Non-severe	Non-severe	Non-severe
PYFY-HXY-20240407-001	20240407	Non-severe	Non-severe	Non-severe	Non-severe	Non-severe	Non-severe	Non-severe	Non-severe	Non-severe	Non-severe	Non-severe	Non-severe	Non-severe	Non-severe	Non-severe	Non-severe	Non-severe	Non-severe	Non-severe	Non-severe	Non-severe	Non-severe
PYFY-HYYY-20231031-004	20231031	Non-severe	Non-severe	Non-severe	Non-severe	Non-severe	Non-severe	Non-severe	Non-severe	Non-severe	Non-severe	Non-severe	Non-severe	Non-severe	Non-severe	Non-severe	Non-severe	Non-severe	Non-severe	Non-severe	Non-severe	Non-severe	Non-severe
PYFY-HYYY-20240407-003	20240407	Non-severe	Non-severe	Non-severe	Non-severe	Non-severe	Non-severe	Non-severe	Non-severe	Non-severe	Non-severe	Non-severe	Non-severe	Non-severe	Non-severe	Non-severe	Non-severe	Non-severe	Non-severe	Non-severe	Non-severe	Non-severe	Non-severe
PYFY-HZGY-20240219-004	20240219	Non-severe	Non-severe	Non-severe	Non-severe	Non-severe	Non-severe	Non-severe	Non-severe	Non-severe	Non-severe	Non-severe	Non-severe	Non-severe	Non-severe	Non-severe	Non-severe	Non-severe	Non-severe	Non-severe	Non-severe	Non-severe	Non-severe
PYFY-JSSY-20231031-002	20231031	Non-severe	Non-severe	Non-severe	Non-severe	Non-severe	Non-severe	Non-severe	Non-severe	Non-severe	Non-severe	Non-severe	Non-severe	Non-severe	Non-severe	Non-severe	Non-severe	Non-severe	Non-severe	Non-severe	Non-severe	Non-severe	Non-severe
PYFY-LCHYD-20240103-002	20240103	Non-severe	Non-severe	Non-severe	Non-severe	Non-severe	Non-severe	Non-severe	Non-severe	Non-severe	Non-severe	Non-severe	Non-severe	Non-severe	Non-severe	Non-severe	Non-severe	Non-severe	Non-severe	Non-severe	Non-severe	Non-severe	Non-severe
PYFY-LCHYX-20240103-003	20240103	Non-severe	Non-severe	Non-severe	Non-severe	Non-severe	Non-severe	Non-severe	Non-severe	Non-severe	Non-severe	Non-severe	Non-severe	Non-severe	Non-severe	Non-severe	Non-severe	Non-severe	Non-severe	Non-severe	Non-severe	Non-severe	Non-severe
PYFY-LFYY-20240113-001	20240113	Non-severe	Non-severe	Non-severe	Non-severe	Non-severe	Non-severe	Non-severe	Non-severe	Non-severe	Non-severe	Non-severe	Non-severe	Non-severe	Non-severe	Non-severe	Non-severe	Severe	Non-severe	Non-severe	Non-severe	Non-severe	Non-severe
PYFY-LFYY-20240118-001	20240118	Non-severe	Non-severe	Non-severe	Non-severe	Non-severe	Non-severe	Non-severe	Non-severe	Non-severe	Non-severe	Non-severe	Non-severe	Non-severe	Non-severe	Non-severe	Non-severe	Non-severe	Non-severe	Non-severe	Non-severe	Non-severe	Non-severe
PYFY-LGMY-20240407-007	20240407	Non-severe	Non-severe	Non-severe	Non-severe	Non-severe	Severe	Non-severe	Non-severe	Non-severe	Non-severe	Non-severe	Non-severe	Non-severe	Non-severe	Non-severe	Non-severe	Non-severe	Non-severe	Non-severe	Non-severe	Non-severe	Non-severe
PYFY-LLYY-20240219-001	20240219	Non-severe	Non-severe	Non-severe	Non-severe	Non-severe	Non-severe	Non-severe	Non-severe	Non-severe	Non-severe	Non-severe	Non-severe	Non-severe	Non-severe	Non-severe	Non-severe	Non-severe	Non-severe	Non-severe	Non-severe	Non-severe	Non-severe
PYFY-LMJY-20231205-004	20231205	Non-severe	Non-severe	Non-severe	Non-severe	Non-severe	Severe	Non-severe	Non-severe	Non-severe	Non-severe	Non-severe	Non-severe	Non-severe	Non-severe	Non-severe	Non-severe	Non-severe	Non-severe	Non-severe	Non-severe	Non-severe	Non-severe
PYFY-LMMY-20240416-002	20240416	Non-severe	Non-severe	Non-severe	Non-severe	Severe	Severe	Non-severe	Non-severe	Non-severe	Non-severe	Non-severe	Non-severe	Non-severe	Non-severe	Non-severe	Non-severe	Non-severe	Non-severe	Non-severe	Non-severe	Non-severe	Non-severe
PYFY-LMY-20231127-001	20231127	Non-severe	Non-severe	Non-severe	Non-severe	Non-severe	Non-severe	Non-severe	Non-severe	Non-severe	Non-severe	Non-severe	Non-severe	Non-severe	Non-severe	Non-severe	Non-severe	Non-severe	Non-severe	Non-severe	Non-severe	Non-severe	Non-severe
PYFY-LQY-20231031-001	20231031	Non-severe	Non-severe	Non-severe	Non-severe	Severe	Severe	Non-severe	Non-severe	Severe	Non-severe	Non-severe	Non-severe	Non-severe	Non-severe	Non-severe	Non-severe	Severe	Non-severe	Non-severe	Non-severe	Non-severe	Non-severe
PYFY-LRJY-20240330-004	20240330	Non-severe	Non-severe	Non-severe	Non-severe	Non-severe	Severe	Non-severe	Non-severe	Non-severe	Non-severe	Non-severe	Non-severe	Non-severe	Non-severe	Non-severe	Non-severe	Non-severe	Non-severe	Non-severe	Non-severe	Non-severe	Non-severe
PYFY-LSMY-20240322-002	20240322	Non-severe	Non-severe	Non-severe	Non-severe	Non-severe	Non-severe	Non-severe	Non-severe	Non-severe	Non-severe	Non-severe	Non-severe	Non-severe	Non-severe	Non-severe	Non-severe	Non-severe	Non-severe	Non-severe	Non-severe	Non-severe	Non-severe
PYFY-LTDYX-20231121-002	20231122	Non-severe	Non-severe	Non-severe	Non-severe	Non-severe	Non-severe	Non-severe	Non-severe	Non-severe	Non-severe	Non-severe	Non-severe	Non-severe	Non-severe	Non-severe	Non-severe	Non-severe	Non-severe	Non-severe	Non-severe	Non-severe	Non-severe
PYFY-LXXY-20240119-003	20240119	Non-severe	Non-severe	Non-severe	Non-severe	Non-severe	Severe	Non-severe	Non-severe	Non-severe	Non-severe	Non-severe	Non-severe	Non-severe	Non-severe	Non-severe	Non-severe	Non-severe	Non-severe	Non-severe	Non-severe	Non-severe	Non-severe
PYFY-LYWY-20231229-002	20231229	Non-severe	Non-severe	Non-severe	Non-severe	Non-severe	Non-severe	Non-severe	Non-severe	Non-severe	Non-severe	Non-severe	Non-severe	Non-severe	Non-severe	Non-severe	Non-severe	Non-severe	Non-severe	Non-severe	Non-severe	Non-severe	Non-severe
PYFY-LYXY-20240301-001	20240306	Severe	Non-severe	Non-severe	Non-severe	Non-severe	Severe	Non-severe	Non-severe	Non-severe	Non-severe	Non-severe	Non-severe	Non-severe	Non-severe	Non-severe	Non-severe	Non-severe	Non-severe	Non-severe	Non-severe	Non-severe	Non-severe
PYFY-LYYY-20240113-001	20240124	Non-severe	Non-severe	Non-severe	Non-severe	Non-severe	Severe	Non-severe	Non-severe	Non-severe	Non-severe	Non-severe	Non-severe	Non-severe	Non-severe	Non-severe	Non-severe	Non-severe	Non-severe	Non-severe	Non-severe	Non-severe	Non-severe
PYFY-LYZY-20231121-004	20231122	Non-severe	Non-severe	Non-severe	Non-severe	Non-severe	Non-severe	Non-severe	Non-severe	Non-severe	Non-severe	Non-severe	Non-severe	Non-severe	Non-severe	Severe	Non-severe	Non-severe	Non-severe	Non-severe	Non-severe	Non-severe	Non-severe
PYFY-LZCY-20240322-003	20240322	Non-severe	Non-severe	Non-severe	Non-severe	Non-severe	Non-severe	Non-severe	Non-severe	Non-severe	Non-severe	Non-severe	Non-severe	Non-severe	Non-severe	Non-severe	Non-severe	Non-severe	Non-severe	Non-severe	Non-severe	Non-severe	Non-severe
PYFY-LZHYD-20231205-002	20231205	Non-severe	Non-severe	Non-severe	Non-severe	Non-severe	Severe	Non-severe	Non-severe	Non-severe	Non-severe	Non-severe	Non-severe	Non-severe	Non-severe	Non-severe	Non-severe	Non-severe	Non-severe	Non-severe	Non-severe	Non-severe	Non-severe
PYFY-LZHYX-20231205-001	20231205	Non-severe	Non-severe	Non-severe	Non-severe	Non-severe	Non-severe	Non-severe	Non-severe	Non-severe	Non-severe	Non-severe	Non-severe	Non-severe	Non-severe	Non-severe	Non-severe	Non-severe	Non-severe	Non-severe	Non-severe	Non-severe	Non-severe
PYFY-MCXY-20240322-001	20240322	Non-severe	Non-severe	Non-severe	Non-severe	Non-severe	Non-severe	Non-severe	Non-severe	Non-severe	Non-severe	Non-severe	Non-severe	Non-severe	Non-severe	Non-severe	Non-severe	Non-severe	Non-severe	Non-severe	Non-severe	Non-severe	Non-severe
PYFY-MHDY-20240119-002	20240119	Non-severe	Non-severe	Non-severe	Non-severe	Non-severe	Non-severe	Non-severe	Non-severe	Non-severe	Non-severe	Non-severe	Severe	Non-severe	Non-severe	Non-severe	Non-severe	Non-severe	Non-severe	Non-severe	Non-severe	Non-severe	Non-severe
PYFY-MLSY-20240407-002	20240407	Non-severe	Non-severe	Non-severe	Non-severe	Non-severe	Non-severe	Non-severe	Non-severe	Non-severe	Non-severe	Non-severe	Non-severe	Non-severe	Non-severe	Non-severe	Non-severe	Non-severe	Non-severe	Non-severe	Non-severe	Non-severe	Non-severe
PYFY-MYY-20240401-001	20240401	Non-severe	Severe	Non-severe	Non-severe	Non-severe	Severe	Non-severe	Non-severe	Non-severe	Non-severe	Non-severe	Non-severe	Non-severe	Non-severe	Severe	Non-severe	Severe	Non-severe	Non-severe	Non-severe	Severe	Non-severe
PYFY-MYY-20240407-008	20240407	Non-severe	Non-severe	Non-severe	Non-severe	Non-severe	Non-severe	Non-severe	Non-severe	Non-severe	Non-severe	Non-severe	Non-severe	Non-severe	Non-severe	Non-severe	Non-severe	Non-severe	Non-severe	Non-severe	Non-severe	Non-severe	Non-severe
PYFY-OYLLY-20240330-005	20240330	Non-severe	Non-severe	Non-severe	Non-severe	Non-severe	Non-severe	Non-severe	Non-severe	Non-severe	Non-severe	Non-severe	Non-severe	Non-severe	Non-severe	Non-severe	Non-severe	Non-severe	Non-severe	Non-severe	Non-severe	Non-severe	Non-severe
PYFY-PYXY-20240407-006	20240407	Non-severe	Non-severe	Non-severe	Non-severe	Non-severe	Non-severe	Non-severe	Non-severe	Non-severe	Non-severe	Non-severe	Non-severe	Non-severe	Non-severe	Non-severe	Non-severe	Non-severe	Non-severe	Non-severe	Non-severe	Non-severe	Non-severe
PYFY-QAMY-20240122-001	20240122	Non-severe	Non-severe	Non-severe	Non-severe	Non-severe	Non-severe	Non-severe	Non-severe	Non-severe	Non-severe	Non-severe	Non-severe	Non-severe	Non-severe	Non-severe	Non-severe	Non-severe	Non-severe	Non-severe	Non-severe	Non-severe	Non-severe
PYFY-RCLY-20240416-001	20240416	Non-severe	Non-severe	Non-severe	Non-severe	Non-severe	Severe	Non-severe	Non-severe	Non-severe	Non-severe	Non-severe	Non-severe	Non-severe	Non-severe	Non-severe	Non-severe	Non-severe	Non-severe	Non-severe	Non-severe	Non-severe	Non-severe
PYFY-SJY-20240124-004	20240124	Non-severe	Non-severe	Non-severe	Non-severe	Non-severe	Non-severe	Non-severe	Non-severe	Non-severe	Non-severe	Non-severe	Non-severe	Non-severe	Non-severe	Non-severe	Non-severe	Non-severe	Non-severe	Non-severe	Non-severe	Non-severe	Non-severe
PYFY-SSHY-20231229-004	20231229	Non-severe	Non-severe	Non-severe	Non-severe	Non-severe	Non-severe	Non-severe	Non-severe	Non-severe	Non-severe	Non-severe	Non-severe	Non-severe	Non-severe	Non-severe	Non-severe	Non-severe	Non-severe	Non-severe	Non-severe	Non-severe	Non-severe
PYFY-SXFY-20240226-007	20240226	Non-severe	Non-severe	Non-severe	Non-severe	Non-severe	Non-severe	Non-severe	Non-severe	Non-severe	Non-severe	Non-severe	Non-severe	Non-severe	Non-severe	Non-severe	Non-severe	Non-severe	Non-severe	Non-severe	Non-severe	Non-severe	Non-severe
PYFY-TJCYD-20231221-001	20231221	Non-severe	Non-severe	Non-severe	Non-severe	Non-severe	Non-severe	Non-severe	Non-severe	Non-severe	Non-severe	Non-severe	Non-severe	Non-severe	Non-severe	Non-severe	Non-severe	Non-severe	Non-severe	Non-severe	Non-severe	Severe	Non-severe
PYFY-TJCYX-20231221-003	20231221	Non-severe	Non-severe	Non-severe	Non-severe	Non-severe	Non-severe	Non-severe	Non-severe	Non-severe	Non-severe	Non-severe	Non-severe	Non-severe	Non-severe	Non-severe	Non-severe	Non-severe	Non-severe	Non-severe	Non-severe	Non-severe	Non-severe
PYFY-TJYY-20231221-004	20231221	Non-severe	Non-severe	Non-severe	Non-severe	Non-severe	Non-severe	Non-severe	Non-severe	Non-severe	Non-severe	Non-severe	Non-severe	Non-severe	Non-severe	Non-severe	Non-severe	Non-severe	Non-severe	Non-severe	Non-severe	Non-severe	Non-severe
PYFY-TSTY-20240219-008	20240223	Non-severe	Non-severe	Non-severe	Non-severe	Non-severe	Non-severe	Non-severe	Non-severe	Non-severe	Non-severe	Non-severe	Non-severe	Non-severe	Non-severe	Non-severe	Non-severe	Non-severe	Non-severe	Non-severe	Non-severe	Non-severe	Non-severe
PYFY-TWHY-20231111-004	20231111	Non-severe	Non-severe	Non-severe	Non-severe	Non-severe	Non-severe	Non-severe	Non-severe	Non-severe	Non-severe	Non-severe	Non-severe	Non-severe	Non-severe	Non-severe	Non-severe	Non-severe	Non-severe	Non-severe	Non-severe	Non-severe	Non-severe
PYFY-WLQY-20240407-004	20240407	Non-severe	Non-severe	Non-severe	Non-severe	Non-severe	Non-severe	Non-severe	Non-severe	Non-severe	Non-severe	Non-severe	Non-severe	Non-severe	Non-severe	Non-severe	Non-severe	Non-severe	Non-severe	Non-severe	Non-severe	Non-severe	Non-severe
PYFY-WLQY-20240413-006	20240413	Non-severe	Non-severe	Non-severe	Non-severe	Non-severe	Severe	Non-severe	Non-severe	Severe	Non-severe	Non-severe	Non-severe	Non-severe	Non-severe	Non-severe	Non-severe	Non-severe	Non-severe	Non-severe	Non-severe	Non-severe	Non-severe
PYFY-WSSY-20231031-005	20231031	Non-severe	Non-severe	Non-severe	Non-severe	Non-severe	Non-severe	Non-severe	Non-severe	Non-severe	Non-severe	Non-severe	Non-severe	Non-severe	Non-severe	Non-severe	Non-severe	Non-severe	Non-severe	Non-severe	Non-severe	Non-severe	Non-severe
PYFY-WYFY-20231126-001	20231127	Non-severe	Non-severe	Non-severe	Non-severe	Non-severe	Non-severe	Non-severe	Non-severe	Non-severe	Non-severe	Non-severe	Non-severe	Non-severe	Non-severe	Non-severe	Non-severe	Non-severe	Non-severe	Non-severe	Non-severe	Non-severe	Non-severe
PYFY-XCXY-20240124-003	20240124	Non-severe	Non-severe	Non-severe	Non-severe	Non-severe	Non-severe	Non-severe	Non-severe	Non-severe	Non-severe	Non-severe	Non-severe	Non-severe	Non-severe	Non-severe	Non-severe	Non-severe	Non-severe	Non-severe	Non-severe	Non-severe	Non-severe
PYFY-XLLY-20240219-003	20240219	Non-severe	Non-severe	Non-severe	Non-severe	Non-severe	Non-severe	Non-severe	Non-severe	Non-severe	Non-severe	Non-severe	Non-severe	Non-severe	Non-severe	Non-severe	Non-severe	Non-severe	Non-severe	Non-severe	Non-severe	Non-severe	Non-severe
PYFY-XLXY-20240413-003	20240413	Non-severe	Non-severe	Non-severe	Non-severe	Non-severe	Non-severe	Non-severe	Non-severe	Non-severe	Non-severe	Non-severe	Non-severe	Non-severe	Non-severe	Non-severe	Non-severe	Non-severe	Non-severe	Non-severe	Non-severe	Non-severe	Non-severe
PYFY-XMRY-20231219-001	20231219	Non-severe	Non-severe	Non-severe	Non-severe	Non-severe	Non-severe	Non-severe	Non-severe	Non-severe	Non-severe	Non-severe	Non-severe	Non-severe	Non-severe	Non-severe	Non-severe	Non-severe	Non-severe	Non-severe	Non-severe	Non-severe	Non-severe
PYFY-XQXY-20240219-007	20240219	Non-severe	Non-severe	Non-severe	Non-severe	Non-severe	Non-severe	Non-severe	Non-severe	Non-severe	Non-severe	Non-severe	Non-severe	Non-severe	Non-severe	Non-severe	Non-severe	Non-severe	Non-severe	Non-severe	Non-severe	Non-severe	Non-severe
PYFY-XSHY-20240219-002	20240219	Non-severe	Non-severe	Non-severe	Non-severe	Non-severe	Severe	Non-severe	Non-severe	Non-severe	Non-severe	Non-severe	Non-severe	Non-severe	Non-severe	Non-severe	Non-severe	Non-severe	Non-severe	Non-severe	Non-severe	Non-severe	Non-severe
PYFY-YGZY-20240330-007	20240330	Non-severe	Non-severe	Non-severe	Non-severe	Non-severe	Non-severe	Non-severe	Non-severe	Non-severe	Non-severe	Non-severe	Non-severe	Non-severe	Non-severe	Non-severe	Non-severe	Non-severe	Non-severe	Non-severe	Non-severe	Non-severe	Non-severe
PYFY-YHPY-20240109-002	20240109	Non-severe	Non-severe	Non-severe	Non-severe	Non-severe	Non-severe	Non-severe	Non-severe	Non-severe	Non-severe	Non-severe	Non-severe	Non-severe	Non-severe	Non-severe	Non-severe	Non-severe	Non-severe	Non-severe	Non-severe	Non-severe	Non-severe
PYFY-YHYY-20240301-002	20240301	Non-severe	Non-severe	Non-severe	Non-severe	Non-severe	Non-severe	Non-severe	Severe	Non-severe	Non-severe	Non-severe	Non-severe	Non-severe	Non-severe	Non-severe	Non-severe	Non-severe	Non-severe	Non-severe	Non-severe	Non-severe	Non-severe
PYFY-YJHYX-20231229-001	20231229	Non-severe	Non-severe	Non-severe	Non-severe	Non-severe	Non-severe	Non-severe	Severe	Non-severe	Non-severe	Non-severe	Non-severe	Non-severe	Non-severe	Non-severe	Non-severe	Non-severe	Non-severe	Non-severe	Non-severe	Non-severe	Non-severe
PYFY-ZCYY-20240112-001	20240113	Non-severe	Non-severe	Non-severe	Non-severe	Non-severe	Non-severe	Non-severe	Severe	Severe	Non-severe	Non-severe	Non-severe	Non-severe	Non-severe	Non-severe	Non-severe	Severe	Non-severe	Non-severe	Severe	Non-severe	Severe
PYFY-ZHLY-20231111-003	20231111	Non-severe	Non-severe	Non-severe	Non-severe	Non-severe	Non-severe	Non-severe	Non-severe	Non-severe	Non-severe	Non-severe	Non-severe	Non-severe	Non-severe	Non-severe	Non-severe	Non-severe	Non-severe	Non-severe	Non-severe	Non-severe	Non-severe
PYFY-ZJYY-20240306-001	20240306	Non-severe	Non-severe	Non-severe	Non-severe	Non-severe	Non-severe	Non-severe	Non-severe	Non-severe	Non-severe	Non-severe	Non-severe	Non-severe	Non-severe	Non-severe	Non-severe	Non-severe	Non-severe	Non-severe	Non-severe	Non-severe	Non-severe
PYFY-ZLFY-20240219-006	20240219	Non-severe	Non-severe	Non-severe	Non-severe	Non-severe	Non-severe	Non-severe	Non-severe	Non-severe	Non-severe	Non-severe	Non-severe	Non-severe	Non-severe	Non-severe	Non-severe	Non-severe	Non-severe	Non-severe	Non-severe	Non-severe	Non-severe
PYFY-ZQLY-20240330-001	20240330	Non-severe	Non-severe	Non-severe	Non-severe	Non-severe	Non-severe	Non-severe	Non-severe	Non-severe	Non-severe	Non-severe	Non-severe	Non-severe	Non-severe	Non-severe	Non-severe	Non-severe	Non-severe	Non-severe	Non-severe	Non-severe	Non-severe
PYFY-ZXRY-20240124-005	20240124	Non-severe	Non-severe	Non-severe	Non-severe	Non-severe	Non-severe	Non-severe	Non-severe	Non-severe	Non-severe	Non-severe	Non-severe	Non-severe	Non-severe	Non-severe	Non-severe	Non-severe	Non-severe	Non-severe	Non-severe	Non-severe	Non-severe
PYFY-ZXYY-20240119-001	20240119	Non-severe	Non-severe	Non-severe	Non-severe	Non-severe	Non-severe	Non-severe	Non-severe	Non-severe	Non-severe	Non-severe	Non-severe	Non-severe	Non-severe	Non-severe	Non-severe	Non-severe	Non-severe	Non-severe	Non-severe	Non-severe	Non-severe
PYFY-ZYRY-20240413-005	20240413	Non-severe	Non-severe	Non-severe	Non-severe	Non-severe	Non-severe	Non-severe	Non-severe	Non-severe	Non-severe	Non-severe	Non-severe	Non-severe	Non-severe	Non-severe	Non-severe	Non-severe	Non-severe	Non-severe	Non-severe	Non-severe	Non-severe
PYFY-ZYYY-20231229-003	20231229	Non-severe	Non-severe	Non-severe	Non-severe	Non-severe	Non-severe	Non-severe	Non-severe	Non-severe	Non-severe	Non-severe	Non-severe	Non-severe	Non-severe	Non-severe	Non-severe	Non-severe	Non-severe	Non-severe	Non-severe	Non-severe	Non-severe
PYFY-ZZHY-20240104-001	20240104	Non-severe	Non-severe	Non-severe	Non-severe	Non-severe	Non-severe	Non-severe	Non-severe	Non-severe	Non-severe	Non-severe	Non-severe	Non-severe	Non-severe	Non-severe	Non-severe	Non-severe	Non-severe	Non-severe	Non-severe	Severe	Non-severe
PYFY-ZZQY-20240103-001	20240103	Non-severe	Non-severe	Non-severe	Non-severe	Non-severe	Severe	Non-severe	Non-severe	Non-severe	Non-severe	Non-severe	Non-severe	Non-severe	Non-severe	Non-severe	Non-severe	Non-severe	Non-severe	Non-severe	Non-severe	Non-severe	Non-severe
scfy-bslmzz-20240312-001	20240312	Non-severe	Non-severe	Non-severe	Non-severe	Non-severe	Non-severe	Non-severe	Severe	Non-severe	Non-severe	Non-severe	Non-severe	Non-severe	Non-severe	Non-severe	Non-severe	Non-severe	Non-severe	Non-severe	Non-severe	Non-severe	Non-severe
SCFY-chyzxy-20240422-002	20240422	Non-severe	Non-severe	Non-severe	Non-severe	Non-severe	Non-severe	Non-severe	Non-severe	Non-severe	Non-severe	Non-severe	Non-severe	Non-severe	Non-severe	Non-severe	Non-severe	Non-severe	Non-severe	Non-severe	Non-severe	Non-severe	Non-severe
SCFY-CLXZN-20240330-002	20240330	Non-severe	Non-severe	Non-severe	Non-severe	Non-severe	Non-severe	Non-severe	Non-severe	Non-severe	Non-severe	Non-severe	Non-severe	Non-severe	Non-severe	Non-severe	Non-severe	Non-severe	Non-severe	Non-severe	Non-severe	Non-severe	Non-severe
SCFY-CXZDY-20240330-003	20240330	Non-severe	Non-severe	Non-severe	Non-severe	Non-severe	Non-severe	Non-severe	Non-severe	Non-severe	Non-severe	Non-severe	Non-severe	Non-severe	Non-severe	Non-severe	Non-severe	Non-severe	Non-severe	Non-severe	Non-severe	Non-severe	Non-severe
SCFY-ddhzz-20240419-001	20240419	Non-severe	Non-severe	Non-severe	Non-severe	Non-severe	Non-severe	Non-severe	Non-severe	Non-severe	Non-severe	Non-severe	Non-severe	Non-severe	Non-severe	Non-severe	Non-severe	Non-severe	Non-severe	Non-severe	Non-severe	Non-severe	Non-severe
SCFY-dhzn-20240421-004	20240421	Non-severe	Non-severe	Non-severe	Non-severe	Non-severe	Non-severe	Non-severe	Non-severe	Non-severe	Non-severe	Non-severe	Non-severe	Non-severe	Non-severe	Non-severe	Non-severe	Non-severe	Non-severe	Non-severe	Non-severe	Non-severe	Non-severe
SCFY-dqqzn-20240501-004	20240501	Non-severe	Non-severe	Non-severe	Non-severe	Non-severe	Non-severe	Non-severe	Non-severe	Non-severe	Non-severe	Non-severe	Non-severe	Non-severe	Non-severe	Non-severe	Non-severe	Non-severe	Non-severe	Non-severe	Non-severe	Non-severe	Non-severe
SCFY-dyzz-20240420-001	20240420	Non-severe	Non-severe	Non-severe	Non-severe	Non-severe	Non-severe	Non-severe	Non-severe	Non-severe	Non-severe	Non-severe	Non-severe	Non-severe	Non-severe	Non-severe	Non-severe	Non-severe	Non-severe	Non-severe	Non-severe	Non-severe	Non-severe
SCFY-fbhzn-20240421-002	20240421	Non-severe	Non-severe	Non-severe	Non-severe	Non-severe	Non-severe	Non-severe	Non-severe	Non-severe	Non-severe	Non-severe	Non-severe	Non-severe	Non-severe	Non-severe	Non-severe	Non-severe	Non-severe	Non-severe	Non-severe	Non-severe	Non-severe
SCFY-flfzz-20240610-001	20240610	Non-severe	Non-severe	Non-severe	Non-severe	Non-severe	Non-severe	Non-severe	Non-severe	Non-severe	Non-severe	Non-severe	Non-severe	Non-severe	Non-severe	Non-severe	Non-severe	Non-severe	Non-severe	Non-severe	Non-severe	Non-severe	Non-severe
scfy-fxyzxy-20240312-003	20240312	Non-severe	Non-severe	Non-severe	Non-severe	Non-severe	Non-severe	Non-severe	Non-severe	Non-severe	Non-severe	Non-severe	Non-severe	Non-severe	Non-severe	Non-severe	Non-severe	Non-severe	Non-severe	Non-severe	Non-severe	Non-severe	Non-severe
SCFY-fyhzdy-20240609-001	20240609	Non-severe	Non-severe	Non-severe	Non-severe	Non-severe	Non-severe	Non-severe	Non-severe	Non-severe	Non-severe	Non-severe	Non-severe	Non-severe	Non-severe	Non-severe	Non-severe	Non-severe	Non-severe	Non-severe	Non-severe	Non-severe	Non-severe
SCFY-gfzz-20240619-001	20240619	Non-severe	Non-severe	Non-severe	Non-severe	Non-severe	Severe	Non-severe	Non-severe	Non-severe	Non-severe	Non-severe	Non-severe	Non-severe	Non-severe	Non-severe	Non-severe	Non-severe	Non-severe	Non-severe	Non-severe	Non-severe	Non-severe
SCFY-GJZN-20240328-003	20240328	Non-severe	Non-severe	Non-severe	Non-severe	Non-severe	Non-severe	Non-severe	Non-severe	Non-severe	Non-severe	Non-severe	Non-severe	Non-severe	Non-severe	Non-severe	Non-severe	Non-severe	Non-severe	Non-severe	Severe	Non-severe	Non-severe
SCFY-gxfzz-20240512-003	20240512	Non-severe	Non-severe	Non-severe	Non-severe	Non-severe	Non-severe	Non-severe	Non-severe	Non-severe	Non-severe	Non-severe	Non-severe	Non-severe	Non-severe	Non-severe	Non-severe	Non-severe	Non-severe	Non-severe	Non-severe	Non-severe	Non-severe
SCFY-gyzn-20240520-001	20240520	Non-severe	Non-severe	Non-severe	Non-severe	Non-severe	Non-severe	Non-severe	Non-severe	Non-severe	Non-severe	Non-severe	Non-severe	Non-severe	Non-severe	Non-severe	Non-severe	Non-severe	Non-severe	Non-severe	Non-severe	Non-severe	Non-severe
SCFY-hhyzn-20240618-001	20240618	Non-severe	Non-severe	Non-severe	Non-severe	Non-severe	Non-severe	Non-severe	Non-severe	Non-severe	Non-severe	Non-severe	Non-severe	Non-severe	Non-severe	Non-severe	Non-severe	Non-severe	Non-severe	Non-severe	Non-severe	Non-severe	Non-severe
SCFY-hjyzn-20240501-003	20240501	Non-severe	Non-severe	Non-severe	Non-severe	Non-severe	Non-severe	Non-severe	Non-severe	Non-severe	Non-severe	Non-severe	Non-severe	Non-severe	Non-severe	Non-severe	Non-severe	Non-severe	Non-severe	Non-severe	Non-severe	Non-severe	Non-severe
SCFY-hlzz-20240421-001	20240421	Non-severe	Non-severe	Non-severe	Non-severe	Non-severe	Non-severe	Non-severe	Non-severe	Non-severe	Non-severe	Non-severe	Non-severe	Non-severe	Non-severe	Non-severe	Non-severe	Non-severe	Non-severe	Non-severe	Non-severe	Non-severe	Non-severe
SCFY-HWRZN-20240615-002	20240615	Non-severe	Non-severe	Non-severe	Non-severe	Non-severe	Severe	Non-severe	Non-severe	Non-severe	Non-severe	Non-severe	Non-severe	Non-severe	Non-severe	Non-severe	Non-severe	Non-severe	Non-severe	Non-severe	Non-severe	Non-severe	Non-severe
SCFY-hyzdy-20240512-002	20240512	Non-severe	Non-severe	Non-severe	Non-severe	Non-severe	Non-severe	Non-severe	Non-severe	Non-severe	Non-severe	Non-severe	Non-severe	Non-severe	Non-severe	Severe	Non-severe	Non-severe	Non-severe	Non-severe	Non-severe	Non-severe	Non-severe
SCFY-hyzn-20240520-003	20240520	Non-severe	Non-severe	Non-severe	Non-severe	Non-severe	Non-severe	Non-severe	Non-severe	Non-severe	Non-severe	Non-severe	Non-severe	Non-severe	Non-severe	Non-severe	Non-severe	Non-severe	Non-severe	Non-severe	Non-severe	Non-severe	Non-severe
SCFY-hyzz-20240508-001	20240508	Non-severe	Non-severe	Non-severe	Non-severe	Non-severe	Non-severe	Non-severe	Non-severe	Non-severe	Non-severe	Non-severe	Non-severe	Non-severe	Non-severe	Severe	Non-severe	Non-severe	Non-severe	Non-severe	Non-severe	Non-severe	Non-severe
scfy-jjzz-20240420-003	20240420	Non-severe	Non-severe	Non-severe	Non-severe	Non-severe	Non-severe	Non-severe	Non-severe	Non-severe	Non-severe	Non-severe	Non-severe	Non-severe	Non-severe	Non-severe	Non-severe	Non-severe	Non-severe	Non-severe	Non-severe	Non-severe	Non-severe
scfy-jjzz-20240420-003	20240422	Non-severe	Non-severe	Non-severe	Non-severe	Non-severe	Severe	Non-severe	Non-severe	Non-severe	Non-severe	Non-severe	Non-severe	Non-severe	Non-severe	Non-severe	Non-severe	Non-severe	Non-severe	Non-severe	Non-severe	Non-severe	Non-severe
SCFY-lfmzz-20240522-002	20240522	Non-severe	Non-severe	Non-severe	Non-severe	Non-severe	Non-severe	Non-severe	Severe	Non-severe	Severe	Non-severe	Non-severe	Non-severe	Non-severe	Non-severe	Non-severe	Non-severe	Non-severe	Non-severe	Non-severe	Non-severe	Non-severe
SCFY-lgxzz-20240611-002	20240611	Non-severe	Non-severe	Non-severe	Non-severe	Non-severe	Non-severe	Non-severe	Non-severe	Non-severe	Severe	Non-severe	Non-severe	Non-severe	Non-severe	Non-severe	Non-severe	Non-severe	Non-severe	Non-severe	Non-severe	Non-severe	Non-severe
SCFY-lhzn-20240422-001	20240422	Non-severe	Non-severe	Non-severe	Non-severe	Non-severe	Non-severe	Non-severe	Non-severe	Non-severe	Non-severe	Non-severe	Non-severe	Non-severe	Non-severe	Non-severe	Non-severe	Non-severe	Non-severe	Non-severe	Non-severe	Non-severe	Non-severe
SCFY-ljzn-20240502-002	20240502	Non-severe	Non-severe	Non-severe	Non-severe	Non-severe	Non-severe	Non-severe	Non-severe	Non-severe	Non-severe	Non-severe	Non-severe	Non-severe	Non-severe	Non-severe	Non-severe	Non-severe	Non-severe	Non-severe	Non-severe	Non-severe	Non-severe
SCFY-ljzn-20240508-002	20240508	Non-severe	Non-severe	Non-severe	Non-severe	Non-severe	Non-severe	Non-severe	Severe	Non-severe	Non-severe	Non-severe	Non-severe	Non-severe	Non-severe	Non-severe	Non-severe	Non-severe	Non-severe	Non-severe	Non-severe	Non-severe	Non-severe
SCFY-LLZZ-20240417-002	20240417	Non-severe	Non-severe	Non-severe	Non-severe	Non-severe	Severe	Non-severe	Non-severe	Non-severe	Non-severe	Non-severe	Non-severe	Non-severe	Non-severe	Non-severe	Non-severe	Non-severe	Non-severe	Non-severe	Non-severe	Non-severe	Non-severe
SCFY-llzzn-20240511-002	20240511	Non-severe	Non-severe	Non-severe	Non-severe	Non-severe	Non-severe	Non-severe	Non-severe	Non-severe	Non-severe	Non-severe	Non-severe	Non-severe	Non-severe	Severe	Non-severe	Non-severe	Non-severe	Non-severe	Non-severe	Non-severe	Non-severe
SCFY-lmxzdy-20240501-001	20240501	Non-severe	Non-severe	Non-severe	Non-severe	Non-severe	Non-severe	Non-severe	Non-severe	Non-severe	Non-severe	Non-severe	Non-severe	Non-severe	Non-severe	Non-severe	Non-severe	Non-severe	Non-severe	Non-severe	Non-severe	Non-severe	Non-severe
SCFY-LNKZZ-20240323-001	20240323	Non-severe	Non-severe	Non-severe	Non-severe	Non-severe	Severe	Non-severe	Non-severe	Non-severe	Non-severe	Non-severe	Non-severe	Non-severe	Non-severe	Non-severe	Non-severe	Non-severe	Non-severe	Non-severe	Non-severe	Non-severe	Non-severe
SCFY-LQXZZ-20240330-004	20240330	Non-severe	Non-severe	Non-severe	Non-severe	Non-severe	Non-severe	Non-severe	Non-severe	Non-severe	Non-severe	Non-severe	Non-severe	Non-severe	Non-severe	Non-severe	Non-severe	Non-severe	Non-severe	Non-severe	Non-severe	Non-severe	Non-severe
SCFY-LSRZDY-20240417-004	20240417	Non-severe	Non-severe	Non-severe	Non-severe	Non-severe	Severe	Non-severe	Non-severe	Non-severe	Severe	Non-severe	Non-severe	Non-severe	Non-severe	Non-severe	Non-severe	Severe	Non-severe	Non-severe	Non-severe	Non-severe	Non-severe
SCFY-LXZN-20240328-001	20240328	Non-severe	Non-severe	Non-severe	Non-severe	Non-severe	Non-severe	Non-severe	Non-severe	Non-severe	Non-severe	Non-severe	Non-severe	Non-severe	Non-severe	Non-severe	Non-severe	Non-severe	Non-severe	Non-severe	Non-severe	Non-severe	Non-severe
scfy-lyqzz-20240317-001	20240317	Non-severe	Non-severe	Non-severe	Non-severe	Non-severe	Severe	Non-severe	Non-severe	Non-severe	Non-severe	Non-severe	Non-severe	Non-severe	Non-severe	Non-severe	Non-severe	Non-severe	Non-severe	Non-severe	Non-severe	Non-severe	Non-severe
SCFY-LYQZZ-20240317-001-2	20240328	Non-severe	Non-severe	Non-severe	Non-severe	Non-severe	Non-severe	Non-severe	Severe	Non-severe	Non-severe	Non-severe	Non-severe	Non-severe	Non-severe	Non-severe	Non-severe	Non-severe	Non-severe	Non-severe	Non-severe	Non-severe	Non-severe
SCFY-lyxzn-20240502-003	20240502	Non-severe	Non-severe	Non-severe	Non-severe	Non-severe	Non-severe	Non-severe	Non-severe	Non-severe	Non-severe	Non-severe	Non-severe	Non-severe	Non-severe	Non-severe	Non-severe	Non-severe	Non-severe	Non-severe	Non-severe	Non-severe	Non-severe
SCFY-LYZN-20240615-001	20240615	Non-severe	Non-severe	Non-severe	Non-severe	Non-severe	Non-severe	Non-severe	Non-severe	Non-severe	Non-severe	Non-severe	Non-severe	Non-severe	Non-severe	Non-severe	Non-severe	Non-severe	Non-severe	Non-severe	Non-severe	Non-severe	Non-severe
SCFY-LYZZ-20240409-001	20240409	Non-severe	Non-severe	Non-severe	Non-severe	Non-severe	Non-severe	Non-severe	Non-severe	Non-severe	Severe	Non-severe	Non-severe	Non-severe	Non-severe	Non-severe	Non-severe	Non-severe	Non-severe	Non-severe	Non-severe	Non-severe	Non-severe
SCFY-mlzn-20240511-001	20240511	Non-severe	Non-severe	Non-severe	Non-severe	Non-severe	Non-severe	Non-severe	Severe	Non-severe	Non-severe	Non-severe	Non-severe	Non-severe	Non-severe	Non-severe	Non-severe	Non-severe	Non-severe	Non-severe	Non-severe	Non-severe	Non-severe
SCFY-NQLZN-20240417-003	20240417	Non-severe	Non-severe	Non-severe	Non-severe	Non-severe	Non-severe	Non-severe	Non-severe	Non-severe	Non-severe	Non-severe	Non-severe	Non-severe	Non-severe	Non-severe	Non-severe	Non-severe	Non-severe	Non-severe	Non-severe	Non-severe	Non-severe
SCFY-nxjzn-20240520-002	20240520	Non-severe	Non-severe	Non-severe	Non-severe	Non-severe	Non-severe	Non-severe	Non-severe	Non-severe	Non-severe	Non-severe	Non-severe	Non-severe	Non-severe	Non-severe	Non-severe	Non-severe	Non-severe	Non-severe	Non-severe	Non-severe	Non-severe
SCFY-pchzmzn-20240502-004	20240502	Non-severe	Non-severe	Non-severe	Non-severe	Non-severe	Non-severe	Non-severe	Severe	Non-severe	Severe	Non-severe	Non-severe	Non-severe	Non-severe	Non-severe	Non-severe	Non-severe	Non-severe	Non-severe	Non-severe	Non-severe	Non-severe
SCFY-PXRZXY-20240323-004	20240323	Non-severe	Non-severe	Non-severe	Non-severe	Non-severe	Non-severe	Non-severe	Severe	Non-severe	Non-severe	Non-severe	Non-severe	Non-severe	Non-severe	Non-severe	Non-severe	Non-severe	Non-severe	Non-severe	Non-severe	Non-severe	Non-severe
SCFY-QAYZZ-20240417-005	20240417	Non-severe	Non-severe	Non-severe	Non-severe	Non-severe	Non-severe	Non-severe	Non-severe	Non-severe	Non-severe	Non-severe	Non-severe	Non-severe	Non-severe	Non-severe	Non-severe	Non-severe	Non-severe	Non-severe	Non-severe	Non-severe	Non-severe
SCFY-qmnnzz-20240518-001	20240518	Non-severe	Non-severe	Non-severe	Non-severe	Non-severe	Non-severe	Non-severe	Non-severe	Non-severe	Non-severe	Non-severe	Non-severe	Non-severe	Non-severe	Non-severe	Non-severe	Non-severe	Non-severe	Non-severe	Non-severe	Non-severe	Non-severe
SCFY-rdzn-20240618-003	20240618	Non-severe	Non-severe	Non-severe	Non-severe	Non-severe	Non-severe	Non-severe	Severe	Non-severe	Non-severe	Non-severe	Non-severe	Non-severe	Non-severe	Non-severe	Non-severe	Non-severe	Non-severe	Non-severe	Severe	Non-severe	Non-severe
SCFY-rlszxy-20240430-001	20240430	Non-severe	Non-severe	Non-severe	Non-severe	Non-severe	Non-severe	Non-severe	Severe	Non-severe	Non-severe	Non-severe	Non-severe	Non-severe	Non-severe	Non-severe	Non-severe	Non-severe	Non-severe	Non-severe	Non-severe	Non-severe	Non-severe
scfy-srzz-20240312-004	20240312	Non-severe	Non-severe	Non-severe	Non-severe	Severe	Severe	Severe	Severe	Non-severe	Non-severe	Non-severe	Non-severe	Non-severe	Non-severe	Non-severe	Non-severe	Severe	Non-severe	Non-severe	Non-severe	Non-severe	Non-severe
SCFY-TQZDY-20240323-002	20240323	Non-severe	Non-severe	Non-severe	Non-severe	Non-severe	Severe	Non-severe	Non-severe	Non-severe	Non-severe	Non-severe	Non-severe	Non-severe	Non-severe	Non-severe	Non-severe	Non-severe	Non-severe	Non-severe	Non-severe	Non-severe	Non-severe
SCFY-tqzdy-20240323-002-2	20240412	Non-severe	Non-severe	Non-severe	Non-severe	Non-severe	Non-severe	Non-severe	Severe	Non-severe	Non-severe	Non-severe	Non-severe	Non-severe	Non-severe	Non-severe	Non-severe	Non-severe	Non-severe	Non-severe	Non-severe	Non-severe	Non-severe
SCFY-wkpzn-20240501-005	20240501	Non-severe	Non-severe	Non-severe	Non-severe	Non-severe	Non-severe	Non-severe	Non-severe	Non-severe	Non-severe	Non-severe	Non-severe	Non-severe	Non-severe	Non-severe	Non-severe	Non-severe	Non-severe	Non-severe	Non-severe	Non-severe	Non-severe
SCFY-WLXZN-20240615-004	20240615	Non-severe	Non-severe	Non-severe	Non-severe	Non-severe	Non-severe	Non-severe	Non-severe	Non-severe	Non-severe	Non-severe	Non-severe	Non-severe	Non-severe	Non-severe	Non-severe	Non-severe	Non-severe	Non-severe	Non-severe	Non-severe	Non-severe
SCFY-WLZN-20240615-003	20240615	Non-severe	Non-severe	Non-severe	Non-severe	Non-severe	Non-severe	Severe	Non-severe	Non-severe	Severe	Non-severe	Non-severe	Non-severe	Non-severe	Non-severe	Non-severe	Non-severe	Non-severe	Non-severe	Non-severe	Non-severe	Non-severe
SCFY-wlzz-20240607-001	20240607	Non-severe	Non-severe	Non-severe	Non-severe	Non-severe	Non-severe	Non-severe	Non-severe	Non-severe	Non-severe	Non-severe	Non-severe	Non-severe	Non-severe	Non-severe	Non-severe	Non-severe	Non-severe	Non-severe	Non-severe	Non-severe	Non-severe
SCFY-wmmzz-20240502-001	20240502	Non-severe	Non-severe	Non-severe	Non-severe	Non-severe	Severe	Non-severe	Severe	Non-severe	Non-severe	Non-severe	Non-severe	Non-severe	Non-severe	Non-severe	Non-severe	Non-severe	Non-severe	Non-severe	Non-severe	Non-severe	Non-severe
SCFY-wqzz-20240421-003	20240421	Non-severe	Non-severe	Non-severe	Non-severe	Non-severe	Non-severe	Non-severe	Severe	Non-severe	Non-severe	Non-severe	Non-severe	Non-severe	Non-severe	Non-severe	Non-severe	Non-severe	Non-severe	Non-severe	Non-severe	Non-severe	Non-severe
SCFY-wqzz-20240421-003	20240422	Non-severe	Non-severe	Non-severe	Non-severe	Non-severe	Non-severe	Non-severe	Severe	Non-severe	Non-severe	Non-severe	Non-severe	Non-severe	Non-severe	Non-severe	Non-severe	Non-severe	Non-severe	Non-severe	Non-severe	Non-severe	Non-severe
SCFY-wrzdy-20240519-001	20240519	Non-severe	Non-severe	Non-severe	Non-severe	Non-severe	Non-severe	Non-severe	Non-severe	Non-severe	Non-severe	Non-severe	Non-severe	Non-severe	Non-severe	Non-severe	Non-severe	Non-severe	Non-severe	Non-severe	Non-severe	Non-severe	Non-severe
SCFY-wrzxy-20240519-002	20240519	Non-severe	Non-severe	Non-severe	Non-severe	Non-severe	Severe	Non-severe	Non-severe	Non-severe	Non-severe	Non-severe	Non-severe	Non-severe	Non-severe	Non-severe	Non-severe	Non-severe	Non-severe	Non-severe	Non-severe	Non-severe	Non-severe
SCFY-wszz-20240528-001	20240528	Non-severe	Non-severe	Non-severe	Non-severe	Non-severe	Non-severe	Non-severe	Non-severe	Non-severe	Non-severe	Non-severe	Non-severe	Non-severe	Non-severe	Non-severe	Non-severe	Non-severe	Non-severe	Non-severe	Non-severe	Non-severe	Non-severe
SCFY-wtzn-20240611-001	20240611	Severe	Non-severe	Non-severe	Non-severe	Non-severe	Non-severe	Non-severe	Non-severe	Non-severe	Severe	Non-severe	Non-severe	Non-severe	Non-severe	Non-severe	Non-severe	Non-severe	Non-severe	Non-severe	Non-severe	Non-severe	Non-severe
SCFY-wwjzn-20240530-003	20240530	Non-severe	Non-severe	Non-severe	Non-severe	Non-severe	Non-severe	Non-severe	Non-severe	Non-severe	Non-severe	Non-severe	Non-severe	Non-severe	Non-severe	Non-severe	Non-severe	Non-severe	Non-severe	Non-severe	Non-severe	Non-severe	Non-severe
SCFY-wxxzz-20240530-001	20240530	Non-severe	Non-severe	Non-severe	Severe	Non-severe	Non-severe	Non-severe	Severe	Non-severe	Non-severe	Non-severe	Non-severe	Non-severe	Non-severe	Non-severe	Non-severe	Non-severe	Non-severe	Non-severe	Non-severe	Non-severe	Non-severe
SCFY-wxyzz-20240601-001	20240601	Non-severe	Non-severe	Non-severe	Non-severe	Non-severe	Non-severe	Non-severe	Non-severe	Non-severe	Non-severe	Non-severe	Non-severe	Non-severe	Non-severe	Non-severe	Non-severe	Non-severe	Non-severe	Non-severe	Non-severe	Non-severe	Non-severe
SCFY-wy-20240618-002	20240618	Non-severe	Non-severe	Non-severe	Non-severe	Non-severe	Non-severe	Non-severe	Non-severe	Non-severe	Severe	Non-severe	Non-severe	Non-severe	Non-severe	Non-severe	Non-severe	Non-severe	Non-severe	Non-severe	Non-severe	Non-severe	Non-severe
SCFY-xdmzz-20240610-002	20240610	Non-severe	Non-severe	Non-severe	Non-severe	Non-severe	Non-severe	Non-severe	Non-severe	Non-severe	Non-severe	Non-severe	Non-severe	Non-severe	Non-severe	Non-severe	Non-severe	Non-severe	Non-severe	Non-severe	Non-severe	Non-severe	Non-severe
SCFY-xkyzdy-20240420-6-004	20240420	Non-severe	Non-severe	Non-severe	Non-severe	Non-severe	Non-severe	Non-severe	Non-severe	Non-severe	Severe	Non-severe	Non-severe	Non-severe	Non-severe	Non-severe	Non-severe	Non-severe	Non-severe	Non-severe	Non-severe	Non-severe	Non-severe
SCFY-ylqzz-20240621-001	20240621	Non-severe	Non-severe	Non-severe	Non-severe	Non-severe	Non-severe	Non-severe	Non-severe	Non-severe	Non-severe	Non-severe	Non-severe	Non-severe	Non-severe	Non-severe	Non-severe	Non-severe	Non-severe	Non-severe	Non-severe	Non-severe	Non-severe
SCFY-yqfzn-20240501-002	20240501	Non-severe	Non-severe	Non-severe	Non-severe	Non-severe	Severe	Non-severe	Non-severe	Non-severe	Non-severe	Non-severe	Non-severe	Non-severe	Non-severe	Non-severe	Non-severe	Non-severe	Non-severe	Non-severe	Non-severe	Non-severe	Non-severe
SCFY-yshzz-20240619-002	20240619	Non-severe	Non-severe	Non-severe	Non-severe	Non-severe	Non-severe	Non-severe	Non-severe	Non-severe	Non-severe	Non-severe	Non-severe	Non-severe	Non-severe	Non-severe	Non-severe	Non-severe	Non-severe	Non-severe	Non-severe	Non-severe	Non-severe
SCFY-ysyzn-20240512-001	20240512	Non-severe	Non-severe	Non-severe	Non-severe	Non-severe	Non-severe	Non-severe	Non-severe	Non-severe	Non-severe	Non-severe	Non-severe	Non-severe	Non-severe	Non-severe	Non-severe	Non-severe	Non-severe	Non-severe	Non-severe	Non-severe	Non-severe
SCFY-YWFZZ-20240323-003	20240323	Non-severe	Non-severe	Non-severe	Non-severe	Non-severe	Non-severe	Non-severe	Non-severe	Non-severe	Non-severe	Non-severe	Non-severe	Non-severe	Non-severe	Non-severe	Non-severe	Non-severe	Non-severe	Non-severe	Non-severe	Non-severe	Non-severe
SCFY-yxyzz-20240522-001	20240522	Non-severe	Non-severe	Non-severe	Non-severe	Non-severe	Non-severe	Non-severe	Non-severe	Non-severe	Non-severe	Non-severe	Non-severe	Non-severe	Non-severe	Non-severe	Non-severe	Non-severe	Non-severe	Non-severe	Non-severe	Non-severe	Non-severe
SCFY-zczn-20240420-002	20240420	Non-severe	Non-severe	Non-severe	Non-severe	Non-severe	Non-severe	Non-severe	Non-severe	Non-severe	Non-severe	Non-severe	Non-severe	Non-severe	Non-severe	Non-severe	Non-severe	Non-severe	Non-severe	Non-severe	Non-severe	Non-severe	Non-severe
SCFY-ZJLZZ-20240409-002	20240409	Non-severe	Non-severe	Non-severe	Non-severe	Non-severe	Non-severe	Non-severe	Non-severe	Non-severe	Non-severe	Non-severe	Non-severe	Non-severe	Non-severe	Non-severe	Non-severe	Non-severe	Non-severe	Non-severe	Non-severe	Non-severe	Non-severe
SCFY-ZKWZZ-20240328-004	20240328	Non-severe	Non-severe	Non-severe	Non-severe	Non-severe	Severe	Non-severe	Non-severe	Non-severe	Non-severe	Non-severe	Non-severe	Non-severe	Non-severe	Non-severe	Non-severe	Non-severe	Non-severe	Non-severe	Non-severe	Non-severe	Non-severe
SCFY-zllzz-20240620-001	20240620	Non-severe	Non-severe	Non-severe	Non-severe	Non-severe	Non-severe	Non-severe	Non-severe	Non-severe	Non-severe	Non-severe	Non-severe	Non-severe	Non-severe	Severe	Non-severe	Non-severe	Non-severe	Non-severe	Non-severe	Non-severe	Non-severe
SCFY-ZLYZN-20240615-005	20240615	Non-severe	Non-severe	Non-severe	Non-severe	Non-severe	Severe	Non-severe	Non-severe	Non-severe	Non-severe	Non-severe	Non-severe	Non-severe	Non-severe	Non-severe	Non-severe	Non-severe	Non-severe	Non-severe	Non-severe	Non-severe	Non-severe
scfy-zlzzn-20240317-002	20240317	Non-severe	Non-severe	Non-severe	Non-severe	Non-severe	Severe	Non-severe	Non-severe	Non-severe	Non-severe	Non-severe	Non-severe	Non-severe	Non-severe	Non-severe	Non-severe	Non-severe	Non-severe	Non-severe	Non-severe	Non-severe	Non-severe
SCFY-ZMZZ-20240417-001	20240417	Non-severe	Non-severe	Non-severe	Non-severe	Non-severe	Non-severe	Non-severe	Non-severe	Non-severe	Non-severe	Non-severe	Non-severe	Non-severe	Non-severe	Non-severe	Non-severe	Non-severe	Non-severe	Non-severe	Non-severe	Non-severe	Non-severe
SCFY-ZRZMZZ-20240317-003	20240317	Non-severe	Non-severe	Non-severe	Non-severe	Non-severe	Severe	Non-severe	Non-severe	Non-severe	Non-severe	Non-severe	Non-severe	Non-severe	Non-severe	Non-severe	Non-severe	Non-severe	Non-severe	Non-severe	Non-severe	Non-severe	Non-severe
scfy-zrzmzz-20240317-003-2	20240411	Non-severe	Non-severe	Non-severe	Non-severe	Non-severe	Severe	Non-severe	Non-severe	Non-severe	Non-severe	Non-severe	Non-severe	Non-severe	Non-severe	Non-severe	Non-severe	Non-severe	Non-severe	Non-severe	Non-severe	Non-severe	Non-severe
SCFY-zxmzdy-20240530-002	20240530	Non-severe	Non-severe	Non-severe	Severe	Non-severe	Non-severe	Non-severe	Non-severe	Non-severe	Severe	Non-severe	Non-severe	Non-severe	Non-severe	Non-severe	Non-severe	Non-severe	Non-severe	Non-severe	Non-severe	Non-severe	Non-severe
SCFY-ZXRZXY-20240330-001	20240330	Non-severe	Non-severe	Non-severe	Non-severe	Non-severe	Severe	Non-severe	Non-severe	Non-severe	Non-severe	Non-severe	Non-severe	Non-severe	Non-severe	Non-severe	Non-severe	Non-severe	Non-severe	Non-severe	Non-severe	Non-severe	Non-severe
SCFY-zyxzz-20240519-003	20240519	Non-severe	Non-severe	Non-severe	Non-severe	Non-severe	Non-severe	Non-severe	Non-severe	Non-severe	Non-severe	Non-severe	Non-severe	Non-severe	Non-severe	Non-severe	Non-severe	Non-severe	Non-severe	Non-severe	Non-severe	Non-severe	Non-severe
SCFY-zyzdy-20240518-002	20240518	Non-severe	Non-severe	Non-severe	Non-severe	Non-severe	Severe	Non-severe	Non-severe	Non-severe	Non-severe	Non-severe	Non-severe	Non-severe	Non-severe	Non-severe	Non-severe	Non-severe	Non-severe	Non-severe	Non-severe	Non-severe	Non-severe

## Sheet: Blind sweeping set
exam_id	exam_date	AI	GT
20240326022-黄晟桐-2024-8-16-第4次检查	12274778_20240816	Non-severe	Non-severe
20240426289陈映丽之女2024-9-17-第21次检查	64226332_20240917	Severe	Non-severe
20240615318杨丹之子2024-8-31-第18次检查	07323709_20240831	Non-severe	Non-severe
20240719021宋红芳之子2024-9-11-第10次检查	12294111_20240911	Non-severe	Non-severe
20240723340林燕青之子2024-8-31-第23次检查	20240723340_2286937	Non-severe	Non-severe
20240729172-苏小香之子-2024-8-18-第3次检查	12276842_20240818	Non-severe	Non-severe
20240730209赵念依2024-8-30-第14次检查	53076832_20240830	Non-severe	Non-severe
20240811277张安之2024-8-29-第7次检查	95688800_20240829	Non-severe	Non-severe
20240813150杨静容之子2024-8-20-第4次检查	22784932_20240820	Non-severe	Non-severe
20240813288邓蔓饶之子2024-8-22-第9次检查	20240813288_2279595	Non-severe	Non-severe
20240813293刘兆辉2024-8-23-第6次检查	20240813293_2280496	Non-severe	Non-severe
20240815161苏迪2024-8-23-第2次检查	12279793_20240822	Non-severe	Non-severe
20240816230庄易杭2024-8-16-第1次检查	12275307_20240816	Non-severe	Non-severe
20240816253黄群斐2024-8-16-第1次检查	12275352_20240816	Severe	Severe
20240817295郭银玲之女2024-8-20-第2次检查	01470932_20240820	Non-severe	Non-severe
20240819184-刘璟暄-2024-8-19-第1次检查	12277450_20240819	Non-severe	Non-severe
20240819236岳昱彤2024-8-20-第1次检查	41146162_20240820	Non-severe	Non-severe
20240820301胡晓敏小子2024-9-7-第6次检查	12291103_20240907	Non-severe	Non-severe
20240820301胡晓敏小子2024-9-23-第8次检查	94451932_20240923	Severe	Non-severe
20240821217刘怀谦2024-8-29-第3次检查	51074932_20240829	Severe	Severe
20240821217刘怀谦2024-9-14-第4次检查	32064336_20240914	Severe	Severe
20240821320易锦妃之子2024-8-22-第2次检查	20240821320_2279436	Non-severe	Non-severe
20240822183赵亚楠之子2024-8-27-第3次检查	61569532_20240827	Non-severe	Non-severe
20240822212叶璟妤2024-8-22-第1次检查	20240822212_2279745	Non-severe	Non-severe
20240822247肖清谷之子2024-8-22-第5次检查	20240822247_2279819	Non-severe	Non-severe
20240822310聂浩晨2024-8-22-第1次检查	12279951_20240822	Non-severe	Non-severe
20240822320刘洛琦2024-8-23-第1次检查	20240822320_2279980	Non-severe	Non-severe
20240823105陈丹红之女2024-9-1-第10次检查	80629021_20240901	Non-severe	Non-severe
20240823105陈丹红之女2024-8-23-第1次检查	72585901_20240823	Non-severe	Non-severe
20240823225谭思敏之子2024-8-23-第2次检查	20240823225_2280615	Non-severe	Non-severe
20240824002周思瑞2024-8-30-第3次检查	42216821_20240830	Non-severe	Non-severe
20240824156李林秀之女2024-8-31-第6次检查	75932370_20240831	Non-severe	Non-severe
20240825271吴柏航2024-8-26-第1次检查	20240825271_2282340	Non-severe	Non-severe
20240826114刘泽琛2024-8-26-第1次检查	12282705_20240826	Non-severe	Non-severe
20240826298耿杨灵儿2024-8-27-第2次检查	20240826298_2283913	Non-severe	Non-severe
20240827143乔诗涵2024-8-27-第1次检查	71441032_20240827	Non-severe	Non-severe
20240827256叶涴茗2024-8-27-第1次检查	12283882_20240827	Non-severe	Non-severe
20240829273陈洛柠2024-8-30-第1次检查	04612832_20240830	Non-severe	Non-severe
20240830274梁佳恩2024-8-31-第1次检查	20240830274_2286487	Non-severe	Non-severe
20240831056李一诺2024-8-31-第1次检查	12286673_20240831	Non-severe	Non-severe
20240901012罗娇兰之女2024-9-1-第1次检查	53442932_20240901	Non-severe	Non-severe
20240901012罗娇兰之女2024-9-10-第2次检查	20240901012_2292658	Non-severe	Non-severe
20240902217方胜男之女2024-9-7-第3次检查	20240902217_2291252	Non-severe	Non-severe
20240902237胡锦珵2024-9-9-第2次检查	20240902237_2292657	Non-severe	Non-severe
20240903246彭美芝之子2024-9-4-第1次检查	86542750_20240904	Non-severe	Non-severe
20240904141者甫所之子2024-9-4-第1次检查	20240904141_2289413	Non-severe	Non-severe
20240904159陈文晞2024-9-8-第4次检查	20240904159_2291987	Non-severe	Non-severe
20240904263苏洛琪2024-9-4-第1次检查	12289711_20240904	Non-severe	Non-severe
20240904268陈垂乔之子2024-9-5-第2次检查	20240904268_2289965	Non-severe	Non-severe
20240905012周文洁之女2024-9-5-第1次检查	20240905012_2289775	Non-severe	Non-severe
20240907283黄燕玲之女2024-9-8-第1次检查	75745155_20240908	Non-severe	Non-severe
20240908014杨凤琪之子2024-9-18-第4次检查	35872732_20240918	Non-severe	Non-severe
20240908089郭雯之女2024-9-18-第5次检查	72319137_20240918	Non-severe	Non-severe
20240908136付雨情之子2024-9-8-第1次检查	20240908136_2291979	Non-severe	Non-severe
20240908253唐春兰之子2024-9-9-第1次检查	20240908253_2292258	Non-severe	Non-severe
20240909034张召姗之子2024-9-9-第2次检查	20240909034_2292398	Non-severe	Non-severe
20240909040郑秋雅之子2024-9-21-第7次检查	17092911_20240921	Severe	Severe
20240911175李欧阳之子2024-9-11-第2次检查	20240911175_2294022	Non-severe	Non-severe
20240911175李欧阳之子2024-9-18-第4次检查	72738032_20240918	Non-severe	Non-severe
20240912120王沐阳2024-9-18-第8次检查	20706637_20240918	Non-severe	Non-severe
20240913006张梦灵之子2024-9-14-第4次检查	20240913006_2295700	Non-severe	Non-severe
20240913195周芷艺2024-9-15-第2次检查	02820732_20240915	Non-severe	Non-severe
20240913285曾利红之子2024-9-14-第2次检查	20240913285_2295452	Non-severe	Non-severe
20240915273叶春妙之子2024-9-16-第3次检查	20240915273_2296934	Non-severe	Non-severe
20240916150杨杨2024-9-18-第2次检查	40677146_20240918	Non-severe	Non-severe
20240916174陈桂芬之子2024-9-16-第1次检查	04279132_20240916	Non-severe	Non-severe
20240916175陈仕皎之子2024-9-16-第1次检查	20240916175_2297226	Non-severe	Non-severe
20240916227徐楠2024-9-16-第1次检查	12297328_20240916	Non-severe	Non-severe
20240916303谢淑慧之子2024-9-18-第2次检查	15891743_20240918	Non-severe	Non-severe
20240918018黎文娟之子2024-9-18-第2次检查	45894887_20240918	Non-severe	Non-severe
20240918018黎文娟之子2024-9-26-第4次检查	12303478_20240926	Severe	Non-severe
20240919010李欣瑶2024-9-20-第2次检查	80719037_20240920	Non-severe	Non-severe
20240919186林妙旋之子2024-9-19-第2次检查	32581331_20240919	Non-severe	Non-severe
20240920152黄煜霖2024-9-21-第2次检查	20240920152_2300313	Non-severe	Non-severe
20240921158谢美蓉之子2024-9-21-第1次检查	20240921158_2300453	Non-severe	Non-severe
20240921300岳源之子2024-9-30-第4次检查	20240921300_2306638	Non-severe	Non-severe
20240921313朱金蓉之子2024-9-22-第3次检查	20240921313_2301462	Non-severe	Non-severe
20240922302辜秋兰之子2024-9-23-第1次检查	43143932_20240923	Non-severe	Non-severe
20240922326柏思琴之子2024-9-23-第2次检查	20240922326_2301558	Severe	Non-severe
20240923213张诗韵之子2024-9-23-第2次检查	20240923213_2302061	Non-severe	Non-severe
20240923289陈思瑶之子2024-9-25-第3次检查	20240923289_2302572	Non-severe	Non-severe
20240924153李玉双之子2024-9-29-第4次检查	20240924153_2306069	Non-severe	Non-severe
20240925146毕月之女2024-10-15-第8次检查	03247532_20241015	Non-severe	Non-severe
20240925181曹依焓2024-9-28-第2次检查	20240925181_2304828	Non-severe	Non-severe
20240925245黄思妍2024-9-26-第1次检查	12303550_20240926	Non-severe	Non-severe
20240928040吴宸译2024-9-28-第1次检查	12305020_20240928	Non-severe	Non-severe
20240928130刘娜之子2024-9-28-第2次检查	20240928130_2305299	Non-severe	Non-severe
20240928176张惠婷小女2024-9-28-第2次检查	69925396_20240928	Non-severe	Non-severe
20240928177张惠婷大女2024-9-28-第2次检查	20240928177_2305414	Non-severe	Non-severe
20240928178邹欣彤2024-9-28-第1次检查	20240928178_2305411	Non-severe	Non-severe
20240928256黄恩宥2024-9-28-第1次检查	16487193_20240928	Non-severe	Non-severe
20240928303胡月之子2024-9-29-第2次检查	20240928303_2305708	Non-severe	Non-severe
20240929021贺子航2024-9-29-第1次检查	75707532_20240929	Non-severe	Non-severe
20240929024李骞艺2024-9-29-第1次检查	20240929024_2305765	Non-severe	Non-severe
20240929027薛妍2024-9-29-第2次检查	74001554_20240929	Severe	Severe
20240929027薛妍2024-10-10-第4次检查	05970401_20241010	Severe	Severe
20240929027薛妍2024-10-31-第7次检查	20240929027_2327796	Severe	Severe
20240929128张惠婷小女2024-10-16-第3次检查	20240929128_2317350	Non-severe	Non-severe
20240929149李婷之女2024-10-8-第3次检查	12311810_20241008	Non-severe	Non-severe
20240929151吴燕玲之子2024-9-29-第1次检查	20240929151_2306048	Non-severe	Non-severe
20240929151吴燕玲之子2024-10-5-第4次检查	80948592_20241005	Non-severe	Non-severe
20240930149卓彦彤之子2024-10-17-第2次检查	72808832_20241017	Non-severe	Non-severe
20241003074刘景浩2024-10-27-第5次检查	94256432_20241027	Severe	Severe
20241007156陈胤贤2024-10-10-第4次检查	20241007156_2313018	Non-severe	Non-severe
20241008148黄丽玲之子2024-10-8-第1次检查	00792176_20241008	Non-severe	Non-severe
20241008238卢禹祯2024-10-8-第1次检查	12312112_20241008	Non-severe	Non-severe
20241010232余佩琳之女2024-10-14-第2次检查	20241010232_2316039	Non-severe	Non-severe
20241010233吴玉珍之子2024-10-11-第1次检查	23473179_20241011	Non-severe	Non-severe
20241011012吴易阳2024-10-11-第1次检查	12072494_20241011	Non-severe	Non-severe
20241011027刘芬之子2024-10-11-第2次检查	31123786_20241011	Non-severe	Non-severe
240800015816-桂沁晨-2024-8-16-第1次检查	12274830_20240816	Non-severe	Non-severe

## Sheet: AI assitance
exam_id	exam_date	AI	GT	Junior_W.O_刘奕淳	Junior_W.O_周治邑	Junior_W.O_张霞	Junior_W.O_彭紫鑫	Junior_W.O_杨徐婷	Junior_W.O_杨颖珊	Junior_W.O_林婧内	Junior_W.O_林钰洋	Junior_W.O_翟浩楠	Junior_W_刘奕淳	Junior_W_周治邑	Junior_W_张霞	Junior_W_彭紫鑫	Junior_W_杨徐婷	Junior_W_杨颖珊	Junior_W_林婧内	Junior_W_林钰洋	Junior_W_翟浩楠
20221229055	20230103	Non-severe	Non-severe	Non-severe	Non-severe	Non-severe	Non-severe	Non-severe	Severe	Non-severe	Non-severe	Non-severe	Non-severe	Non-severe	Non-severe	Non-severe	Non-severe	Non-severe	Non-severe	Non-severe	Non-severe
20221230014	20230103	Non-severe	Non-severe	Non-severe	Non-severe	Non-severe	Severe	Non-severe	Severe	Non-severe	Non-severe	Non-severe	Non-severe	Non-severe	Non-severe	Severe	Non-severe	Non-severe	Non-severe	Non-severe	Non-severe
20221230014	20230109	Non-severe	Non-severe	Non-severe	Non-severe	Non-severe	Severe	Non-severe	Severe	Severe	Non-severe	Non-severe	Non-severe	Non-severe	Non-severe	Severe	Non-severe	Non-severe	Non-severe	Non-severe	Non-severe
20221231069	20230112	Severe	Non-severe	Severe	Severe	Non-severe	Non-severe	Non-severe	Severe	Non-severe	Severe	Non-severe	Severe	Severe	Severe	Severe	Severe	Severe	Non-severe	Severe	Non-severe
20230101063	20230101	Non-severe	Non-severe	Non-severe	Non-severe	Non-severe	Severe	Non-severe	Non-severe	Non-severe	Non-severe	Non-severe	Non-severe	Non-severe	Non-severe	Severe	Non-severe	Non-severe	Non-severe	Non-severe	Non-severe
20230101069	20230114	Non-severe	Non-severe	Non-severe	Non-severe	Non-severe	Non-severe	Non-severe	Severe	Non-severe	Non-severe	Non-severe	Non-severe	Non-severe	Non-severe	Non-severe	Non-severe	Non-severe	Non-severe	Non-severe	Non-severe
20230103150	20230106	Non-severe	Non-severe	Non-severe	Non-severe	Non-severe	Non-severe	Non-severe	Non-severe	Non-severe	Non-severe	Non-severe	Non-severe	Non-severe	Non-severe	Non-severe	Non-severe	Non-severe	Non-severe	Non-severe	Non-severe
20230104156	20230104	Non-severe	Non-severe	Non-severe	Non-severe	Non-severe	Non-severe	Non-severe	Non-severe	Non-severe	Non-severe	Non-severe	Non-severe	Non-severe	Non-severe	Non-severe	Non-severe	Non-severe	Non-severe	Non-severe	Non-severe
20230105009	20230117	Non-severe	Non-severe	Non-severe	Non-severe	Non-severe	Non-severe	Non-severe	Severe	Non-severe	Non-severe	Non-severe	Non-severe	Non-severe	Non-severe	Non-severe	Non-severe	Non-severe	Non-severe	Non-severe	Non-severe
20230105009	20230216	Non-severe	Non-severe	Non-severe	Non-severe	Non-severe	Non-severe	Non-severe	Non-severe	Non-severe	Non-severe	Non-severe	Non-severe	Non-severe	Non-severe	Non-severe	Non-severe	Non-severe	Non-severe	Non-severe	Non-severe
20230106014	20230106	Non-severe	Non-severe	Non-severe	Non-severe	Non-severe	Non-severe	Non-severe	Severe	Non-severe	Non-severe	Non-severe	Non-severe	Non-severe	Non-severe	Non-severe	Non-severe	Non-severe	Non-severe	Non-severe	Non-severe
20230107101	20230110	Non-severe	Non-severe	Non-severe	Non-severe	Non-severe	Non-severe	Non-severe	Non-severe	Non-severe	Non-severe	Non-severe	Non-severe	Non-severe	Non-severe	Non-severe	Non-severe	Non-severe	Non-severe	Non-severe	Non-severe
20230107219	20230108	Non-severe	Non-severe	Non-severe	Non-severe	Non-severe	Non-severe	Non-severe	Severe	Non-severe	Non-severe	Non-severe	Non-severe	Non-severe	Non-severe	Non-severe	Non-severe	Non-severe	Non-severe	Non-severe	Non-severe
20230108002	20230109	Non-severe	Non-severe	Non-severe	Non-severe	Non-severe	Non-severe	Non-severe	Non-severe	Non-severe	Non-severe	Non-severe	Non-severe	Non-severe	Non-severe	Non-severe	Non-severe	Non-severe	Non-severe	Non-severe	Non-severe
20230108003	20230109	Non-severe	Non-severe	Non-severe	Non-severe	Non-severe	Severe	Non-severe	Severe	Non-severe	Non-severe	Non-severe	Non-severe	Non-severe	Non-severe	Severe	Non-severe	Non-severe	Non-severe	Non-severe	Non-severe
20230108078	20230108	Non-severe	Non-severe	Non-severe	Non-severe	Non-severe	Non-severe	Non-severe	Severe	Non-severe	Non-severe	Non-severe	Non-severe	Non-severe	Non-severe	Non-severe	Non-severe	Non-severe	Non-severe	Non-severe	Non-severe
20230108230	20230109	Non-severe	Non-severe	Non-severe	Non-severe	Non-severe	Non-severe	Non-severe	Severe	Non-severe	Non-severe	Non-severe	Non-severe	Non-severe	Non-severe	Non-severe	Non-severe	Non-severe	Non-severe	Non-severe	Non-severe
20230109026	20230109	Non-severe	Non-severe	Severe	Non-severe	Non-severe	Non-severe	Non-severe	Severe	Non-severe	Non-severe	Non-severe	Non-severe	Non-severe	Non-severe	Non-severe	Non-severe	Non-severe	Non-severe	Non-severe	Non-severe
20230109114	20230110	Non-severe	Non-severe	Non-severe	Non-severe	Non-severe	Non-severe	Non-severe	Non-severe	Non-severe	Non-severe	Non-severe	Non-severe	Non-severe	Non-severe	Non-severe	Non-severe	Non-severe	Non-severe	Non-severe	Non-severe
20230109249	20230111	Non-severe	Non-severe	Non-severe	Non-severe	Non-severe	Non-severe	Non-severe	Severe	Non-severe	Non-severe	Non-severe	Non-severe	Non-severe	Non-severe	Non-severe	Non-severe	Non-severe	Non-severe	Non-severe	Non-severe
20230109249	20230127	Non-severe	Non-severe	Non-severe	Non-severe	Non-severe	Non-severe	Non-severe	Severe	Non-severe	Non-severe	Non-severe	Non-severe	Non-severe	Non-severe	Non-severe	Non-severe	Non-severe	Non-severe	Non-severe	Non-severe
20230110200	20230111	Non-severe	Non-severe	Non-severe	Non-severe	Non-severe	Non-severe	Non-severe	Severe	Non-severe	Non-severe	Non-severe	Non-severe	Non-severe	Non-severe	Non-severe	Non-severe	Non-severe	Non-severe	Non-severe	Non-severe
20230110200	20230114	Non-severe	Non-severe	Non-severe	Non-severe	Non-severe	Non-severe	Non-severe	Severe	Non-severe	Non-severe	Non-severe	Non-severe	Non-severe	Non-severe	Non-severe	Non-severe	Non-severe	Non-severe	Non-severe	Non-severe
20230111045	20230111	Non-severe	Non-severe	Non-severe	Non-severe	Non-severe	Non-severe	Non-severe	Severe	Non-severe	Non-severe	Non-severe	Non-severe	Non-severe	Non-severe	Non-severe	Non-severe	Non-severe	Non-severe	Non-severe	Non-severe
20230111045	20230118	Non-severe	Non-severe	Non-severe	Non-severe	Non-severe	Non-severe	Non-severe	Severe	Non-severe	Non-severe	Non-severe	Non-severe	Non-severe	Non-severe	Non-severe	Non-severe	Non-severe	Non-severe	Non-severe	Non-severe
20230113073	20230114	Non-severe	Non-severe	Non-severe	Non-severe	Severe	Severe	Non-severe	Severe	Severe	Non-severe	Non-severe	Severe	Non-severe	Severe	Severe	Severe	Severe	Severe	Severe	Severe
20230113073	20230128	Non-severe	Non-severe	Severe	Non-severe	Non-severe	Severe	Non-severe	Severe	Non-severe	Non-severe	Non-severe	Severe	Non-severe	Non-severe	Severe	Non-severe	Non-severe	Non-severe	Non-severe	Non-severe
20230113073	20230204	Non-severe	Non-severe	Severe	Severe	Non-severe	Severe	Non-severe	Severe	Severe	Non-severe	Non-severe	Non-severe	Non-severe	Non-severe	Severe	Non-severe	Non-severe	Non-severe	Non-severe	Non-severe
20230113218	20230115	Non-severe	Non-severe	Severe	Severe	Non-severe	Severe	Non-severe	Severe	Non-severe	Non-severe	Severe	Non-severe	Severe	Non-severe	Severe	Non-severe	Non-severe	Non-severe	Non-severe	Non-severe
20230113218	20230124	Severe	Severe	Severe	Non-severe	Severe	Severe	Severe	Severe	Severe	Non-severe	Severe	Severe	Severe	Severe	Severe	Severe	Severe	Severe	Severe	Severe
20230113218	20230130	Severe	Severe	Severe	Non-severe	Severe	Severe	Severe	Severe	Severe	Non-severe	Severe	Severe	Severe	Severe	Severe	Severe	Severe	Severe	Severe	Severe
20230114153	20230115	Non-severe	Non-severe	Non-severe	Non-severe	Non-severe	Severe	Non-severe	Severe	Non-severe	Non-severe	Non-severe	Non-severe	Non-severe	Non-severe	Severe	Non-severe	Non-severe	Non-severe	Non-severe	Non-severe
20230115009	20230115	Non-severe	Non-severe	Non-severe	Non-severe	Non-severe	Non-severe	Non-severe	Severe	Non-severe	Non-severe	Non-severe	Non-severe	Non-severe	Non-severe	Non-severe	Non-severe	Non-severe	Non-severe	Non-severe	Non-severe
20230115108	20230116	Non-severe	Non-severe	Non-severe	Non-severe	Non-severe	Non-severe	Non-severe	Severe	Non-severe	Non-severe	Non-severe	Non-severe	Non-severe	Non-severe	Non-severe	Non-severe	Non-severe	Non-severe	Non-severe	Non-severe
20230115206	20230116	Non-severe	Non-severe	Non-severe	Non-severe	Non-severe	Non-severe	Non-severe	Severe	Non-severe	Non-severe	Non-severe	Non-severe	Non-severe	Non-severe	Non-severe	Non-severe	Non-severe	Non-severe	Non-severe	Non-severe
20230116052	20230116	Non-severe	Non-severe	Non-severe	Non-severe	Non-severe	Non-severe	Non-severe	Severe	Non-severe	Non-severe	Non-severe	Non-severe	Non-severe	Non-severe	Non-severe	Non-severe	Non-severe	Non-severe	Non-severe	Non-severe
20230117082	20230117	Non-severe	Non-severe	Non-severe	Non-severe	Non-severe	Non-severe	Non-severe	Severe	Non-severe	Non-severe	Non-severe	Non-severe	Non-severe	Non-severe	Non-severe	Non-severe	Non-severe	Non-severe	Non-severe	Non-severe
20230117147	20230118	Severe	Severe	Severe	Severe	Severe	Severe	Severe	Severe	Severe	Severe	Severe	Severe	Severe	Severe	Severe	Severe	Severe	Severe	Severe	Severe
20230117226	20230118	Non-severe	Non-severe	Non-severe	Non-severe	Non-severe	Non-severe	Non-severe	Severe	Non-severe	Non-severe	Non-severe	Non-severe	Non-severe	Non-severe	Non-severe	Non-severe	Non-severe	Non-severe	Non-severe	Non-severe
20230118008	20230118	Non-severe	Non-severe	Severe	Non-severe	Non-severe	Non-severe	Non-severe	Severe	Non-severe	Non-severe	Non-severe	Non-severe	Non-severe	Non-severe	Non-severe	Non-severe	Non-severe	Non-severe	Non-severe	Non-severe
20230119125	20230120	Non-severe	Non-severe	Severe	Non-severe	Non-severe	Non-severe	Non-severe	Severe	Non-severe	Non-severe	Non-severe	Severe	Non-severe	Non-severe	Non-severe	Non-severe	Non-severe	Non-severe	Non-severe	Non-severe
20230119154	20230120	Non-severe	Non-severe	Severe	Non-severe	Non-severe	Non-severe	Non-severe	Severe	Non-severe	Non-severe	Non-severe	Severe	Non-severe	Non-severe	Non-severe	Non-severe	Non-severe	Non-severe	Non-severe	Non-severe
20230120069	20230120	Non-severe	Non-severe	Non-severe	Non-severe	Non-severe	Non-severe	Non-severe	Severe	Non-severe	Non-severe	Non-severe	Non-severe	Non-severe	Non-severe	Non-severe	Non-severe	Non-severe	Non-severe	Non-severe	Non-severe
20230120103	20230121	Non-severe	Non-severe	Non-severe	Non-severe	Non-severe	Non-severe	Non-severe	Severe	Non-severe	Non-severe	Non-severe	Non-severe	Non-severe	Non-severe	Non-severe	Non-severe	Non-severe	Non-severe	Non-severe	Non-severe
20230120103	20230122	Non-severe	Non-severe	Non-severe	Non-severe	Non-severe	Non-severe	Non-severe	Severe	Non-severe	Non-severe	Non-severe	Non-severe	Non-severe	Non-severe	Non-severe	Non-severe	Non-severe	Non-severe	Non-severe	Non-severe
20230120103	20230131	Non-severe	Non-severe	Non-severe	Non-severe	Non-severe	Non-severe	Non-severe	Severe	Non-severe	Non-severe	Non-severe	Non-severe	Non-severe	Non-severe	Non-severe	Non-severe	Non-severe	Non-severe	Non-severe	Non-severe
20230121006	20230121	Non-severe	Non-severe	Non-severe	Non-severe	Non-severe	Non-severe	Non-severe	Severe	Non-severe	Non-severe	Non-severe	Non-severe	Non-severe	Non-severe	Non-severe	Non-severe	Non-severe	Non-severe	Non-severe	Non-severe
20230121007	20230201	Non-severe	Non-severe	Non-severe	Non-severe	Non-severe	Non-severe	Non-severe	Severe	Non-severe	Non-severe	Non-severe	Non-severe	Non-severe	Non-severe	Non-severe	Non-severe	Non-severe	Non-severe	Non-severe	Non-severe
20230121011	20230121	Non-severe	Non-severe	Non-severe	Non-severe	Non-severe	Non-severe	Non-severe	Severe	Non-severe	Non-severe	Non-severe	Non-severe	Non-severe	Non-severe	Non-severe	Non-severe	Non-severe	Non-severe	Non-severe	Non-severe
20230121020	20230122	Severe	Non-severe	Severe	Non-severe	Severe	Severe	Non-severe	Severe	Severe	Non-severe	Non-severe	Severe	Non-severe	Severe	Severe	Non-severe	Non-severe	Severe	Non-severe	Non-severe
20230121020	20230128	Non-severe	Non-severe	Severe	Non-severe	Severe	Severe	Non-severe	Severe	Non-severe	Non-severe	Non-severe	Severe	Non-severe	Severe	Severe	Severe	Severe	Severe	Severe	Severe
20230122005	20230122	Non-severe	Non-severe	Non-severe	Non-severe	Non-severe	Non-severe	Non-severe	Severe	Non-severe	Non-severe	Non-severe	Non-severe	Non-severe	Non-severe	Non-severe	Non-severe	Non-severe	Non-severe	Non-severe	Non-severe
20230122007	20230122	Non-severe	Non-severe	Non-severe	Non-severe	Non-severe	Non-severe	Non-severe	Severe	Non-severe	Non-severe	Non-severe	Non-severe	Non-severe	Non-severe	Non-severe	Non-severe	Non-severe	Non-severe	Non-severe	Non-severe
20230122014	20230122	Non-severe	Non-severe	Non-severe	Non-severe	Non-severe	Non-severe	Non-severe	Severe	Non-severe	Non-severe	Non-severe	Non-severe	Non-severe	Non-severe	Non-severe	Non-severe	Non-severe	Non-severe	Non-severe	Non-severe
20230124029	20230124	Non-severe	Non-severe	Non-severe	Non-severe	Non-severe	Non-severe	Non-severe	Severe	Non-severe	Non-severe	Non-severe	Non-severe	Non-severe	Non-severe	Non-severe	Non-severe	Non-severe	Non-severe	Non-severe	Non-severe
20230124029	20230201	Non-severe	Non-severe	Non-severe	Non-severe	Non-severe	Non-severe	Non-severe	Severe	Non-severe	Non-severe	Non-severe	Non-severe	Non-severe	Non-severe	Non-severe	Non-severe	Non-severe	Non-severe	Non-severe	Non-severe
20230124035	20230125	Non-severe	Non-severe	Non-severe	Non-severe	Non-severe	Non-severe	Non-severe	Non-severe	Non-severe	Non-severe	Non-severe	Non-severe	Non-severe	Non-severe	Non-severe	Non-severe	Non-severe	Non-severe	Non-severe	Non-severe
20230126033	20230127	Non-severe	Non-severe	Non-severe	Non-severe	Non-severe	Non-severe	Non-severe	Non-severe	Non-severe	Non-severe	Non-severe	Non-severe	Non-severe	Non-severe	Non-severe	Non-severe	Non-severe	Non-severe	Non-severe	Non-severe
20230126097	20230129	Non-severe	Non-severe	Non-severe	Non-severe	Non-severe	Non-severe	Non-severe	Non-severe	Non-severe	Non-severe	Non-severe	Non-severe	Non-severe	Non-severe	Non-severe	Non-severe	Non-severe	Non-severe	Non-severe	Non-severe
20230128178	20221229	Non-severe	Non-severe	Non-severe	Non-severe	Non-severe	Non-severe	Non-severe	Non-severe	Non-severe	Non-severe	Non-severe	Non-severe	Non-severe	Non-severe	Non-severe	Non-severe	Non-severe	Non-severe	Non-severe	Non-severe
20230129048	20230129	Non-severe	Non-severe	Non-severe	Non-severe	Non-severe	Non-severe	Non-severe	Non-severe	Non-severe	Non-severe	Non-severe	Non-severe	Non-severe	Non-severe	Non-severe	Non-severe	Non-severe	Non-severe	Non-severe	Non-severe
20230130075	20230208	Non-severe	Non-severe	Non-severe	Non-severe	Non-severe	Non-severe	Non-severe	Non-severe	Non-severe	Non-severe	Non-severe	Non-severe	Non-severe	Non-severe	Non-severe	Non-severe	Non-severe	Non-severe	Non-severe	Non-severe
20230130084	20230131	Non-severe	Non-severe	Non-severe	Non-severe	Non-severe	Non-severe	Non-severe	Severe	Non-severe	Non-severe	Non-severe	Non-severe	Non-severe	Non-severe	Non-severe	Non-severe	Non-severe	Non-severe	Non-severe	Non-severe
20230131249	20230203	Non-severe	Non-severe	Non-severe	Non-severe	Non-severe	Non-severe	Non-severe	Non-severe	Non-severe	Non-severe	Non-severe	Non-severe	Non-severe	Non-severe	Non-severe	Non-severe	Non-severe	Non-severe	Non-severe	Non-severe
20230131249	20230219	Non-severe	Non-severe	Non-severe	Non-severe	Non-severe	Non-severe	Non-severe	Non-severe	Non-severe	Non-severe	Non-severe	Non-severe	Non-severe	Non-severe	Non-severe	Non-severe	Non-severe	Non-severe	Non-severe	Non-severe
20230201004	20230202	Non-severe	Non-severe	Non-severe	Non-severe	Non-severe	Non-severe	Non-severe	Non-severe	Non-severe	Non-severe	Non-severe	Non-severe	Non-severe	Non-severe	Non-severe	Non-severe	Non-severe	Non-severe	Non-severe	Non-severe
20230201157	20230201	Non-severe	Non-severe	Non-severe	Non-severe	Non-severe	Non-severe	Non-severe	Non-severe	Non-severe	Non-severe	Non-severe	Non-severe	Non-severe	Non-severe	Non-severe	Non-severe	Non-severe	Non-severe	Non-severe	Non-severe
20230202298	20230203	Non-severe	Non-severe	Non-severe	Non-severe	Non-severe	Non-severe	Non-severe	Severe	Non-severe	Non-severe	Non-severe	Non-severe	Non-severe	Non-severe	Non-severe	Non-severe	Non-severe	Non-severe	Non-severe	Non-severe
20230202298	20230208	Non-severe	Non-severe	Non-severe	Non-severe	Non-severe	Non-severe	Non-severe	Severe	Non-severe	Non-severe	Non-severe	Non-severe	Non-severe	Non-severe	Non-severe	Non-severe	Non-severe	Non-severe	Non-severe	Non-severe
20230202298	20230221	Non-severe	Non-severe	Non-severe	Non-severe	Non-severe	Severe	Non-severe	Severe	Non-severe	Non-severe	Non-severe	Non-severe	Non-severe	Non-severe	Severe	Non-severe	Non-severe	Non-severe	Non-severe	Non-severe
20230203150	20230203	Severe	Non-severe	Non-severe	Non-severe	Non-severe	Severe	Non-severe	Non-severe	Non-severe	Non-severe	Non-severe	Severe	Severe	Non-severe	Severe	Severe	Severe	Severe	Severe	Severe
20230203150	20230210	Severe	Non-severe	Non-severe	Non-severe	Non-severe	Severe	Non-severe	Severe	Non-severe	Non-severe	Non-severe	Severe	Severe	Non-severe	Severe	Severe	Severe	Severe	Severe	Severe
20230203238	20230204	Severe	Non-severe	Non-severe	Non-severe	Non-severe	Severe	Non-severe	Severe	Non-severe	Non-severe	Non-severe	Non-severe	Severe	Severe	Severe	Non-severe	Severe	Severe	Severe	Non-severe
20230203238	20230211	Non-severe	Non-severe	Non-severe	Non-severe	Non-severe	Non-severe	Non-severe	Severe	Non-severe	Non-severe	Non-severe	Non-severe	Non-severe	Non-severe	Non-severe	Non-severe	Non-severe	Non-severe	Non-severe	Non-severe
20230204266	20230206	Severe	Severe	Severe	Severe	Severe	Severe	Severe	Severe	Severe	Severe	Severe	Severe	Severe	Severe	Severe	Severe	Severe	Severe	Severe	Severe
20230204266	20230208	Severe	Severe	Severe	Severe	Severe	Severe	Severe	Severe	Severe	Severe	Severe	Severe	Severe	Severe	Severe	Severe	Severe	Severe	Severe	Severe
20230204266	20230212	Severe	Severe	Severe	Severe	Severe	Severe	Severe	Severe	Severe	Severe	Severe	Severe	Severe	Severe	Severe	Severe	Severe	Severe	Severe	Severe
20230204266	20230309	Severe	Severe	Severe	Severe	Severe	Severe	Severe	Severe	Severe	Severe	Severe	Severe	Severe	Severe	Severe	Severe	Severe	Severe	Severe	Severe
20230204266	20230316	Severe	Severe	Severe	Severe	Severe	Severe	Severe	Severe	Severe	Severe	Severe	Severe	Severe	Severe	Severe	Severe	Severe	Severe	Severe	Severe
20230206049	20230206	Non-severe	Non-severe	Non-severe	Non-severe	Non-severe	Non-severe	Non-severe	Non-severe	Non-severe	Non-severe	Non-severe	Non-severe	Non-severe	Non-severe	Non-severe	Non-severe	Non-severe	Non-severe	Non-severe	Non-severe
20230206051	20230206	Non-severe	Non-severe	Non-severe	Non-severe	Non-severe	Non-severe	Non-severe	Severe	Non-severe	Non-severe	Non-severe	Non-severe	Non-severe	Non-severe	Non-severe	Non-severe	Non-severe	Non-severe	Non-severe	Non-severe
20230206137	20230206	Non-severe	Non-severe	Non-severe	Non-severe	Non-severe	Severe	Non-severe	Severe	Non-severe	Non-severe	Non-severe	Non-severe	Non-severe	Non-severe	Severe	Non-severe	Non-severe	Non-severe	Non-severe	Non-severe
20230206137	20230213	Non-severe	Non-severe	Severe	Non-severe	Non-severe	Severe	Non-severe	Non-severe	Non-severe	Non-severe	Non-severe	Severe	Severe	Non-severe	Severe	Severe	Severe	Severe	Severe	Non-severe
20230206137	20230222	Non-severe	Non-severe	Non-severe	Non-severe	Non-severe	Severe	Non-severe	Non-severe	Non-severe	Non-severe	Non-severe	Non-severe	Non-severe	Non-severe	Severe	Non-severe	Non-severe	Non-severe	Non-severe	Non-severe
20230206137	20230316	Non-severe	Non-severe	Severe	Non-severe	Severe	Severe	Non-severe	Severe	Non-severe	Non-severe	Non-severe	Severe	Non-severe	Non-severe	Severe	Non-severe	Non-severe	Non-severe	Non-severe	Non-severe
20230206138	20230206	Non-severe	Non-severe	Non-severe	Non-severe	Non-severe	Non-severe	Non-severe	Severe	Non-severe	Non-severe	Non-severe	Non-severe	Non-severe	Non-severe	Non-severe	Non-severe	Non-severe	Non-severe	Non-severe	Non-severe
20230206263	20230206	Severe	Severe	Severe	Severe	Severe	Severe	Severe	Severe	Severe	Non-severe	Severe	Severe	Severe	Severe	Severe	Severe	Severe	Severe	Severe	Severe
20230206263	20230222	Severe	Severe	Severe	Severe	Severe	Severe	Severe	Severe	Non-severe	Non-severe	Non-severe	Severe	Severe	Severe	Severe	Severe	Severe	Severe	Severe	Severe
20230208212	20230209	Non-severe	Non-severe	Non-severe	Non-severe	Non-severe	Non-severe	Non-severe	Severe	Non-severe	Non-severe	Non-severe	Non-severe	Non-severe	Non-severe	Non-severe	Non-severe	Non-severe	Non-severe	Non-severe	Non-severe
20230209089	20230209	Non-severe	Non-severe	Non-severe	Non-severe	Non-severe	Non-severe	Non-severe	Severe	Non-severe	Non-severe	Non-severe	Non-severe	Non-severe	Non-severe	Non-severe	Non-severe	Non-severe	Non-severe	Non-severe	Non-severe
20230209208	20230210	Non-severe	Non-severe	Non-severe	Non-severe	Non-severe	Non-severe	Non-severe	Severe	Non-severe	Non-severe	Non-severe	Non-severe	Non-severe	Non-severe	Non-severe	Non-severe	Non-severe	Non-severe	Non-severe	Non-severe
20230209323	20230216	Non-severe	Non-severe	Non-severe	Non-severe	Non-severe	Non-severe	Non-severe	Severe	Non-severe	Non-severe	Non-severe	Non-severe	Non-severe	Non-severe	Non-severe	Non-severe	Non-severe	Non-severe	Non-severe	Non-severe
20230209323	20230305	Non-severe	Non-severe	Non-severe	Non-severe	Non-severe	Non-severe	Non-severe	Non-severe	Non-severe	Non-severe	Non-severe	Non-severe	Non-severe	Non-severe	Non-severe	Non-severe	Non-severe	Non-severe	Non-severe	Non-severe
20230210133	20230210	Non-severe	Non-severe	Non-severe	Non-severe	Non-severe	Severe	Non-severe	Severe	Non-severe	Non-severe	Non-severe	Non-severe	Non-severe	Non-severe	Severe	Non-severe	Non-severe	Non-severe	Non-severe	Non-severe
20230210133	20230302	Non-severe	Non-severe	Non-severe	Non-severe	Non-severe	Severe	Non-severe	Severe	Non-severe	Non-severe	Non-severe	Non-severe	Non-severe	Non-severe	Severe	Non-severe	Non-severe	Non-severe	Non-severe	Non-severe
20230210279	20230211	Non-severe	Non-severe	Non-severe	Non-severe	Non-severe	Non-severe	Non-severe	Severe	Non-severe	Non-severe	Non-severe	Non-severe	Non-severe	Non-severe	Non-severe	Non-severe	Non-severe	Non-severe	Non-severe	Non-severe
20230211287	20230212	Non-severe	Non-severe	Non-severe	Non-severe	Non-severe	Non-severe	Non-severe	Non-severe	Non-severe	Non-severe	Non-severe	Non-severe	Non-severe	Non-severe	Non-severe	Non-severe	Non-severe	Non-severe	Non-severe	Non-severe
20230211337	20230212	Non-severe	Non-severe	Non-severe	Non-severe	Non-severe	Non-severe	Non-severe	Severe	Non-severe	Non-severe	Non-severe	Non-severe	Non-severe	Non-severe	Non-severe	Non-severe	Non-severe	Non-severe	Non-severe	Non-severe
20230212005	20230216	Non-severe	Non-severe	Non-severe	Non-severe	Non-severe	Non-severe	Non-severe	Severe	Non-severe	Non-severe	Non-severe	Non-severe	Non-severe	Non-severe	Non-severe	Non-severe	Non-severe	Non-severe	Non-severe	Non-severe
20230212115	20230212	Severe	Severe	Severe	Severe	Severe	Severe	Severe	Severe	Severe	Severe	Severe	Severe	Severe	Severe	Severe	Severe	Severe	Severe	Severe	Severe
20230212206	20230212	Non-severe	Non-severe	Non-severe	Non-severe	Non-severe	Severe	Non-severe	Non-severe	Non-severe	Non-severe	Non-severe	Non-severe	Non-severe	Non-severe	Severe	Non-severe	Non-severe	Non-severe	Non-severe	Non-severe
20230212250	20230212	Non-severe	Non-severe	Non-severe	Non-severe	Non-severe	Non-severe	Non-severe	Severe	Non-severe	Non-severe	Non-severe	Non-severe	Non-severe	Non-severe	Non-severe	Non-severe	Non-severe	Non-severe	Non-severe	Non-severe
20230212250	20230219	Non-severe	Non-severe	Non-severe	Non-severe	Non-severe	Non-severe	Non-severe	Non-severe	Non-severe	Non-severe	Non-severe	Non-severe	Non-severe	Non-severe	Non-severe	Non-severe	Non-severe	Non-severe	Non-severe	Non-severe
20230213095	20230213	Non-severe	Non-severe	Non-severe	Non-severe	Non-severe	Non-severe	Non-severe	Severe	Non-severe	Non-severe	Non-severe	Non-severe	Non-severe	Non-severe	Non-severe	Non-severe	Non-severe	Non-severe	Non-severe	Non-severe
20230213095	20230215	Non-severe	Non-severe	Non-severe	Non-severe	Non-severe	Non-severe	Non-severe	Severe	Non-severe	Non-severe	Non-severe	Non-severe	Non-severe	Non-severe	Non-severe	Non-severe	Non-severe	Non-severe	Non-severe	Non-severe
20230214118	20230214	Non-severe	Non-severe	Non-severe	Non-severe	Non-severe	Non-severe	Non-severe	Non-severe	Non-severe	Non-severe	Non-severe	Non-severe	Non-severe	Non-severe	Non-severe	Non-severe	Non-severe	Non-severe	Non-severe	Non-severe
20230214356	20230215	Non-severe	Non-severe	Non-severe	Non-severe	Non-severe	Non-severe	Non-severe	Non-severe	Non-severe	Non-severe	Non-severe	Non-severe	Non-severe	Non-severe	Non-severe	Non-severe	Non-severe	Non-severe	Non-severe	Non-severe
20230215281	20230216	Non-severe	Non-severe	Non-severe	Non-severe	Non-severe	Severe	Non-severe	Non-severe	Non-severe	Non-severe	Non-severe	Non-severe	Non-severe	Non-severe	Severe	Non-severe	Non-severe	Non-severe	Non-severe	Non-severe
20230217110	20230217	Non-severe	Non-severe	Severe	Non-severe	Severe	Non-severe	Non-severe	Non-severe	Non-severe	Non-severe	Non-severe	Severe	Non-severe	Non-severe	Non-severe	Non-severe	Non-severe	Non-severe	Non-severe	Non-severe
20230217110	20230226	Severe	Non-severe	Severe	Non-severe	Severe	Non-severe	Severe	Severe	Non-severe	Non-severe	Non-severe	Severe	Severe	Severe	Severe	Severe	Severe	Severe	Severe	Severe
20230217110	20230312	Non-severe	Non-severe	Severe	Non-severe	Severe	Non-severe	Severe	Severe	Non-severe	Non-severe	Non-severe	Severe	Non-severe	Non-severe	Non-severe	Severe	Non-severe	Non-severe	Non-severe	Non-severe
20230217110	20230327	Non-severe	Non-severe	Non-severe	Non-severe	Severe	Non-severe	Non-severe	Severe	Non-severe	Non-severe	Non-severe	Non-severe	Non-severe	Non-severe	Non-severe	Non-severe	Non-severe	Non-severe	Non-severe	Non-severe
20230218322	20230219	Non-severe	Non-severe	Severe	Non-severe	Non-severe	Non-severe	Non-severe	Severe	Non-severe	Non-severe	Non-severe	Non-severe	Non-severe	Non-severe	Non-severe	Non-severe	Non-severe	Non-severe	Non-severe	Non-severe
20230219131	20230219	Non-severe	Non-severe	Non-severe	Non-severe	Non-severe	Non-severe	Non-severe	Severe	Non-severe	Non-severe	Non-severe	Non-severe	Non-severe	Non-severe	Non-severe	Non-severe	Non-severe	Non-severe	Non-severe	Non-severe
20230219171	20230219	Severe	Non-severe	Severe	Severe	Severe	Severe	Severe	Severe	Non-severe	Non-severe	Non-severe	Severe	Severe	Severe	Severe	Severe	Severe	Severe	Severe	Severe
20230219171	20230308	Severe	Non-severe	Severe	Severe	Severe	Severe	Severe	Non-severe	Non-severe	Non-severe	Non-severe	Severe	Severe	Severe	Severe	Severe	Severe	Severe	Severe	Severe
20230219174	20230219	Non-severe	Non-severe	Non-severe	Non-severe	Non-severe	Non-severe	Non-severe	Severe	Non-severe	Non-severe	Non-severe	Non-severe	Non-severe	Non-severe	Non-severe	Non-severe	Non-severe	Non-severe	Non-severe	Non-severe
20230222005	20230222	Non-severe	Non-severe	Non-severe	Non-severe	Non-severe	Severe	Non-severe	Severe	Non-severe	Non-severe	Non-severe	Non-severe	Non-severe	Non-severe	Severe	Non-severe	Non-severe	Non-severe	Non-severe	Non-severe
20230222005	20230315	Non-severe	Non-severe	Non-severe	Non-severe	Non-severe	Non-severe	Non-severe	Severe	Non-severe	Non-severe	Non-severe	Non-severe	Non-severe	Non-severe	Non-severe	Non-severe	Non-severe	Non-severe	Non-severe	Non-severe
20230222006	20230222	Non-severe	Non-severe	Severe	Non-severe	Non-severe	Non-severe	Non-severe	Severe	Non-severe	Non-severe	Non-severe	Non-severe	Non-severe	Non-severe	Non-severe	Non-severe	Non-severe	Non-severe	Non-severe	Non-severe
20230222007	20230222	Non-severe	Non-severe	Non-severe	Non-severe	Severe	Non-severe	Non-severe	Severe	Non-severe	Non-severe	Non-severe	Non-severe	Non-severe	Non-severe	Non-severe	Non-severe	Non-severe	Non-severe	Non-severe	Non-severe
20230222133	20230222	Non-severe	Non-severe	Non-severe	Non-severe	Non-severe	Non-severe	Non-severe	Non-severe	Non-severe	Non-severe	Non-severe	Non-severe	Non-severe	Non-severe	Non-severe	Non-severe	Non-severe	Non-severe	Non-severe	Non-severe
20230223030	20230223	Non-severe	Non-severe	Non-severe	Non-severe	Non-severe	Non-severe	Non-severe	Non-severe	Non-severe	Non-severe	Non-severe	Non-severe	Non-severe	Non-severe	Non-severe	Non-severe	Non-severe	Non-severe	Non-severe	Non-severe
20230225079	20230225	Non-severe	Non-severe	Non-severe	Non-severe	Non-severe	Non-severe	Non-severe	Non-severe	Non-severe	Non-severe	Non-severe	Non-severe	Non-severe	Non-severe	Non-severe	Non-severe	Non-severe	Non-severe	Non-severe	Non-severe
20230225079	20230301	Non-severe	Non-severe	Non-severe	Non-severe	Non-severe	Non-severe	Non-severe	Non-severe	Non-severe	Non-severe	Non-severe	Non-severe	Non-severe	Non-severe	Non-severe	Non-severe	Non-severe	Non-severe	Non-severe	Non-severe
20230225122	20230225	Non-severe	Non-severe	Non-severe	Non-severe	Non-severe	Non-severe	Non-severe	Non-severe	Non-severe	Non-severe	Non-severe	Non-severe	Non-severe	Non-severe	Non-severe	Non-severe	Non-severe	Non-severe	Non-severe	Non-severe
20230225285	20230226	Non-severe	Non-severe	Severe	Non-severe	Non-severe	Non-severe	Non-severe	Non-severe	Non-severe	Non-severe	Non-severe	Non-severe	Non-severe	Non-severe	Non-severe	Non-severe	Non-severe	Non-severe	Non-severe	Non-severe
20230226105	20230226	Non-severe	Non-severe	Non-severe	Non-severe	Non-severe	Non-severe	Non-severe	Non-severe	Non-severe	Non-severe	Non-severe	Non-severe	Non-severe	Non-severe	Non-severe	Non-severe	Non-severe	Non-severe	Non-severe	Non-severe
20230226108	20230226	Non-severe	Non-severe	Non-severe	Non-severe	Non-severe	Non-severe	Non-severe	Non-severe	Non-severe	Non-severe	Non-severe	Non-severe	Non-severe	Non-severe	Non-severe	Non-severe	Non-severe	Non-severe	Non-severe	Non-severe
20230228080	20230228	Non-severe	Non-severe	Non-severe	Non-severe	Severe	Non-severe	Non-severe	Severe	Non-severe	Non-severe	Non-severe	Non-severe	Non-severe	Non-severe	Non-severe	Non-severe	Non-severe	Non-severe	Non-severe	Non-severe
20230301181	20230301	Non-severe	Non-severe	Non-severe	Severe	Non-severe	Non-severe	Non-severe	Non-severe	Non-severe	Non-severe	Non-severe	Non-severe	Non-severe	Non-severe	Non-severe	Non-severe	Non-severe	Non-severe	Non-severe	Non-severe
20230301339	20230302	Non-severe	Non-severe	Non-severe	Non-severe	Severe	Severe	Non-severe	Severe	Non-severe	Non-severe	Non-severe	Non-severe	Non-severe	Non-severe	Severe	Non-severe	Non-severe	Non-severe	Non-severe	Non-severe
20230302041	20230302	Non-severe	Non-severe	Non-severe	Severe	Non-severe	Non-severe	Non-severe	Severe	Non-severe	Non-severe	Non-severe	Non-severe	Non-severe	Non-severe	Non-severe	Non-severe	Non-severe	Non-severe	Non-severe	Non-severe
20230302171	20230302	Severe	Severe	Severe	Severe	Severe	Severe	Severe	Severe	Severe	Severe	Severe	Severe	Severe	Severe	Severe	Severe	Severe	Severe	Severe	Severe
20230302214	20230302	Non-severe	Non-severe	Non-severe	Severe	Non-severe	Non-severe	Non-severe	Non-severe	Non-severe	Non-severe	Non-severe	Non-severe	Severe	Non-severe	Non-severe	Non-severe	Non-severe	Non-severe	Non-severe	Non-severe
20230303289	20230303	Non-severe	Non-severe	Non-severe	Severe	Non-severe	Non-severe	Non-severe	Non-severe	Non-severe	Non-severe	Non-severe	Non-severe	Non-severe	Non-severe	Non-severe	Non-severe	Non-severe	Non-severe	Non-severe	Non-severe
20230303317	20230304	Non-severe	Non-severe	Non-severe	Non-severe	Non-severe	Non-severe	Non-severe	Non-severe	Non-severe	Non-severe	Non-severe	Non-severe	Non-severe	Non-severe	Non-severe	Non-severe	Non-severe	Non-severe	Non-severe	Non-severe
20230304201	20230306	Non-severe	Non-severe	Non-severe	Non-severe	Non-severe	Severe	Non-severe	Non-severe	Non-severe	Non-severe	Non-severe	Non-severe	Non-severe	Non-severe	Severe	Non-severe	Non-severe	Non-severe	Non-severe	Non-severe
20230304308	20230305	Non-severe	Non-severe	Non-severe	Non-severe	Non-severe	Non-severe	Non-severe	Non-severe	Non-severe	Non-severe	Non-severe	Non-severe	Non-severe	Non-severe	Non-severe	Non-severe	Non-severe	Non-severe	Non-severe	Non-severe
20230305046	20230305	Non-severe	Non-severe	Non-severe	Severe	Non-severe	Non-severe	Non-severe	Non-severe	Non-severe	Non-severe	Non-severe	Non-severe	Non-severe	Non-severe	Non-severe	Non-severe	Non-severe	Non-severe	Non-severe	Non-severe
20230305349	20230306	Non-severe	Non-severe	Non-severe	Non-severe	Severe	Severe	Non-severe	Severe	Non-severe	Non-severe	Non-severe	Non-severe	Non-severe	Non-severe	Severe	Non-severe	Non-severe	Non-severe	Non-severe	Non-severe
20230306031	20230314	Non-severe	Severe	Severe	Severe	Severe	Severe	Severe	Severe	Non-severe	Non-severe	Severe	Severe	Severe	Severe	Severe	Severe	Severe	Severe	Non-severe	Severe
20230306059	20230306	Non-severe	Non-severe	Severe	Non-severe	Non-severe	Non-severe	Non-severe	Non-severe	Non-severe	Non-severe	Non-severe	Severe	Non-severe	Non-severe	Non-severe	Non-severe	Non-severe	Non-severe	Non-severe	Non-severe
20230306296	20230308	Non-severe	Non-severe	Non-severe	Severe	Non-severe	Non-severe	Non-severe	Non-severe	Non-severe	Non-severe	Non-severe	Non-severe	Non-severe	Non-severe	Non-severe	Non-severe	Non-severe	Non-severe	Non-severe	Non-severe
20230306296	20230310	Non-severe	Non-severe	Non-severe	Non-severe	Non-severe	Non-severe	Non-severe	Severe	Non-severe	Non-severe	Non-severe	Non-severe	Non-severe	Non-severe	Non-severe	Non-severe	Non-severe	Non-severe	Non-severe	Non-severe
20230306296	20230319	Non-severe	Non-severe	Non-severe	Severe	Non-severe	Non-severe	Non-severe	Non-severe	Non-severe	Non-severe	Non-severe	Non-severe	Non-severe	Non-severe	Non-severe	Non-severe	Non-severe	Non-severe	Non-severe	Non-severe
20230307239	20230310	Non-severe	Non-severe	Non-severe	Severe	Non-severe	Non-severe	Non-severe	Non-severe	Non-severe	Non-severe	Non-severe	Non-severe	Severe	Non-severe	Non-severe	Non-severe	Non-severe	Non-severe	Non-severe	Non-severe
20230308118	20230308	Non-severe	Non-severe	Non-severe	Non-severe	Non-severe	Severe	Non-severe	Non-severe	Non-severe	Non-severe	Non-severe	Non-severe	Non-severe	Non-severe	Severe	Non-severe	Non-severe	Non-severe	Non-severe	Non-severe
20230308155	20230408	Non-severe	Non-severe	Non-severe	Non-severe	Severe	Severe	Non-severe	Non-severe	Non-severe	Non-severe	Non-severe	Non-severe	Non-severe	Severe	Severe	Non-severe	Non-severe	Non-severe	Non-severe	Non-severe
20230308281	20230309	Non-severe	Non-severe	Non-severe	Severe	Non-severe	Non-severe	Non-severe	Non-severe	Non-severe	Non-severe	Non-severe	Non-severe	Non-severe	Non-severe	Non-severe	Non-severe	Non-severe	Non-severe	Non-severe	Non-severe
20230309228	20230311	Non-severe	Non-severe	Non-severe	Severe	Non-severe	Non-severe	Non-severe	Severe	Non-severe	Non-severe	Non-severe	Non-severe	Severe	Non-severe	Non-severe	Non-severe	Non-severe	Non-severe	Non-severe	Non-severe
20230310183	20230314	Non-severe	Non-severe	Non-severe	Non-severe	Non-severe	Non-severe	Non-severe	Non-severe	Non-severe	Non-severe	Non-severe	Non-severe	Non-severe	Non-severe	Non-severe	Non-severe	Non-severe	Non-severe	Non-severe	Non-severe
20230310183	20230318	Non-severe	Non-severe	Non-severe	Non-severe	Non-severe	Non-severe	Non-severe	Non-severe	Non-severe	Non-severe	Non-severe	Non-severe	Non-severe	Non-severe	Non-severe	Non-severe	Non-severe	Non-severe	Non-severe	Non-severe
20230311138	20230313	Non-severe	Non-severe	Non-severe	Non-severe	Severe	Severe	Non-severe	Non-severe	Non-severe	Non-severe	Non-severe	Non-severe	Non-severe	Non-severe	Severe	Non-severe	Non-severe	Non-severe	Non-severe	Non-severe
20230311138	20230414	Non-severe	Non-severe	Severe	Non-severe	Severe	Severe	Non-severe	Non-severe	Non-severe	Non-severe	Severe	Severe	Non-severe	Severe	Severe	Non-severe	Non-severe	Non-severe	Non-severe	Non-severe
20230311204	20230311	Non-severe	Non-severe	Non-severe	Severe	Non-severe	Non-severe	Non-severe	Non-severe	Non-severe	Non-severe	Non-severe	Non-severe	Severe	Non-severe	Non-severe	Non-severe	Non-severe	Non-severe	Non-severe	Non-severe
20230311348	20230313	Non-severe	Non-severe	Severe	Severe	Severe	Non-severe	Non-severe	Non-severe	Non-severe	Non-severe	Non-severe	Non-severe	Non-severe	Severe	Non-severe	Non-severe	Non-severe	Non-severe	Non-severe	Non-severe
20230312072	20230312	Non-severe	Non-severe	Non-severe	Non-severe	Non-severe	Non-severe	Non-severe	Non-severe	Non-severe	Non-severe	Non-severe	Non-severe	Non-severe	Non-severe	Non-severe	Non-severe	Non-severe	Non-severe	Non-severe	Non-severe
20230312072	20230325	Non-severe	Non-severe	Non-severe	Severe	Non-severe	Non-severe	Non-severe	Non-severe	Non-severe	Non-severe	Non-severe	Non-severe	Non-severe	Non-severe	Non-severe	Non-severe	Non-severe	Non-severe	Non-severe	Non-severe
20230312072	20230408	Non-severe	Non-severe	Non-severe	Severe	Severe	Non-severe	Non-severe	Non-severe	Non-severe	Non-severe	Non-severe	Non-severe	Severe	Non-severe	Non-severe	Non-severe	Non-severe	Non-severe	Non-severe	Non-severe
20230312072	20230505	Non-severe	Non-severe	Non-severe	Non-severe	Severe	Severe	Non-severe	Non-severe	Non-severe	Non-severe	Non-severe	Non-severe	Non-severe	Severe	Severe	Non-severe	Non-severe	Non-severe	Non-severe	Non-severe
20230312327	20230313	Severe	Non-severe	Severe	Non-severe	Severe	Severe	Severe	Severe	Non-severe	Non-severe	Non-severe	Severe	Severe	Severe	Severe	Severe	Severe	Severe	Severe	Severe
20230312327	20230410	Non-severe	Non-severe	Severe	Non-severe	Non-severe	Severe	Non-severe	Non-severe	Non-severe	Non-severe	Non-severe	Non-severe	Non-severe	Non-severe	Severe	Non-severe	Non-severe	Non-severe	Non-severe	Non-severe
20230313088	20230313	Non-severe	Non-severe	Non-severe	Non-severe	Non-severe	Non-severe	Non-severe	Non-severe	Non-severe	Non-severe	Non-severe	Non-severe	Non-severe	Non-severe	Non-severe	Non-severe	Non-severe	Non-severe	Non-severe	Non-severe
20230313120	20230313	Non-severe	Non-severe	Non-severe	Non-severe	Non-severe	Non-severe	Non-severe	Non-severe	Non-severe	Non-severe	Non-severe	Non-severe	Non-severe	Non-severe	Non-severe	Non-severe	Non-severe	Non-severe	Non-severe	Non-severe
20230313282	20230314	Severe	Non-severe	Severe	Severe	Severe	Severe	Non-severe	Non-severe	Non-severe	Non-severe	Non-severe	Severe	Severe	Severe	Severe	Severe	Severe	Severe	Severe	Non-severe
20230313294	20230314	Non-severe	Non-severe	Non-severe	Non-severe	Non-severe	Non-severe	Non-severe	Non-severe	Non-severe	Non-severe	Non-severe	Non-severe	Non-severe	Non-severe	Non-severe	Non-severe	Non-severe	Non-severe	Non-severe	Non-severe
20230314336	20230315	Non-severe	Non-severe	Severe	Non-severe	Non-severe	Non-severe	Non-severe	Non-severe	Non-severe	Non-severe	Non-severe	Non-severe	Non-severe	Non-severe	Non-severe	Non-severe	Non-severe	Non-severe	Non-severe	Non-severe
20230315173	20230323	Severe	Non-severe	Severe	Severe	Severe	Severe	Non-severe	Non-severe	Non-severe	Non-severe	Non-severe	Severe	Severe	Severe	Severe	Severe	Severe	Non-severe	Severe	Non-severe
20230317004	20230317	Non-severe	Non-severe	Non-severe	Non-severe	Non-severe	Non-severe	Non-severe	Severe	Non-severe	Non-severe	Non-severe	Non-severe	Non-severe	Non-severe	Non-severe	Non-severe	Non-severe	Non-severe	Non-severe	Non-severe
20230317004	20230401	Non-severe	Severe	Severe	Non-severe	Severe	Severe	Severe	Severe	Severe	Severe	Severe	Severe	Non-severe	Severe	Severe	Severe	Non-severe	Severe	Severe	Severe
20230317004	20230408	Severe	Severe	Severe	Severe	Severe	Severe	Severe	Severe	Severe	Severe	Severe	Severe	Severe	Severe	Severe	Severe	Non-severe	Severe	Severe	Severe
20230319306	20230320	Non-severe	Non-severe	Non-severe	Non-severe	Non-severe	Non-severe	Non-severe	Non-severe	Non-severe	Non-severe	Non-severe	Non-severe	Non-severe	Non-severe	Non-severe	Non-severe	Non-severe	Non-severe	Non-severe	Non-severe
20230320165	20230320	Non-severe	Non-severe	Non-severe	Non-severe	Non-severe	Non-severe	Non-severe	Non-severe	Non-severe	Non-severe	Non-severe	Non-severe	Non-severe	Non-severe	Non-severe	Non-severe	Non-severe	Non-severe	Non-severe	Non-severe
20230320296	20230322	Non-severe	Non-severe	Non-severe	Severe	Non-severe	Non-severe	Non-severe	Non-severe	Non-severe	Non-severe	Non-severe	Non-severe	Non-severe	Non-severe	Non-severe	Non-severe	Non-severe	Non-severe	Non-severe	Non-severe
20230321116	20230323	Non-severe	Non-severe	Non-severe	Severe	Severe	Severe	Non-severe	Severe	Non-severe	Non-severe	Non-severe	Non-severe	Non-severe	Non-severe	Severe	Non-severe	Non-severe	Non-severe	Non-severe	Non-severe
20230322187	20230324	Non-severe	Non-severe	Non-severe	Severe	Non-severe	Non-severe	Non-severe	Non-severe	Non-severe	Non-severe	Non-severe	Non-severe	Non-severe	Non-severe	Non-severe	Non-severe	Non-severe	Non-severe	Non-severe	Non-severe
20230322287	20230323	Non-severe	Non-severe	Non-severe	Severe	Non-severe	Non-severe	Severe	Non-severe	Non-severe	Non-severe	Non-severe	Non-severe	Non-severe	Non-severe	Non-severe	Severe	Non-severe	Non-severe	Non-severe	Non-severe
20230323108	20230326	Non-severe	Non-severe	Non-severe	Non-severe	Non-severe	Non-severe	Non-severe	Non-severe	Non-severe	Non-severe	Non-severe	Non-severe	Non-severe	Non-severe	Non-severe	Non-severe	Non-severe	Non-severe	Non-severe	Non-severe
20230323241	20230324	Non-severe	Non-severe	Non-severe	Severe	Severe	Severe	Non-severe	Severe	Non-severe	Non-severe	Severe	Non-severe	Non-severe	Non-severe	Severe	Non-severe	Non-severe	Non-severe	Non-severe	Non-severe
20230324213	20230326	Non-severe	Non-severe	Non-severe	Severe	Non-severe	Non-severe	Non-severe	Non-severe	Non-severe	Non-severe	Non-severe	Non-severe	Severe	Non-severe	Non-severe	Non-severe	Non-severe	Non-severe	Non-severe	Non-severe
20230325126	20230325	Non-severe	Non-severe	Severe	Non-severe	Non-severe	Non-severe	Non-severe	Non-severe	Non-severe	Non-severe	Non-severe	Severe	Non-severe	Non-severe	Non-severe	Non-severe	Non-severe	Non-severe	Non-severe	Non-severe
20230326068	20230326	Non-severe	Non-severe	Non-severe	Non-severe	Non-severe	Non-severe	Non-severe	Non-severe	Non-severe	Non-severe	Non-severe	Non-severe	Non-severe	Non-severe	Non-severe	Non-severe	Non-severe	Non-severe	Non-severe	Non-severe
20230326113	20230326	Non-severe	Non-severe	Non-severe	Non-severe	Non-severe	Non-severe	Non-severe	Non-severe	Non-severe	Non-severe	Non-severe	Non-severe	Non-severe	Non-severe	Non-severe	Non-severe	Non-severe	Non-severe	Non-severe	Non-severe
20230326303	20230327	Non-severe	Non-severe	Non-severe	Non-severe	Non-severe	Severe	Non-severe	Non-severe	Non-severe	Non-severe	Non-severe	Non-severe	Non-severe	Non-severe	Severe	Non-severe	Non-severe	Non-severe	Non-severe	Non-severe
20230328106	20230328	Non-severe	Non-severe	Non-severe	Severe	Severe	Severe	Non-severe	Severe	Severe	Non-severe	Non-severe	Non-severe	Non-severe	Non-severe	Severe	Non-severe	Non-severe	Severe	Non-severe	Non-severe
20230330273	20230331	Non-severe	Non-severe	Non-severe	Non-severe	Non-severe	Severe	Non-severe	Non-severe	Non-severe	Non-severe	Non-severe	Non-severe	Non-severe	Non-severe	Severe	Non-severe	Non-severe	Non-severe	Non-severe	Non-severe
20230331140	20230331	Non-severe	Non-severe	Non-severe	Non-severe	Non-severe	Non-severe	Non-severe	Non-severe	Non-severe	Non-severe	Non-severe	Non-severe	Non-severe	Non-severe	Non-severe	Non-severe	Non-severe	Non-severe	Non-severe	Non-severe
20230331150	20230407	Non-severe	Non-severe	Non-severe	Non-severe	Non-severe	Severe	Severe	Severe	Non-severe	Non-severe	Non-severe	Non-severe	Non-severe	Non-severe	Severe	Severe	Non-severe	Non-severe	Non-severe	Non-severe
20230401046	20230401	Severe	Non-severe	Non-severe	Severe	Non-severe	Severe	Severe	Severe	Severe	Non-severe	Non-severe	Severe	Severe	Severe	Severe	Severe	Severe	Severe	Severe	Non-severe
20230401049	20230401	Non-severe	Non-severe	Non-severe	Non-severe	Non-severe	Non-severe	Non-severe	Non-severe	Non-severe	Severe	Non-severe	Non-severe	Non-severe	Non-severe	Non-severe	Non-severe	Non-severe	Non-severe	Severe	Non-severe
20230401049	20230403	Non-severe	Non-severe	Non-severe	Non-severe	Non-severe	Non-severe	Non-severe	Non-severe	Non-severe	Non-severe	Non-severe	Non-severe	Non-severe	Non-severe	Non-severe	Non-severe	Non-severe	Non-severe	Non-severe	Non-severe
20230402186	20230402	Non-severe	Non-severe	Non-severe	Non-severe	Non-severe	Non-severe	Severe	Non-severe	Non-severe	Non-severe	Non-severe	Non-severe	Non-severe	Non-severe	Non-severe	Severe	Non-severe	Non-severe	Non-severe	Non-severe
20230404251	20230405	Non-severe	Non-severe	Non-severe	Non-severe	Non-severe	Non-severe	Non-severe	Severe	Non-severe	Non-severe	Non-severe	Non-severe	Non-severe	Non-severe	Non-severe	Non-severe	Non-severe	Non-severe	Non-severe	Non-severe
20230406151	20230407	Non-severe	Non-severe	Non-severe	Non-severe	Non-severe	Non-severe	Severe	Non-severe	Non-severe	Non-severe	Non-severe	Non-severe	Non-severe	Non-severe	Non-severe	Severe	Non-severe	Non-severe	Non-severe	Non-severe
20230406273	20230408	Non-severe	Non-severe	Non-severe	Non-severe	Non-severe	Non-severe	Severe	Non-severe	Non-severe	Non-severe	Non-severe	Non-severe	Non-severe	Non-severe	Non-severe	Severe	Non-severe	Non-severe	Non-severe	Non-severe
20230531181	20230603	Non-severe	Non-severe	Non-severe	Non-severe	Non-severe	Non-severe	Non-severe	Non-severe	Non-severe	Non-severe	Non-severe	Non-severe	Non-severe	Non-severe	Non-severe	Non-severe	Non-severe	Non-severe	Non-severe	Non-severe
20230601044	20230603	Non-severe	Non-severe	Non-severe	Non-severe	Non-severe	Non-severe	Non-severe	Non-severe	Non-severe	Non-severe	Non-severe	Non-severe	Non-severe	Non-severe	Non-severe	Non-severe	Non-severe	Non-severe	Non-severe	Non-severe
20230601085	20230608	Severe	Severe	Severe	Non-severe	Severe	Non-severe	Non-severe	Non-severe	Non-severe	Non-severe	Non-severe	Severe	Severe	Severe	Severe	Severe	Severe	Severe	Severe	Severe

## Sheet: 3-tier classification
exam_id	exam_date	GT	AI
20221229055	20230103	Severe	Normal
20221230014	20230103	Normal	Normal
20221230014	20230109	Mild	Normal
20221231069	20230112	Normal	Normal
20230101063	20230101	Normal	Normal
20230101069	20230114	Normal	Normal
20230103150	20230106	Normal	Mild
20230104156	20230104	Normal	Normal
20230105009	20230117	Normal	Normal
20230105009	20230216	Normal	Normal
20230106014	20230106	Normal	Normal
20230107101	20230110	Normal	Normal
20230107219	20230108	Normal	Normal
20230108002	20230109	Normal	Normal
20230108003	20230109	Normal	Normal
20230108078	20230108	Normal	Normal
20230108230	20230109	Normal	Normal
20230109026	20230109	Normal	Normal
20230109114	20230110	Mild	Normal
20230109249	20230111	Normal	Normal
20230109249	20230127	Normal	Normal
20230110200	20230111	Normal	Normal
20230110200	20230114	Normal	Normal
20230111045	20230111	Normal	Normal
20230111045	20230118	Normal	Normal
20230113073	20230114	Mild	Mild
20230113073	20230128	Normal	Mild
20230113073	20230204	Normal	Normal
20230113218	20230115	Normal	Mild
20230113218	20230124	Mild	Severe
20230113218	20230130	Mild	Severe
20230114153	20230115	Normal	Normal
20230115009	20230115	Normal	Normal
20230115108	20230116	Normal	Normal
20230115206	20230116	Normal	Normal
20230116052	20230116	Normal	Normal
20230117082	20230117	Normal	Normal
20230117147	20230118	Severe	Severe
20230117226	20230118	Normal	Normal
20230118008	20230118	Mild	Normal
20230119125	20230120	Mild	Normal
20230119154	20230120	Mild	Normal
20230120069	20230120	Normal	Normal
20230120103	20230121	Normal	Normal
20230120103	20230122	Mild	Normal
20230120103	20230131	Normal	Normal
20230121006	20230121	Normal	Normal
20230121007	20230201	Normal	Normal
20230121011	20230121	Normal	Normal
20230121020	20230122	Mild	Normal
20230121020	20230128	Mild	Mild
20230122005	20230122	Normal	Normal
20230122007	20230122	Normal	Normal
20230122014	20230122	Normal	Normal
20230124029	20230124	Normal	Normal
20230124029	20230201	Normal	Normal
20230124035	20230125	Normal	Normal
20230126033	20230127	Normal	Normal
20230126097	20230129	Normal	Normal
20230128178	20221229	Normal	Normal
20230129048	20230129	Normal	Normal
20230130075	20230208	Normal	Normal
20230130084	20230131	Mild	Normal
20230131249	20230203	Mild	Normal
20230131249	20230219	Normal	Normal
20230201004	20230202	Normal	Normal
20230201157	20230201	Normal	Normal
20230202298	20230203	Mild	Normal
20230202298	20230208	Mild	Normal
20230202298	20230221	Mild	Normal
20230203150	20230203	Mild	Severe
20230203150	20230210	Mild	Severe
20230203238	20230204	Mild	Severe
20230203238	20230211	Mild	Normal
20230204266	20230206	Severe	Severe
20230204266	20230208	Severe	Severe
20230204266	20230212	Severe	Severe
20230204266	20230309	Severe	Severe
20230204266	20230316	Severe	Severe
20230206049	20230206	Mild	Normal
20230206051	20230206	Mild	Normal
20230206137	20230206	Mild	Mild
20230206137	20230213	Mild	Mild
20230206137	20230222	Mild	Normal
20230206137	20230316	Mild	Normal
20230206138	20230206	Mild	Normal
20230206263	20230206	Severe	Severe
20230206263	20230222	Severe	Severe
20230208212	20230209	Normal	Normal
20230209089	20230209	Mild	Normal
20230209208	20230210	Normal	Normal
20230209323	20230216	Mild	Normal
20230209323	20230305	Mild	Normal
20230210133	20230210	Mild	Normal
20230210133	20230302	Normal	Normal
20230210279	20230211	Mild	Normal
20230211287	20230212	Normal	Normal
20230211337	20230212	Normal	Normal
20230212005	20230216	Normal	Normal
20230212115	20230212	Severe	Severe
20230212206	20230212	Normal	Normal
20230212250	20230212	Mild	Normal
20230212250	20230219	Normal	Normal
20230213095	20230213	Normal	Normal
20230213095	20230215	Normal	Normal
20230214118	20230214	Mild	Normal
20230214356	20230215	Normal	Normal
20230215281	20230216	Mild	Mild
20230217110	20230217	Mild	Mild
20230217110	20230226	Mild	Severe
20230217110	20230312	Mild	Normal
20230217110	20230327	Mild	Normal
20230218322	20230219	Mild	Normal
20230219131	20230219	Mild	Normal
20230219171	20230219	Mild	Severe
20230219171	20230308	Mild	Normal
20230219174	20230219	Mild	Normal
20230222005	20230222	Mild	Normal
20230222005	20230315	Mild	Normal
20230222006	20230222	Mild	Normal
20230222007	20230222	Mild	Normal
20230222133	20230222	Normal	Normal
20230223030	20230223	Normal	Normal
20230225079	20230225	Mild	Normal
20230225079	20230301	Mild	Normal
20230225122	20230225	Mild	Normal
20230225285	20230226	Mild	Normal
20230226105	20230226	Mild	Normal
20230226108	20230226	Mild	Normal
20230228080	20230228	Normal	Normal
20230301181	20230301	Mild	Normal
20230301339	20230302	Mild	Normal
20230302041	20230302	Normal	Normal
20230302171	20230302	Severe	Severe
20230302214	20230302	Mild	Normal
20230303289	20230303	Normal	Normal
20230303317	20230304	Normal	Normal
20230304201	20230306	Mild	Normal
20230304308	20230305	Normal	Normal
20230305046	20230305	Mild	Normal
20230305349	20230306	Mild	Normal
20230306031	20230314	Severe	Mild
20230306059	20230306	Mild	Normal
20230306296	20230308	Normal	Normal
20230306296	20230310	Normal	Normal
20230306296	20230319	Normal	Normal
20230307239	20230310	Normal	Normal
20230308118	20230308	Normal	Normal
20230308155	20230408	Normal	Normal
20230308281	20230309	Normal	Normal
20230309228	20230311	Mild	Normal
20230310183	20230314	Normal	Normal
20230310183	20230318	Normal	Normal
20230311138	20230313	Mild	Normal
20230311138	20230414	Mild	Normal
20230311204	20230311	Normal	Normal
20230311348	20230313	Normal	Normal
20230312072	20230312	Normal	Normal
20230312072	20230325	Normal	Normal
20230312072	20230408	Normal	Normal
20230312072	20230505	Normal	Normal
20230312327	20230313	Mild	Severe
20230312327	20230410	Mild	Normal
20230313088	20230313	Mild	Normal
20230313120	20230313	Normal	Normal
20230313282	20230314	Mild	Mild
20230313294	20230314	Normal	Normal
20230314336	20230315	Normal	Normal
20230315173	20230323	Mild	Severe
20230317004	20230317	Normal	Normal
20230317004	20230401	Severe	Severe
20230317004	20230408	Severe	Severe
20230319306	20230320	Normal	Normal
20230320165	20230320	Mild	Normal
20230320296	20230322	Normal	Normal
20230321116	20230323	Mild	Normal
20230322187	20230324	Normal	Normal
20230322287	20230323	Mild	Normal
20230323108	20230326	Mild	Normal
20230323241	20230324	Normal	Normal
20230324213	20230326	Mild	Normal
20230325126	20230325	Mild	Mild
20230326068	20230326	Mild	Normal
20230326113	20230326	Mild	Normal
20230326303	20230327	Normal	Normal
20230328106	20230328	Normal	Normal
20230330273	20230331	Mild	Normal
20230331140	20230331	Normal	Normal
20230331150	20230407	Normal	Normal
20230401046	20230401	Normal	Mild
20230401049	20230401	Mild	Normal
20230401049	20230403	Mild	Normal
20230402186	20230402	Normal	Normal
20230404251	20230405	Normal	Normal
20230406151	20230407	Normal	Normal
20230406273	20230408	Mild	Normal
20230531181	20230603	Normal	Normal
20230601044	20230603	Normal	Normal
20230601085	20230608	Mild	Severe
20221223027	20230104	Severe	Severe
20221224035	20230119	Mild	Severe
20230325196	20230325	Mild	Normal
20230325196	20230414	Mild	Normal
20230412273	20230425	Severe	Severe
20230418011	20230418	Severe	Severe
20230426135-T	20230502	Severe	Severe
20230505164	20230505	Normal	Normal
20230506140-T	20230507	Severe	Severe
20230506140-T	20230513	Severe	Severe
20230506140-T	20230523	Severe	Severe
20230506140-T	20230603	Severe	Severe
20230506140-T	20230618	Severe	Severe
20230506142-T	20230506	Mild	Severe
20230506142-T	20230514	Mild	Severe
20230506142-T	20230522	Normal	Severe
20230506142-T	20230605	Mild	Mild
20230510125	20230510	Mild	Normal
20230510125	20230522	Mild	Normal
20230510125	20230604	Mild	Mild
20230512296-T	20230513	Severe	Severe
20230514280	20230515	Normal	Normal
20230519161	20230521	Mild	Normal
20230527329	20230528	Severe	Severe
20230527329	20230608	Severe	Severe
20230527329	20230615	Severe	Severe
20230527329	20230628	Mild	Severe
20230607275	20230615	Severe	Severe
20230607275	20230624	Mild	Severe
20230625080	20230719	Severe	Severe
20230626204	20230627	Severe	Mild
20230626204	20230630	Severe	Mild
20230627183	20230718	Mild	Severe
20230707381	20230826	Mild	Normal
20230719318	20230720	Severe	Severe
20230725365	20230727	Severe	Severe
20230809290	20230809	Mild	Severe
20230810115	20230821	Mild	Severe
20230812225	20230922	Mild	Severe
20230813060	20230924	Mild	Severe
20230813172	20230814	Mild	Severe
20230820179	20230831	Mild	Severe
20230923213	20231003	Mild	Severe
20230928189	20230928	Normal	Severe
20231009152	20231010	Severe	Severe
20231011057	20231011	Mild	Severe
20231012006	20231012	Severe	Severe
20231012115	20231108	Mild	Mild
20231012291	20231012	Severe	Normal
20231019109	20231019	Normal	Normal
20231023144	20231023	Severe	Severe
20231024246	20231025	Severe	Severe
20231028014	20231028	Severe	Severe
20231029219	20231029	Mild	Severe
365775-A	20231208	Mild	Mild
366680	20231211	Mild	Normal
366880	20231211	Normal	Normal
366897	20231212	Mild	Normal
366902	20231212	Normal	Normal
366934	20231214	Normal	Normal
367177	20231220	Normal	Normal
367193	20240110	Normal	Normal
367205	20231221	Mild	Normal
367222	20231221	Normal	Normal
367223	20231221	Normal	Normal
367303	20231225	Normal	Normal
367526	20240102	Mild	Normal
367612	20240104	Normal	Normal
367678	20240117	Normal	Normal
367753	20240109	Normal	Normal
367860	20240112	Normal	Normal
367956	20240116	Normal	Normal
368402	20240130	Normal	Normal
368417	20240131	Normal	Normal
368551	20240205	Normal	Normal
368593	20240206	Normal	Normal
368628	20240206	Normal	Normal
368686	20240207	Normal	Normal
369213	20240227	Normal	Normal
369902	20240320	Normal	Normal
468293	20231213	Normal	Normal
468298	20231219	Normal	Normal
539728	20231213	Mild	Normal
548743	20231208	Normal	Normal
548795	20231208	Normal	Normal
548797	20231208	Normal	Normal
548837	20231208	Mild	Mild
548936	20231211	Normal	Normal
548937	20231213	Normal	Normal
548988	20231211	Normal	Normal
548993	20231212	Mild	Normal
549305	20231212	Normal	Normal
549308	20231212	Mild	Normal
549334	20231213	Normal	Normal
549343	20231213	Normal	Normal
549345	20231213	Normal	Normal
549354	20231213	Normal	Normal
549417	20231215	Normal	Normal
549560	20231227	Normal	Normal
549729	20231226	Normal	Normal
549840	20231229	Normal	Normal
549938	20240102	Normal	Normal
550034	20240105	Normal	Normal
550889	20240204	Normal	Normal
550909	20240208	Normal	Normal
550946	20240205	Normal	Normal
551781	20240312	Mild	Normal
551799	20240312	Normal	Normal
559832	20240105	Normal	Normal
559917	20231208	Normal	Normal
560066	20231211	Normal	Normal
560232	20231208	Normal	Normal
560261	20231208	Normal	Normal
560279	20231228	Normal	Normal
560282	20231221	Normal	Normal
560318	20231211	Mild	Normal
560321	20231211	Normal	Normal
560344	20231212	Normal	Normal
560432	20231215	Normal	Normal
560490	20231219	Normal	Normal
560535	20231219	Normal	Normal
560556	20231218	Mild	Normal
560586	20231221	Normal	Normal
560705	20231225	Normal	Normal
560784	20240125	Normal	Normal
560935	20240102	Normal	Normal
560936	20240104	Mild	Normal
560936	20240109	Normal	Normal
560942	20240102	Normal	Normal
561112	20240116	Normal	Normal
561122	20240117	Normal	Normal
561180	20240110	Normal	Normal
561188	20240110	Normal	Normal
561213	20240117	Normal	Normal
561334	20240116	Normal	Normal
561547	20240130	Normal	Normal
561581	20240125	Normal	Normal
561619	20240126	Normal	Normal
561726	20240204	Normal	Normal
561922	20240204	Normal	Normal
561957	20240205	Normal	Normal
561958	20240205	Normal	Normal
562004	20240206	Normal	Normal
562020	20240206	Normal	Normal
562028	20240207	Normal	Normal
562031	20240207	Normal	Normal
562628	20240226	Mild	Normal
562650	20240227	Normal	Normal
562988	20240308	Normal	Normal
563155	20240320	Normal	Normal
563302	20240318	Normal	Normal
563364	20240321	Normal	Normal
563368	20240320	Normal	Normal
CSFY-dghzn-20240511-003	20240511	Normal	Normal
PYFY-CGYY-20240315-001	20240315	Normal	Normal
PYFY-CGYY-20240322-005	20240322	Normal	Normal
PYFY-CHZY-20240109-001	20240109	Mild	Normal
PYFY-CJLY-20240124-001	20240124	Mild	Mild
PYFY-CLYY-20240104-002	20240104	Normal	Normal
PYFY-CMHY-20240330-002	20240330	Normal	Normal
PYFY-CQLY-20240407-009	20240407	Normal	Normal
PYFY-CQSY-20240226-001	20240226	Mild	Normal
PYFY-CRRY-20240330-006	20240330	Mild	Normal
PYFY-CSY-20231113-002	20231113	Mild	Normal
PYFY-CSYY-20231205-005	20231205	Mild	Normal
PYFY-CSYY-20240226-005	20240226	Mild	Normal
PYFY-CWJY-20231111-005	20231111	Normal	Normal
PYFY-CYFY-20240413-002	20240413	Normal	Normal
PYFY-CYHYX-20231221-005	20231221	Normal	Normal
PYFY-CYQY-20240330-003	20240330	Normal	Normal
PYFY-CYYY-20231113-003	20231113	Normal	Normal
PYFY-CZHYD-20240226-003	20240226	Normal	Normal
PYFY-CZYY-20240219-005	20240219	Normal	Normal
PYFY-DJXYX-20240209-002	20240209	Mild	Normal
PYFY-DJYY-20240322-004	20240322	Normal	Normal
PYFY-DMLY-20240301-003	20240301	Normal	Normal
PYFY-FSTY-20240124-002	20240124	Normal	Normal
PYFY-FYXY-20240203-001	20240203	Normal	Normal
PYFY-FYYYD-20231111-001	20231111	Normal	Normal
PYFY-FYYYX-20231113-004	20231113	Normal	Normal
PYFY-FYYYX-20231113-004	20231114	Normal	Normal
PYFY-FYYYX-20231113-004	20231122	Mild	Normal
PYFY-FZJY-20240413-004	20240413	Normal	Normal
PYFY-GCYYD-20231031-003	20231031	Normal	Normal
PYFY-GHZY-20231121-003	20231122	Normal	Normal
PYFY-GJXY-20231228-001	20231228	Normal	Normal
PYFY-GJXYD-20231209-001	20231209	Normal	Normal
PYFY-GJXYX-20231209-002	20231209	Normal	Normal
PYFY-GMXY-20240407-005	20240407	Normal	Normal
PYFY-GQY-20240413-001	20240413	Normal	Normal
PYFY-GWLY-20231221-002	20231221	Normal	Normal
PYFY-GYTY-20231219-002	20231219	Mild	Mild
PYFY-GZEY-20240226-004	20240226	Mild	Normal
PYFY-HJBY-20231111-002	20231111	Normal	Severe
PYFY-HJXY-20240104-003	20240104	Normal	Normal
PYFY-HLYY-20240226-002	20240226	Normal	Normal
PYFY-HMDY-20231219-003	20231219	Mild	Normal
PYFY-HTRY-20231205-003	20231205	Normal	Normal
PYFY-HXY-20240407-001	20240407	Normal	Normal
PYFY-HYYY-20231031-004	20231031	Normal	Normal
PYFY-HYYY-20240407-003	20240407	Normal	Normal
PYFY-HZGY-20240219-004	20240219	Normal	Normal
PYFY-JSSY-20231031-002	20231031	Mild	Normal
PYFY-LCHYD-20240103-002	20240103	Normal	Normal
PYFY-LCHYX-20240103-003	20240103	Normal	Normal
PYFY-LFYY-20240113-001	20240113	Mild	Normal
PYFY-LFYY-20240118-001	20240118	Mild	Normal
PYFY-LGMY-20240407-007	20240407	Normal	Normal
PYFY-LLYY-20240219-001	20240219	Normal	Normal
PYFY-LMJY-20231205-004	20231205	Normal	Normal
PYFY-LMMY-20240416-002	20240416	Normal	Normal
PYFY-LMY-20231127-001	20231127	Normal	Normal
PYFY-LQY-20231031-001	20231031	Mild	Normal
PYFY-LRJY-20240330-004	20240330	Normal	Normal
PYFY-LSMY-20240322-002	20240322	Normal	Normal
PYFY-LTDYX-20231121-002	20231122	Mild	Normal
PYFY-LXXY-20240119-003	20240119	Mild	Normal
PYFY-LYWY-20231229-002	20231229	Mild	Normal
PYFY-LYXY-20240301-001	20240306	Mild	Mild
PYFY-LYYY-20240113-001	20240124	Normal	Normal
PYFY-LYZY-20231121-004	20231122	Normal	Normal
PYFY-LZCY-20240322-003	20240322	Mild	Normal
PYFY-LZHYD-20231205-002	20231205	Normal	Normal
PYFY-LZHYX-20231205-001	20231205	Normal	Normal
PYFY-MCXY-20240322-001	20240322	Mild	Normal
PYFY-MHDY-20240119-002	20240119	Normal	Normal
PYFY-MLSY-20240407-002	20240407	Normal	Normal
PYFY-MYY-20240401-001	20240401	Severe	Normal
PYFY-MYY-20240407-008	20240407	Mild	Normal
PYFY-OYLLY-20240330-005	20240330	Normal	Normal
PYFY-PYXY-20240407-006	20240407	Normal	Normal
PYFY-QAMY-20240122-001	20240122	Mild	Normal
PYFY-RCLY-20240416-001	20240416	Normal	Normal
PYFY-SJY-20240124-004	20240124	Mild	Normal
PYFY-SSHY-20231229-004	20231229	Normal	Normal
PYFY-SXFY-20240226-007	20240226	Normal	Normal
PYFY-TJCYD-20231221-001	20231221	Normal	Normal
PYFY-TJCYX-20231221-003	20231221	Normal	Normal
PYFY-TJYY-20231221-004	20231221	Normal	Normal
PYFY-TSTY-20240219-008	20240223	Normal	Normal
PYFY-TWHY-20231111-004	20231111	Mild	Normal
PYFY-WLQY-20240407-004	20240407	Mild	Normal
PYFY-WLQY-20240413-006	20240413	Normal	Normal
PYFY-WSSY-20231031-005	20231031	Normal	Normal
PYFY-WYFY-20231126-001	20231127	Normal	Normal
PYFY-XCXY-20240124-003	20240124	Normal	Normal
PYFY-XLLY-20240219-003	20240219	Normal	Normal
PYFY-XLXY-20240413-003	20240413	Normal	Normal
PYFY-XMRY-20231219-001	20231219	Normal	Normal
PYFY-XQXY-20240219-007	20240219	Normal	Normal
PYFY-XSHY-20240219-002	20240219	Normal	Normal
PYFY-YGZY-20240330-007	20240330	Normal	Normal
PYFY-YHPY-20240109-002	20240109	Normal	Normal
PYFY-YHYY-20240301-002	20240301	Normal	Normal
PYFY-YJHYX-20231229-001	20231229	Normal	Normal
PYFY-ZCYY-20240112-001	20240113	Normal	Normal
PYFY-ZHLY-20231111-003	20231111	Mild	Normal
PYFY-ZJYY-20240306-001	20240306	Normal	Normal
PYFY-ZLFY-20240219-006	20240219	Normal	Normal
PYFY-ZQLY-20240330-001	20240330	Mild	Normal
PYFY-ZXRY-20240124-005	20240124	Normal	Normal
PYFY-ZXYY-20240119-001	20240119	Mild	Normal
PYFY-ZYRY-20240413-005	20240413	Normal	Normal
PYFY-ZYYY-20231229-003	20231229	Normal	Normal
PYFY-ZZHY-20240104-001	20240104	Normal	Normal
PYFY-ZZQY-20240103-001	20240103	Normal	Normal
scfy-bslmzz-20240312-001	20240312	Normal	Normal
SCFY-chyzxy-20240422-002	20240422	Normal	Normal
SCFY-CLXZN-20240330-002	20240330	Normal	Normal
SCFY-CXZDY-20240330-003	20240330	Normal	Normal
SCFY-ddhzz-20240419-001	20240419	Normal	Normal
SCFY-dhzn-20240421-004	20240421	Normal	Normal
SCFY-dqqzn-20240501-004	20240501	Normal	Normal
SCFY-dyzz-20240420-001	20240420	Normal	Normal
SCFY-fbhzn-20240421-002	20240421	Normal	Normal
SCFY-flfzz-20240610-001	20240610	Normal	Normal
scfy-fxyzxy-20240312-003	20240312	Mild	Normal
SCFY-fyhzdy-20240609-001	20240609	Normal	Normal
SCFY-gfzz-20240619-001	20240619	Normal	Normal
SCFY-GJZN-20240328-003	20240328	Normal	Normal
SCFY-gxfzz-20240512-003	20240512	Normal	Normal
SCFY-gyzn-20240520-001	20240520	Normal	Normal
SCFY-hhyzn-20240618-001	20240618	Normal	Normal
SCFY-hjyzn-20240501-003	20240501	Mild	Normal
SCFY-hlzz-20240421-001	20240421	Normal	Normal
SCFY-HWRZN-20240615-002	20240615	Normal	Normal
SCFY-hyzdy-20240512-002	20240512	Normal	Normal
SCFY-hyzn-20240520-003	20240520	Normal	Normal
SCFY-hyzz-20240508-001	20240508	Mild	Normal
scfy-jjzz-20240420-003	20240420	Normal	Normal
scfy-jjzz-20240420-003	20240422	Normal	Normal
SCFY-lfmzz-20240522-002	20240522	Normal	Normal
SCFY-lgxzz-20240611-002	20240611	Mild	Normal
SCFY-lhzn-20240422-001	20240422	Normal	Normal
SCFY-ljzn-20240502-002	20240502	Mild	Normal
SCFY-ljzn-20240508-002	20240508	Normal	Normal
SCFY-LLZZ-20240417-002	20240417	Mild	Mild
SCFY-llzzn-20240511-002	20240511	Mild	Normal
SCFY-lmxzdy-20240501-001	20240501	Mild	Mild
SCFY-LNKZZ-20240323-001	20240323	Normal	Normal
SCFY-LQXZZ-20240330-004	20240330	Normal	Normal
SCFY-LSRZDY-20240417-004	20240417	Mild	Severe
SCFY-LXZN-20240328-001	20240328	Mild	Mild
scfy-lyqzz-20240317-001	20240317	Normal	Normal
SCFY-LYQZZ-20240317-001-2	20240328	Normal	Normal
SCFY-lyxzn-20240502-003	20240502	Mild	Normal
SCFY-LYZN-20240615-001	20240615	Normal	Normal
SCFY-LYZZ-20240409-001	20240409	Normal	Normal
SCFY-mlzn-20240511-001	20240511	Normal	Normal
SCFY-NQLZN-20240417-003	20240417	Normal	Normal
SCFY-nxjzn-20240520-002	20240520	Normal	Normal
SCFY-pchzmzn-20240502-004	20240502	Normal	Normal
SCFY-PXRZXY-20240323-004	20240323	Normal	Normal
SCFY-QAYZZ-20240417-005	20240417	Normal	Normal
SCFY-qmnnzz-20240518-001	20240518	Normal	Normal
SCFY-rdzn-20240618-003	20240618	Normal	Normal
SCFY-rlszxy-20240430-001	20240430	Normal	Normal
scfy-srzz-20240312-004	20240312	Mild	Mild
SCFY-TQZDY-20240323-002	20240323	Normal	Normal
SCFY-tqzdy-20240323-002-2	20240412	Normal	Normal
SCFY-wkpzn-20240501-005	20240501	Normal	Normal
SCFY-WLXZN-20240615-004	20240615	Mild	Normal
SCFY-WLZN-20240615-003	20240615	Mild	Mild
SCFY-wlzz-20240607-001	20240607	Mild	Normal
SCFY-wmmzz-20240502-001	20240502	Normal	Normal
SCFY-wqzz-20240421-003	20240421	Normal	Normal
SCFY-wqzz-20240421-003	20240422	Normal	Normal
SCFY-wrzdy-20240519-001	20240519	Normal	Normal
SCFY-wrzxy-20240519-002	20240519	Normal	Normal
SCFY-wszz-20240528-001	20240528	Normal	Normal
SCFY-wtzn-20240611-001	20240611	Mild	Normal
SCFY-wwjzn-20240530-003	20240530	Normal	Normal
SCFY-wxxzz-20240530-001	20240530	Normal	Normal
SCFY-wxyzz-20240601-001	20240601	Normal	Normal
SCFY-wy-20240618-002	20240618	Normal	Normal
SCFY-xdmzz-20240610-002	20240610	Normal	Normal
SCFY-xkyzdy-20240420-6-004	20240420	Normal	Normal
SCFY-ylqzz-20240621-001	20240621	Normal	Normal
SCFY-yqfzn-20240501-002	20240501	Normal	Normal
SCFY-yshzz-20240619-002	20240619	Mild	Normal
SCFY-ysyzn-20240512-001	20240512	Mild	Normal
SCFY-YWFZZ-20240323-003	20240323	Normal	Normal
SCFY-yxyzz-20240522-001	20240522	Normal	Normal
SCFY-zczn-20240420-002	20240420	Normal	Normal
SCFY-ZJLZZ-20240409-002	20240409	Normal	Normal
SCFY-ZKWZZ-20240328-004	20240328	Normal	Normal
SCFY-zllzz-20240620-001	20240620	Mild	Mild
SCFY-ZLYZN-20240615-005	20240615	Normal	Normal
scfy-zlzzn-20240317-002	20240317	Normal	Normal
SCFY-ZMZZ-20240417-001	20240417	Normal	Normal
SCFY-ZRZMZZ-20240317-003	20240317	Normal	Normal
scfy-zrzmzz-20240317-003-2	20240411	Normal	Normal
SCFY-zxmzdy-20240530-002	20240530	Normal	Normal
SCFY-ZXRZXY-20240330-001	20240330	Normal	Normal
SCFY-zyxzz-20240519-003	20240519	Normal	Normal
SCFY-zyzdy-20240518-002	20240518	Normal	Normal

## Sheet: Sota comparison
Patient_ID	Date	GT	NCLS	ResNet	ViT	MambaOut	SigLip	MedViT	MedMamba	Query2Label
20220712146	20220808	Non-severe	Severe	Severe	Severe	Severe	Non-severe	Severe	Severe	Severe
20220712146	20220721	Severe	Severe	Severe	Severe	Severe	Severe	Severe	Severe	Severe
20220712146	20220725	Severe	Severe	Severe	Severe	Severe	Severe	Severe	Severe	Severe
20220712146	20220820	Severe	Severe	Severe	Severe	Severe	Non-severe	Severe	Severe	Severe
20210823138	20210823	Non-severe	Non-severe	Non-severe	Non-severe	Non-severe	Non-severe	Non-severe	Non-severe	Non-severe
20210823138	20210826	Non-severe	Non-severe	Non-severe	Non-severe	Non-severe	Non-severe	Non-severe	Non-severe	Non-severe
20210203069	20210205	Non-severe	Non-severe	Non-severe	Non-severe	Non-severe	Non-severe	Non-severe	Non-severe	Non-severe
20220107073	20220107	Severe	Severe	Severe	Severe	Severe	Severe	Severe	Severe	Severe
20220107073	20220205	Severe	Severe	Non-severe	Severe	Severe	Non-severe	Severe	Severe	Severe
20220107073	20220118	Severe	Severe	Severe	Severe	Severe	Severe	Severe	Severe	Severe
20220816135	20220816	Non-severe	Non-severe	Non-severe	Non-severe	Non-severe	Non-severe	Non-severe	Non-severe	Non-severe
20201211127	20210216	Non-severe	Non-severe	Non-severe	Non-severe	Non-severe	Non-severe	Non-severe	Non-severe	Non-severe
20220313010	20220315	Non-severe	Non-severe	Non-severe	Non-severe	Non-severe	Non-severe	Non-severe	Non-severe	Non-severe
20220313010	20220318	Non-severe	Non-severe	Non-severe	Non-severe	Non-severe	Non-severe	Non-severe	Non-severe	Non-severe
20210129198	20210131	Non-severe	Non-severe	Non-severe	Non-severe	Non-severe	Non-severe	Non-severe	Non-severe	Non-severe
20220502161	20220503	Non-severe	Non-severe	Non-severe	Non-severe	Non-severe	Non-severe	Non-severe	Non-severe	Non-severe
20220128010	20220201	Non-severe	Non-severe	Non-severe	Non-severe	Non-severe	Non-severe	Non-severe	Non-severe	Non-severe
20220128010	20220129	Non-severe	Non-severe	Non-severe	Non-severe	Non-severe	Non-severe	Non-severe	Non-severe	Non-severe
20220510095	20220510	Non-severe	Non-severe	Non-severe	Non-severe	Non-severe	Non-severe	Non-severe	Non-severe	Non-severe
20220510095	20220522	Non-severe	Non-severe	Non-severe	Non-severe	Non-severe	Non-severe	Non-severe	Non-severe	Non-severe
20221008095	20221008	Non-severe	Non-severe	Non-severe	Non-severe	Non-severe	Non-severe	Non-severe	Non-severe	Non-severe
20220513130	20220513	Non-severe	Non-severe	Non-severe	Non-severe	Non-severe	Non-severe	Non-severe	Non-severe	Non-severe
20220427227	20220430	Non-severe	Non-severe	Non-severe	Non-severe	Non-severe	Non-severe	Non-severe	Non-severe	Non-severe
20210715275	20210717	Non-severe	Non-severe	Non-severe	Non-severe	Non-severe	Non-severe	Non-severe	Non-severe	Non-severe
20210924193	20210924	Non-severe	Non-severe	Non-severe	Non-severe	Non-severe	Non-severe	Non-severe	Non-severe	Non-severe
20210924193	20211016	Non-severe	Non-severe	Non-severe	Non-severe	Non-severe	Non-severe	Non-severe	Non-severe	Non-severe
20210401126	20210402	Non-severe	Non-severe	Non-severe	Non-severe	Non-severe	Non-severe	Non-severe	Non-severe	Non-severe
20210120056	20210120	Non-severe	Non-severe	Non-severe	Non-severe	Non-severe	Non-severe	Non-severe	Non-severe	Non-severe
20210429117	20210429	Non-severe	Non-severe	Non-severe	Non-severe	Non-severe	Non-severe	Severe	Non-severe	Non-severe
20220616120	20220616	Severe	Severe	Non-severe	Non-severe	Non-severe	Severe	Severe	Non-severe	Non-severe
20220616120	20220621	Non-severe	Severe	Non-severe	Non-severe	Non-severe	Non-severe	Non-severe	Non-severe	Non-severe
20210103109	20210103	Non-severe	Non-severe	Non-severe	Non-severe	Non-severe	Non-severe	Non-severe	Non-severe	Non-severe
20211022001	20211022	Non-severe	Non-severe	Non-severe	Non-severe	Non-severe	Non-severe	Non-severe	Non-severe	Non-severe
20211022001	20211029	Non-severe	Severe	Non-severe	Non-severe	Non-severe	Non-severe	Severe	Severe	Severe
20220422005	20220422	Non-severe	Non-severe	Non-severe	Non-severe	Non-severe	Non-severe	Non-severe	Non-severe	Non-severe
20220115008	20220115	Non-severe	Non-severe	Non-severe	Non-severe	Non-severe	Non-severe	Non-severe	Non-severe	Non-severe
20220829003	20220829	Non-severe	Non-severe	Non-severe	Non-severe	Non-severe	Non-severe	Non-severe	Non-severe	Non-severe
20220905004	20221118	Non-severe	Severe	Non-severe	Non-severe	Severe	Non-severe	Severe	Severe	Severe
20220524116	20220524	Non-severe	Non-severe	Non-severe	Non-severe	Non-severe	Non-severe	Non-severe	Non-severe	Non-severe
20210513079	20211227	Non-severe	Severe	Non-severe	Non-severe	Non-severe	Non-severe	Severe	Severe	Non-severe
20210718121	20210720	Non-severe	Severe	Non-severe	Severe	Severe	Non-severe	Severe	Severe	Severe
20210208178	20210305	Non-severe	Non-severe	Non-severe	Non-severe	Non-severe	Non-severe	Non-severe	Non-severe	Non-severe
20210208178	20210320	Non-severe	Non-severe	Non-severe	Non-severe	Non-severe	Non-severe	Non-severe	Non-severe	Non-severe
20211204110	20211204	Non-severe	Non-severe	Non-severe	Non-severe	Non-severe	Non-severe	Non-severe	Non-severe	Non-severe
20210912072	20210912	Non-severe	Non-severe	Non-severe	Non-severe	Non-severe	Non-severe	Non-severe	Non-severe	Non-severe
20210912072	20210918	Non-severe	Non-severe	Non-severe	Non-severe	Non-severe	Non-severe	Non-severe	Non-severe	Non-severe
20210912072	20211015	Non-severe	Non-severe	Non-severe	Non-severe	Non-severe	Non-severe	Non-severe	Non-severe	Non-severe
20220725094	20220725	Non-severe	Non-severe	Non-severe	Non-severe	Non-severe	Non-severe	Non-severe	Non-severe	Non-severe
20211021029	20211023	Non-severe	Non-severe	Non-severe	Non-severe	Non-severe	Non-severe	Non-severe	Non-severe	Non-severe
20220830129	20220830	Non-severe	Non-severe	Non-severe	Non-severe	Non-severe	Non-severe	Non-severe	Non-severe	Non-severe
20210726240	20210803	Non-severe	Non-severe	Non-severe	Non-severe	Non-severe	Non-severe	Non-severe	Non-severe	Non-severe
20210321144	20210322	Non-severe	Non-severe	Non-severe	Non-severe	Non-severe	Non-severe	Non-severe	Non-severe	Non-severe
20210129049	20210129	Non-severe	Non-severe	Non-severe	Non-severe	Non-severe	Non-severe	Non-severe	Non-severe	Non-severe
20210825047	20210826	Non-severe	Severe	Non-severe	Non-severe	Non-severe	Non-severe	Severe	Non-severe	Non-severe
20211118020	20211119	Non-severe	Non-severe	Non-severe	Non-severe	Non-severe	Non-severe	Non-severe	Non-severe	Non-severe
20211118020	20211120	Non-severe	Non-severe	Non-severe	Non-severe	Non-severe	Non-severe	Non-severe	Non-severe	Non-severe
20210926161	20210926	Non-severe	Non-severe	Non-severe	Non-severe	Non-severe	Non-severe	Non-severe	Non-severe	Non-severe
20210926161	20211122	Non-severe	Non-severe	Non-severe	Non-severe	Non-severe	Non-severe	Non-severe	Non-severe	Non-severe
20210926161	20220331	Non-severe	Non-severe	Non-severe	Non-severe	Non-severe	Non-severe	Non-severe	Non-severe	Non-severe
20220609103	20220609	Non-severe	Non-severe	Non-severe	Non-severe	Non-severe	Non-severe	Non-severe	Non-severe	Non-severe
20220622010	20220622	Non-severe	Non-severe	Non-severe	Non-severe	Non-severe	Non-severe	Non-severe	Non-severe	Non-severe
20221118084	20221118	Non-severe	Non-severe	Non-severe	Non-severe	Non-severe	Non-severe	Non-severe	Non-severe	Non-severe
20210819145	20210819	Severe	Severe	Non-severe	Non-severe	Non-severe	Severe	Severe	Severe	Severe
20210819145	20210823	Severe	Severe	Non-severe	Non-severe	Severe	Non-severe	Severe	Non-severe	Severe
20210819145	20210826	Severe	Severe	Non-severe	Non-severe	Severe	Non-severe	Severe	Severe	Severe
20220925053	20221016	Non-severe	Non-severe	Non-severe	Non-severe	Non-severe	Non-severe	Non-severe	Non-severe	Non-severe
20211119020	20211120	Non-severe	Non-severe	Non-severe	Non-severe	Non-severe	Non-severe	Non-severe	Non-severe	Non-severe
20211119020	20211119	Non-severe	Non-severe	Non-severe	Non-severe	Non-severe	Non-severe	Non-severe	Non-severe	Non-severe
20210315252	20210316	Non-severe	Non-severe	Non-severe	Non-severe	Non-severe	Non-severe	Non-severe	Non-severe	Non-severe
20220520006	20220520	Non-severe	Non-severe	Non-severe	Non-severe	Non-severe	Non-severe	Non-severe	Non-severe	Non-severe
20210214052	20210217	Non-severe	Non-severe	Non-severe	Non-severe	Non-severe	Non-severe	Non-severe	Non-severe	Non-severe
20210504214	20210515	Severe	Severe	Severe	Severe	Severe	Severe	Severe	Severe	Severe
20210504214	20210601	Severe	Severe	Severe	Severe	Severe	Severe	Severe	Severe	Severe
20210504214	20210529	Severe	Severe	Severe	Severe	Severe	Severe	Severe	Severe	Severe
20210504214	20210517	Severe	Severe	Severe	Severe	Severe	Severe	Severe	Severe	Severe
20210504214	20210507	Severe	Non-severe	Non-severe	Non-severe	Non-severe	Severe	Severe	Non-severe	Non-severe
20210504214	20210524	Severe	Severe	Severe	Severe	Severe	Severe	Severe	Severe	Severe
20210703305	20210704	Non-severe	Non-severe	Non-severe	Non-severe	Non-severe	Non-severe	Non-severe	Non-severe	Non-severe
20210813238	20210816	Severe	Severe	Severe	Severe	Severe	Severe	Severe	Severe	Severe
20210813238	20210822	Severe	Severe	Non-severe	Non-severe	Severe	Severe	Severe	Severe	Severe
20210813238	20210814	Non-severe	Severe	Non-severe	Non-severe	Non-severe	Severe	Severe	Severe	Severe
20210324008	20210325	Non-severe	Non-severe	Non-severe	Non-severe	Non-severe	Non-severe	Non-severe	Non-severe	Non-severe
20210324008	20210326	Non-severe	Non-severe	Non-severe	Non-severe	Non-severe	Non-severe	Non-severe	Non-severe	Non-severe
20210224090	20210224	Non-severe	Non-severe	Non-severe	Non-severe	Non-severe	Non-severe	Non-severe	Non-severe	Non-severe
20220826167	20220917	Non-severe	Non-severe	Non-severe	Non-severe	Non-severe	Non-severe	Non-severe	Non-severe	Non-severe
20220826167	20221009	Non-severe	Non-severe	Non-severe	Non-severe	Non-severe	Non-severe	Non-severe	Non-severe	Non-severe
20220826167	20220907	Non-severe	Non-severe	Non-severe	Non-severe	Non-severe	Non-severe	Non-severe	Non-severe	Non-severe
20210715274	20210720	Non-severe	Non-severe	Non-severe	Non-severe	Non-severe	Non-severe	Non-severe	Non-severe	Non-severe
20220128079	20220128	Non-severe	Non-severe	Non-severe	Non-severe	Non-severe	Non-severe	Non-severe	Non-severe	Non-severe
20211019123	20211012	Non-severe	Non-severe	Non-severe	Non-severe	Non-severe	Non-severe	Non-severe	Non-severe	Non-severe
20211019123	20211020	Non-severe	Non-severe	Non-severe	Non-severe	Non-severe	Non-severe	Non-severe	Non-severe	Non-severe
20220309077	20220309	Non-severe	Non-severe	Non-severe	Non-severe	Non-severe	Non-severe	Non-severe	Non-severe	Non-severe
20220310057	20220310	Non-severe	Non-severe	Non-severe	Non-severe	Non-severe	Non-severe	Non-severe	Non-severe	Non-severe
20220124126	20220125	Non-severe	Non-severe	Non-severe	Non-severe	Non-severe	Non-severe	Non-severe	Non-severe	Non-severe
20220212130	20220213	Non-severe	Non-severe	Non-severe	Non-severe	Non-severe	Non-severe	Non-severe	Non-severe	Non-severe
20210218157	20210219	Non-severe	Non-severe	Non-severe	Non-severe	Non-severe	Non-severe	Non-severe	Non-severe	Non-severe
20211008052	20211016	Severe	Severe	Non-severe	Non-severe	Severe	Non-severe	Severe	Severe	Severe
20220129084	20220129	Non-severe	Non-severe	Non-severe	Non-severe	Non-severe	Non-severe	Non-severe	Non-severe	Non-severe
20211010212	20211011	Non-severe	Non-severe	Non-severe	Non-severe	Non-severe	Non-severe	Non-severe	Non-severe	Non-severe
20211010212	20211013	Non-severe	Non-severe	Non-severe	Non-severe	Non-severe	Non-severe	Non-severe	Non-severe	Non-severe
20210606999	20210609	Severe	Severe	Non-severe	Non-severe	Severe	Severe	Severe	Severe	Severe
20210824157	20210824	Non-severe	Non-severe	Non-severe	Non-severe	Non-severe	Non-severe	Non-severe	Non-severe	Non-severe
20220922052	20220922	Non-severe	Severe	Non-severe	Severe	Severe	Severe	Severe	Severe	Severe
20220922052	20220927	Severe	Severe	Non-severe	Severe	Severe	Severe	Severe	Severe	Severe
20220613227	20220613	Non-severe	Non-severe	Non-severe	Non-severe	Non-severe	Non-severe	Non-severe	Non-severe	Non-severe
20211206174	20211206	Non-severe	Non-severe	Non-severe	Non-severe	Non-severe	Non-severe	Non-severe	Non-severe	Non-severe
20211206174	20211208	Non-severe	Non-severe	Non-severe	Non-severe	Non-severe	Non-severe	Non-severe	Non-severe	Non-severe
20210805010	20210811	Severe	Severe	Severe	Severe	Non-severe	Severe	Severe	Non-severe	Severe
20210312258	20210313	Non-severe	Non-severe	Non-severe	Non-severe	Non-severe	Non-severe	Non-severe	Non-severe	Non-severe
20210312258	20210314	Non-severe	Non-severe	Non-severe	Non-severe	Non-severe	Non-severe	Non-severe	Non-severe	Non-severe
20210312258	20210315	Non-severe	Non-severe	Non-severe	Non-severe	Non-severe	Non-severe	Non-severe	Non-severe	Non-severe
20210312258	20210316	Non-severe	Non-severe	Non-severe	Non-severe	Non-severe	Non-severe	Non-severe	Non-severe	Non-severe
20210312258	20210317	Non-severe	Non-severe	Non-severe	Non-severe	Non-severe	Non-severe	Non-severe	Non-severe	Non-severe
20210312258	20210407	Non-severe	Non-severe	Non-severe	Non-severe	Non-severe	Non-severe	Non-severe	Non-severe	Non-severe
20211109008	20211109	Non-severe	Non-severe	Non-severe	Non-severe	Non-severe	Non-severe	Non-severe	Non-severe	Non-severe
20210918093	20210918	Non-severe	Non-severe	Non-severe	Non-severe	Non-severe	Non-severe	Non-severe	Non-severe	Non-severe
20220206080	20220301	Non-severe	Severe	Non-severe	Non-severe	Non-severe	Non-severe	Severe	Non-severe	Severe
20220206080	20220315	Non-severe	Non-severe	Non-severe	Non-severe	Non-severe	Non-severe	Non-severe	Non-severe	Severe
20220206080	20220329	Non-severe	Non-severe	Non-severe	Non-severe	Non-severe	Non-severe	Non-severe	Non-severe	Non-severe
20220206080	20220401	Non-severe	Non-severe	Non-severe	Non-severe	Non-severe	Non-severe	Non-severe	Non-severe	Non-severe
20210818002	20210818	Non-severe	Non-severe	Non-severe	Non-severe	Non-severe	Non-severe	Non-severe	Non-severe	Non-severe
20210718089	20210718	Non-severe	Non-severe	Non-severe	Non-severe	Non-severe	Non-severe	Non-severe	Non-severe	Non-severe
20210718089	20210801	Non-severe	Non-severe	Non-severe	Non-severe	Non-severe	Non-severe	Non-severe	Non-severe	Non-severe
20220610132	20220610	Non-severe	Non-severe	Non-severe	Non-severe	Non-severe	Non-severe	Non-severe	Non-severe	Non-severe
20220830133	20220916	Non-severe	Non-severe	Non-severe	Non-severe	Non-severe	Non-severe	Non-severe	Non-severe	Non-severe
20220830133	20220831	Non-severe	Non-severe	Non-severe	Non-severe	Non-severe	Non-severe	Non-severe	Non-severe	Non-severe
20220201029	20220202	Non-severe	Non-severe	Non-severe	Non-severe	Non-severe	Non-severe	Non-severe	Non-severe	Non-severe
20200908009	20210824	Non-severe	Severe	Non-severe	Non-severe	Non-severe	Non-severe	Severe	Non-severe	Non-severe
20210413267	20210415	Non-severe	Non-severe	Non-severe	Non-severe	Non-severe	Non-severe	Non-severe	Non-severe	Non-severe
20211104269	20211105	Non-severe	Non-severe	Non-severe	Non-severe	Non-severe	Non-severe	Non-severe	Non-severe	Non-severe
20210825011	20210829	Non-severe	Non-severe	Non-severe	Non-severe	Non-severe	Non-severe	Non-severe	Non-severe	Non-severe
20221022343	20221024	Non-severe	Non-severe	Non-severe	Non-severe	Non-severe	Non-severe	Non-severe	Non-severe	Non-severe
20211127080	20211127	Non-severe	Non-severe	Non-severe	Non-severe	Non-severe	Non-severe	Non-severe	Non-severe	Non-severe
20211127080	20211213	Non-severe	Non-severe	Non-severe	Non-severe	Non-severe	Non-severe	Non-severe	Non-severe	Non-severe
20220104064	20220106	Non-severe	Non-severe	Non-severe	Non-severe	Non-severe	Non-severe	Non-severe	Non-severe	Non-severe
20220807178	20220808	Non-severe	Non-severe	Non-severe	Non-severe	Non-severe	Non-severe	Non-severe	Non-severe	Non-severe
20220311134	20220329	Severe	Severe	Severe	Severe	Severe	Severe	Severe	Severe	Severe
20220311134	20220311	Severe	Severe	Non-severe	Non-severe	Non-severe	Non-severe	Non-severe	Non-severe	Non-severe
20220803133	20220814	Non-severe	Non-severe	Non-severe	Non-severe	Non-severe	Non-severe	Non-severe	Non-severe	Non-severe
20220131028	20220201	Non-severe	Non-severe	Non-severe	Non-severe	Non-severe	Non-severe	Non-severe	Non-severe	Non-severe
20220329046	20220329	Non-severe	Non-severe	Non-severe	Non-severe	Non-severe	Severe	Non-severe	Non-severe	Non-severe
20220329046	20220405	Non-severe	Severe	Non-severe	Non-severe	Non-severe	Severe	Non-severe	Non-severe	Non-severe
20220329046	20220411	Non-severe	Severe	Non-severe	Non-severe	Non-severe	Severe	Severe	Non-severe	Severe
20220329046	20220419	Non-severe	Non-severe	Non-severe	Non-severe	Non-severe	Non-severe	Severe	Non-severe	Severe
20220729189	20220730	Non-severe	Non-severe	Non-severe	Non-severe	Non-severe	Non-severe	Non-severe	Non-severe	Non-severe
20220713113	20220803	Non-severe	Non-severe	Non-severe	Non-severe	Non-severe	Non-severe	Severe	Severe	Non-severe
20220713113	20220713	Non-severe	Non-severe	Non-severe	Non-severe	Non-severe	Non-severe	Non-severe	Non-severe	Non-severe
20220713113	20220722	Non-severe	Non-severe	Non-severe	Non-severe	Non-severe	Non-severe	Non-severe	Non-severe	Non-severe
20210315171	20210407	Non-severe	Non-severe	Non-severe	Non-severe	Non-severe	Non-severe	Non-severe	Non-severe	Non-severe
20210727114	20210729	Non-severe	Non-severe	Non-severe	Non-severe	Non-severe	Non-severe	Non-severe	Non-severe	Non-severe
20210727114	20210806	Non-severe	Non-severe	Non-severe	Non-severe	Non-severe	Non-severe	Severe	Non-severe	Non-severe
20211130011	20211130	Non-severe	Non-severe	Non-severe	Non-severe	Non-severe	Non-severe	Non-severe	Non-severe	Non-severe
20210616173	20210618	Non-severe	Severe	Non-severe	Non-severe	Non-severe	Non-severe	Severe	Severe	Severe
20210616173	20210704	Severe	Severe	Severe	Non-severe	Severe	Severe	Severe	Severe	Severe
20210616173	20210712	Severe	Severe	Severe	Severe	Severe	Severe	Severe	Severe	Severe
20210616173	20210627	Severe	Severe	Severe	Severe	Severe	Non-severe	Severe	Severe	Severe
20210726130	20210810	Non-severe	Non-severe	Non-severe	Non-severe	Non-severe	Non-severe	Severe	Non-severe	Non-severe
20220419072	20220424	Non-severe	Non-severe	Non-severe	Non-severe	Non-severe	Non-severe	Non-severe	Non-severe	Non-severe
20210131116	20210131	Non-severe	Non-severe	Non-severe	Non-severe	Non-severe	Non-severe	Non-severe	Non-severe	Non-severe
20220211120	20220212	Non-severe	Non-severe	Non-severe	Non-severe	Non-severe	Non-severe	Non-severe	Non-severe	Non-severe
20220623033	20221029	Non-severe	Non-severe	Non-severe	Non-severe	Non-severe	Non-severe	Severe	Severe	Non-severe
20220809174	20220810	Non-severe	Non-severe	Non-severe	Non-severe	Non-severe	Non-severe	Non-severe	Non-severe	Non-severe
20220612135	20220612	Non-severe	Non-severe	Non-severe	Non-severe	Non-severe	Non-severe	Non-severe	Non-severe	Non-severe
20220411065	20220411	Non-severe	Non-severe	Non-severe	Non-severe	Non-severe	Non-severe	Non-severe	Non-severe	Non-severe
20211205090	20211205	Non-severe	Non-severe	Non-severe	Non-severe	Non-severe	Non-severe	Non-severe	Non-severe	Non-severe
20211205090	20211213	Non-severe	Non-severe	Non-severe	Non-severe	Non-severe	Non-severe	Non-severe	Non-severe	Non-severe
20220323040	20220406	Non-severe	Non-severe	Non-severe	Non-severe	Non-severe	Non-severe	Non-severe	Non-severe	Non-severe
20210830169	20210831	Non-severe	Non-severe	Non-severe	Non-severe	Non-severe	Non-severe	Non-severe	Non-severe	Non-severe
20210830169	20210914	Non-severe	Non-severe	Non-severe	Non-severe	Non-severe	Non-severe	Non-severe	Non-severe	Non-severe
20220626082	20220627	Non-severe	Non-severe	Non-severe	Non-severe	Non-severe	Non-severe	Non-severe	Non-severe	Non-severe
20220626082	20220628	Non-severe	Non-severe	Non-severe	Non-severe	Non-severe	Non-severe	Non-severe	Non-severe	Non-severe
20220626082	20220629	Non-severe	Non-severe	Non-severe	Non-severe	Non-severe	Non-severe	Non-severe	Non-severe	Non-severe
20210830006	20210830	Non-severe	Non-severe	Non-severe	Non-severe	Non-severe	Non-severe	Non-severe	Non-severe	Non-severe
20210830006	20210903	Non-severe	Non-severe	Non-severe	Non-severe	Non-severe	Non-severe	Non-severe	Non-severe	Non-severe
20211112071	20211112	Non-severe	Non-severe	Non-severe	Non-severe	Non-severe	Non-severe	Non-severe	Non-severe	Non-severe
20210724018	20210724	Non-severe	Non-severe	Non-severe	Non-severe	Non-severe	Non-severe	Non-severe	Non-severe	Non-severe
20210724018	20210729	Non-severe	Non-severe	Non-severe	Non-severe	Non-severe	Non-severe	Non-severe	Non-severe	Non-severe
20210724018	20210809	Non-severe	Non-severe	Non-severe	Non-severe	Non-severe	Non-severe	Non-severe	Non-severe	Non-severe
20210915053	20210915	Non-severe	Non-severe	Non-severe	Non-severe	Non-severe	Non-severe	Non-severe	Non-severe	Non-severe
20211230186	20220108	Non-severe	Non-severe	Non-severe	Non-severe	Non-severe	Non-severe	Non-severe	Non-severe	Non-severe
20220630131	20220630	Non-severe	Non-severe	Non-severe	Non-severe	Non-severe	Non-severe	Severe	Non-severe	Non-severe
20220107185	20220114	Non-severe	Severe	Non-severe	Non-severe	Non-severe	Non-severe	Non-severe	Non-severe	Non-severe
20220107185	20220121	Non-severe	Non-severe	Non-severe	Non-severe	Non-severe	Non-severe	Non-severe	Non-severe	Non-severe
20220510141	20220530	Non-severe	Non-severe	Non-severe	Non-severe	Non-severe	Non-severe	Non-severe	Non-severe	Non-severe
20220510141	20220510	Severe	Non-severe	Non-severe	Non-severe	Non-severe	Non-severe	Non-severe	Non-severe	Non-severe
20220510141	20220516	Non-severe	Non-severe	Non-severe	Non-severe	Non-severe	Non-severe	Severe	Non-severe	Non-severe
20220107065	20220108	Non-severe	Non-severe	Non-severe	Non-severe	Non-severe	Non-severe	Non-severe	Non-severe	Non-severe
20220621131	20220623	Non-severe	Non-severe	Non-severe	Non-severe	Non-severe	Non-severe	Non-severe	Non-severe	Non-severe
20220621131	20220626	Non-severe	Non-severe	Non-severe	Non-severe	Non-severe	Non-severe	Non-severe	Non-severe	Non-severe
20220227130	20220302	Non-severe	Non-severe	Non-severe	Non-severe	Non-severe	Non-severe	Non-severe	Non-severe	Non-severe
20220227130	20220317	Non-severe	Non-severe	Non-severe	Non-severe	Non-severe	Non-severe	Non-severe	Non-severe	Non-severe
20220510097	20220510	Non-severe	Non-severe	Non-severe	Non-severe	Non-severe	Non-severe	Non-severe	Non-severe	Non-severe
20211106103	20211106	Non-severe	Non-severe	Non-severe	Non-severe	Non-severe	Non-severe	Non-severe	Non-severe	Non-severe
20211106103	20211122	Non-severe	Non-severe	Non-severe	Non-severe	Non-severe	Non-severe	Severe	Non-severe	Non-severe
20210203123	20210208	Non-severe	Non-severe	Non-severe	Non-severe	Non-severe	Non-severe	Non-severe	Non-severe	Non-severe
20220828160	20230316	Non-severe	Non-severe	Non-severe	Non-severe	Non-severe	Non-severe	Non-severe	Non-severe	Non-severe
20211113071	20211113	Non-severe	Non-severe	Non-severe	Non-severe	Non-severe	Non-severe	Non-severe	Non-severe	Non-severe
20210719124	20210719	Non-severe	Non-severe	Non-severe	Non-severe	Non-severe	Non-severe	Non-severe	Non-severe	Non-severe
20210719124	20210801	Non-severe	Non-severe	Non-severe	Non-severe	Non-severe	Non-severe	Non-severe	Non-severe	Non-severe
20210917001	20210920	Non-severe	Non-severe	Non-severe	Non-severe	Non-severe	Non-severe	Non-severe	Non-severe	Non-severe
20220301033	20220301	Non-severe	Non-severe	Non-severe	Non-severe	Non-severe	Non-severe	Non-severe	Non-severe	Non-severe
20220301033	20220313	Non-severe	Non-severe	Non-severe	Non-severe	Non-severe	Non-severe	Non-severe	Non-severe	Non-severe
20220612168	20220612	Non-severe	Non-severe	Non-severe	Non-severe	Non-severe	Non-severe	Non-severe	Non-severe	Non-severe
20210307113	20210307	Non-severe	Non-severe	Non-severe	Non-severe	Non-severe	Non-severe	Non-severe	Non-severe	Non-severe
20211216214	20211219	Non-severe	Non-severe	Non-severe	Non-severe	Non-severe	Non-severe	Non-severe	Non-severe	Non-severe
20211216214	20220105	Non-severe	Non-severe	Non-severe	Non-severe	Non-severe	Non-severe	Non-severe	Non-severe	Non-severe
20220513010	20220513	Non-severe	Non-severe	Non-severe	Non-severe	Non-severe	Non-severe	Non-severe	Non-severe	Non-severe
20220911105	20221002	Severe	Severe	Non-severe	Non-severe	Non-severe	Non-severe	Severe	Severe	Severe
20220911105	20220911	Severe	Severe	Non-severe	Non-severe	Non-severe	Non-severe	Non-severe	Non-severe	Non-severe
20210819133	20210819	Non-severe	Non-severe	Non-severe	Non-severe	Non-severe	Non-severe	Non-severe	Non-severe	Non-severe
20220308027	20220310	Non-severe	Non-severe	Non-severe	Non-severe	Non-severe	Non-severe	Non-severe	Non-severe	Non-severe
20210130194	20210131	Non-severe	Non-severe	Non-severe	Non-severe	Non-severe	Non-severe	Non-severe	Non-severe	Non-severe
20220220103	20220221	Non-severe	Non-severe	Non-severe	Non-severe	Non-severe	Non-severe	Non-severe	Non-severe	Non-severe
20211030007	20211030	Non-severe	Non-severe	Non-severe	Non-severe	Non-severe	Non-severe	Non-severe	Non-severe	Non-severe
20220628200	20220629	Non-severe	Non-severe	Non-severe	Non-severe	Non-severe	Non-severe	Non-severe	Non-severe	Non-severe
20210310206	20210311	Non-severe	Non-severe	Non-severe	Non-severe	Non-severe	Non-severe	Non-severe	Non-severe	Non-severe
20210310206	20210325	Non-severe	Non-severe	Non-severe	Non-severe	Non-severe	Non-severe	Non-severe	Non-severe	Non-severe
20220729117	20220731	Non-severe	Non-severe	Non-severe	Non-severe	Non-severe	Non-severe	Non-severe	Non-severe	Non-severe
20210222129	20210222	Non-severe	Non-severe	Non-severe	Non-severe	Non-severe	Non-severe	Non-severe	Non-severe	Non-severe
20210404076	20210405	Non-severe	Non-severe	Non-severe	Non-severe	Non-severe	Non-severe	Non-severe	Non-severe	Non-severe
20211017018	20211017	Non-severe	Non-severe	Non-severe	Non-severe	Non-severe	Non-severe	Non-severe	Non-severe	Non-severe
20211127023	20211201	Non-severe	Non-severe	Non-severe	Non-severe	Non-severe	Non-severe	Non-severe	Non-severe	Non-severe
20220320002	20220320	Non-severe	Non-severe	Non-severe	Non-severe	Non-severe	Non-severe	Non-severe	Non-severe	Non-severe
20220320002	20220413	Non-severe	Non-severe	Non-severe	Non-severe	Non-severe	Non-severe	Non-severe	Non-severe	Non-severe
20220907131	20220907	Non-severe	Non-severe	Non-severe	Non-severe	Non-severe	Non-severe	Non-severe	Non-severe	Non-severe
20220621074	20220621	Non-severe	Non-severe	Non-severe	Non-severe	Non-severe	Non-severe	Non-severe	Non-severe	Non-severe
20210724015	20210724	Non-severe	Non-severe	Non-severe	Non-severe	Non-severe	Non-severe	Non-severe	Non-severe	Non-severe
20210724015	20210725	Non-severe	Non-severe	Non-severe	Non-severe	Non-severe	Non-severe	Non-severe	Non-severe	Non-severe
20210914058	20210914	Non-severe	Non-severe	Non-severe	Non-severe	Non-severe	Non-severe	Non-severe	Non-severe	Non-severe
20221014179	20221107	Non-severe	Non-severe	Non-severe	Non-severe	Non-severe	Non-severe	Non-severe	Non-severe	Non-severe
20220714151	20220716	Non-severe	Non-severe	Non-severe	Non-severe	Non-severe	Non-severe	Non-severe	Non-severe	Non-severe
20210226067	20210227	Non-severe	Non-severe	Non-severe	Non-severe	Non-severe	Non-severe	Non-severe	Non-severe	Non-severe
20220815275	20220816	Non-severe	Non-severe	Non-severe	Non-severe	Non-severe	Non-severe	Non-severe	Non-severe	Non-severe
20220815275	20220820	Non-severe	Non-severe	Non-severe	Non-severe	Non-severe	Non-severe	Non-severe	Non-severe	Non-severe
20220622142	20220622	Non-severe	Non-severe	Non-severe	Non-severe	Non-severe	Non-severe	Non-severe	Non-severe	Non-severe
20210201218	20210202	Non-severe	Non-severe	Non-severe	Non-severe	Non-severe	Non-severe	Non-severe	Non-severe	Non-severe
20210201218	20210304	Non-severe	Non-severe	Non-severe	Non-severe	Non-severe	Non-severe	Non-severe	Non-severe	Non-severe
20210213028	20210312	Non-severe	Non-severe	Non-severe	Non-severe	Non-severe	Severe	Severe	Non-severe	Non-severe
20210213028	20210405	Non-severe	Non-severe	Non-severe	Non-severe	Non-severe	Non-severe	Non-severe	Non-severe	Non-severe
20210213028	20210215	Non-severe	Severe	Non-severe	Non-severe	Non-severe	Non-severe	Severe	Severe	Non-severe
20220102006	20220103	Non-severe	Non-severe	Non-severe	Non-severe	Non-severe	Non-severe	Non-severe	Non-severe	Non-severe
20220102006	20220114	Non-severe	Severe	Non-severe	Non-severe	Non-severe	Non-severe	Non-severe	Non-severe	Non-severe
20211014094	20211014	Non-severe	Non-severe	Non-severe	Non-severe	Non-severe	Non-severe	Non-severe	Non-severe	Non-severe
20221102116	20221102	Non-severe	Non-severe	Non-severe	Non-severe	Non-severe	Non-severe	Non-severe	Non-severe	Non-severe
20220723161	20220723	Severe	Severe	Non-severe	Non-severe	Severe	Severe	Severe	Severe	Severe
20220723161	20220725	Severe	Severe	Non-severe	Non-severe	Non-severe	Severe	Severe	Severe	Severe
20220723161	20220727	Severe	Severe	Non-severe	Non-severe	Severe	Severe	Severe	Severe	Severe
20220723161	20220825	Non-severe	Severe	Non-severe	Non-severe	Non-severe	Non-severe	Non-severe	Non-severe	Non-severe
20220509114	20220509	Non-severe	Non-severe	Non-severe	Non-severe	Non-severe	Non-severe	Non-severe	Non-severe	Non-severe
20220509114	20220516	Non-severe	Non-severe	Non-severe	Non-severe	Non-severe	Non-severe	Non-severe	Non-severe	Non-severe
20220509114	20220524	Non-severe	Non-severe	Non-severe	Non-severe	Non-severe	Non-severe	Non-severe	Non-severe	Non-severe
20220217096	20220217	Non-severe	Non-severe	Non-severe	Non-severe	Non-severe	Non-severe	Non-severe	Non-severe	Non-severe
20220807247	20220810	Non-severe	Non-severe	Non-severe	Non-severe	Non-severe	Non-severe	Non-severe	Non-severe	Non-severe
20220807247	20220817	Non-severe	Non-severe	Non-severe	Non-severe	Non-severe	Non-severe	Non-severe	Non-severe	Non-severe
20220807247	20220825	Non-severe	Non-severe	Non-severe	Non-severe	Non-severe	Non-severe	Non-severe	Non-severe	Non-severe
20220921153	20220925	Non-severe	Non-severe	Non-severe	Non-severe	Non-severe	Non-severe	Non-severe	Non-severe	Non-severe
20210918094	20210918	Non-severe	Non-severe	Non-severe	Non-severe	Non-severe	Non-severe	Non-severe	Non-severe	Non-severe
20210331105	20210403	Non-severe	Non-severe	Non-severe	Non-severe	Non-severe	Non-severe	Non-severe	Non-severe	Non-severe
20220112020	20220112	Non-severe	Non-severe	Non-severe	Non-severe	Non-severe	Non-severe	Non-severe	Non-severe	Non-severe
20220112020	20220118	Non-severe	Non-severe	Non-severe	Non-severe	Non-severe	Non-severe	Non-severe	Non-severe	Non-severe
20210107089	20210111	Non-severe	Non-severe	Non-severe	Non-severe	Non-severe	Non-severe	Non-severe	Non-severe	Severe
20220410074	20220410	Non-severe	Non-severe	Non-severe	Non-severe	Non-severe	Non-severe	Non-severe	Non-severe	Non-severe
20220410074	20220415	Non-severe	Non-severe	Non-severe	Non-severe	Non-severe	Non-severe	Non-severe	Non-severe	Non-severe
20220410074	20220421	Non-severe	Non-severe	Non-severe	Non-severe	Non-severe	Non-severe	Non-severe	Non-severe	Non-severe
20220410074	20220507	Non-severe	Non-severe	Non-severe	Non-severe	Non-severe	Non-severe	Non-severe	Non-severe	Non-severe
20220410074	20220611	Non-severe	Non-severe	Non-severe	Non-severe	Non-severe	Non-severe	Non-severe	Non-severe	Non-severe
20220811267	20220812	Non-severe	Non-severe	Non-severe	Non-severe	Non-severe	Non-severe	Non-severe	Non-severe	Non-severe
20220524231	20220526	Non-severe	Non-severe	Non-severe	Non-severe	Non-severe	Non-severe	Non-severe	Non-severe	Non-severe
20211107238	20211108	Non-severe	Non-severe	Non-severe	Non-severe	Non-severe	Non-severe	Non-severe	Non-severe	Non-severe
20210625123	20210707	Non-severe	Non-severe	Non-severe	Non-severe	Non-severe	Non-severe	Non-severe	Non-severe	Non-severe
20211014142	20211026	Non-severe	Non-severe	Non-severe	Non-severe	Non-severe	Non-severe	Non-severe	Non-severe	Non-severe
20211125020	20211125	Non-severe	Non-severe	Non-severe	Non-severe	Non-severe	Non-severe	Non-severe	Non-severe	Non-severe
20210823244	20210825	Non-severe	Non-severe	Non-severe	Non-severe	Non-severe	Non-severe	Non-severe	Non-severe	Non-severe
20220102009	20220102	Non-severe	Non-severe	Non-severe	Non-severe	Non-severe	Non-severe	Non-severe	Non-severe	Non-severe
20220102009	20220111	Non-severe	Non-severe	Non-severe	Non-severe	Non-severe	Non-severe	Severe	Non-severe	Non-severe
20220102009	20220126	Non-severe	Non-severe	Non-severe	Non-severe	Non-severe	Non-severe	Non-severe	Non-severe	Non-severe
20220529169	20220529	Non-severe	Non-severe	Non-severe	Non-severe	Non-severe	Non-severe	Non-severe	Non-severe	Non-severe
20220801107	20220802	Non-severe	Non-severe	Non-severe	Non-severe	Non-severe	Non-severe	Non-severe	Non-severe	Non-severe
20221101331	20221122	Non-severe	Non-severe	Non-severe	Non-severe	Non-severe	Non-severe	Non-severe	Non-severe	Non-severe
20221101331	20221130	Non-severe	Non-severe	Non-severe	Non-severe	Non-severe	Non-severe	Non-severe	Non-severe	Non-severe
20211106139	20211110	Non-severe	Non-severe	Non-severe	Non-severe	Non-severe	Non-severe	Non-severe	Non-severe	Non-severe
20210818283	20210824	Non-severe	Non-severe	Non-severe	Non-severe	Non-severe	Non-severe	Non-severe	Non-severe	Non-severe
20210818283	20210825	Non-severe	Non-severe	Non-severe	Non-severe	Non-severe	Non-severe	Non-severe	Non-severe	Non-severe
20210818283	20210826	Non-severe	Severe	Non-severe	Non-severe	Non-severe	Non-severe	Severe	Severe	Severe
20210818283	20210827	Non-severe	Non-severe	Non-severe	Non-severe	Non-severe	Non-severe	Non-severe	Non-severe	Non-severe
20210818283	20210828	Non-severe	Severe	Non-severe	Non-severe	Non-severe	Non-severe	Severe	Severe	Non-severe
20210818283	20210830	Non-severe	Severe	Non-severe	Non-severe	Non-severe	Non-severe	Severe	Severe	Severe
20210808149	20210811	Non-severe	Non-severe	Non-severe	Non-severe	Non-severe	Non-severe	Severe	Severe	Non-severe
20220310055	20220310	Non-severe	Non-severe	Non-severe	Non-severe	Non-severe	Non-severe	Non-severe	Non-severe	Non-severe
20220310055	20220314	Non-severe	Non-severe	Non-severe	Non-severe	Non-severe	Non-severe	Non-severe	Non-severe	Non-severe
20210113129	20210113	Non-severe	Severe	Non-severe	Non-severe	Non-severe	Non-severe	Severe	Severe	Non-severe
20221202144	20221202	Non-severe	Non-severe	Non-severe	Non-severe	Non-severe	Non-severe	Severe	Non-severe	Non-severe
20220422177	20220422	Non-severe	Non-severe	Non-severe	Non-severe	Non-severe	Non-severe	Non-severe	Non-severe	Non-severe
20220113080	20220113	Non-severe	Non-severe	Non-severe	Non-severe	Non-severe	Non-severe	Non-severe	Non-severe	Non-severe
20220113080	20220121	Non-severe	Non-severe	Non-severe	Non-severe	Non-severe	Non-severe	Non-severe	Non-severe	Non-severe
20220426274	20220427	Non-severe	Non-severe	Non-severe	Non-severe	Non-severe	Non-severe	Non-severe	Non-severe	Non-severe
20220412030	20220412	Non-severe	Severe	Non-severe	Non-severe	Non-severe	Non-severe	Severe	Non-severe	Severe
20220412030	20220419	Non-severe	Severe	Non-severe	Non-severe	Non-severe	Non-severe	Severe	Severe	Severe
20211017017	20211017	Non-severe	Non-severe	Non-severe	Non-severe	Non-severe	Non-severe	Non-severe	Non-severe	Non-severe
20220607091	20220607	Severe	Non-severe	Non-severe	Non-severe	Non-severe	Non-severe	Non-severe	Non-severe	Non-severe
20210310221	20210311	Non-severe	Non-severe	Non-severe	Non-severe	Non-severe	Non-severe	Non-severe	Non-severe	Non-severe
20210126220	20210126	Non-severe	Non-severe	Non-severe	Non-severe	Non-severe	Non-severe	Non-severe	Non-severe	Non-severe
20211014095	20211014	Non-severe	Non-severe	Non-severe	Non-severe	Non-severe	Non-severe	Non-severe	Non-severe	Non-severe
20220711087	20220711	Non-severe	Non-severe	Non-severe	Non-severe	Non-severe	Non-severe	Non-severe	Non-severe	Non-severe
20220711087	20220717	Non-severe	Non-severe	Non-severe	Non-severe	Non-severe	Non-severe	Non-severe	Non-severe	Non-severe
20211121119	20211121	Non-severe	Non-severe	Non-severe	Non-severe	Non-severe	Non-severe	Non-severe	Non-severe	Non-severe
20210725104	20210726	Non-severe	Non-severe	Non-severe	Non-severe	Non-severe	Non-severe	Non-severe	Non-severe	Non-severe
20210329101	20210329	Non-severe	Non-severe	Non-severe	Non-severe	Non-severe	Non-severe	Non-severe	Non-severe	Non-severe
20210606094	20210606	Non-severe	Severe	Non-severe	Non-severe	Non-severe	Non-severe	Non-severe	Non-severe	Non-severe
20210821084	20210822	Non-severe	Non-severe	Non-severe	Non-severe	Non-severe	Non-severe	Non-severe	Non-severe	Non-severe
20210922109	20211002	Non-severe	Non-severe	Non-severe	Non-severe	Non-severe	Non-severe	Non-severe	Non-severe	Non-severe
20210922109	20210923	Non-severe	Non-severe	Non-severe	Non-severe	Non-severe	Non-severe	Non-severe	Non-severe	Non-severe
