# Supplementary material for: Deep learning approach for screening neonatal cerebral lesions on ultrasound in China
Source: Nat Commun. 2025 Aug 20;16:7778. doi: 10.1038/s41467-025-63096-9 (PMC12368173; doi:10.1038/s41467-025-63096-9)
Supplement: Supplementary file 7 — Source Data 4 [file 41467_2025_63096_MOESM7_ESM.xlsx]

## Sheet: Development set
check_id	check_date	dataset	transducer type	manufacturer	model_name	GA(W)	weight(g)	Sex	Age	Delivery	1min	5min	10min	transducer_frequency	depth_x	depth_y	MI	TIs
20201124124	20201214	train	LINEAR	GE_Healthcare	LOGIQS8	27+6	1230	Male		剖宫产	6	7	8	8500	20.2861	11	0.6	1
20201124124	20210107	train	LINEAR	GE_Healthcare	LOGIQS8	27+6	1230	Male		剖宫产	6	7	8	8500	20.2861	11	0.8	NULL
20211007221	20211011	train	LINEAR	GE_Healthcare	LOGIQS8	26+5	390	Male	23	剖腹产	7	8	8	8500	14.7535	8	1.3	1.19
20220813150	20220821	train	LINEAR	GE_Healthcare	LOGIQS8	24+7	670	Female	19	顺产	9	8	9	8500	12.8914	7	NULL	NULL
20220813150	20220829	train	LINEAR	GE_Healthcare	LOGIQS8	24+8	670	Female	27	顺产	9	8	9	8500	12.8914	7	0.6	0.49
20220813150	20220912	train	LINEAR	GE_Healthcare	LOGIQS8	24+9	670	Female	41	顺产	9	8	9	8500	12.8914	7	1	NULL
20220206068	20220207	train	LINEAR	GE_Healthcare	LOGIQS8	29+3	1340	Male	18	剖腹产	4	6	8	8500	16.5977	9	NULL	NULL
20220206068	20220215	train	LINEAR	GE_Healthcare	LOGIQS8	29+3	1340	Male	26	剖腹产	4	6	8	8500	16.5977	9	0.8	0.49
20220206068	20220223	train	LINEAR	GE_Healthcare	LOGIQE8	29+3	1340	Male	34	剖腹产	4	6	8	8500	16.5977	9	NULL	NULL
20220206068	20220301	train	LINEAR	GE_Healthcare	LOGIQS8	29+3	1340	Male	40	剖腹产	4	6	8	8500	16.5977	9	NULL	NULL
20220116169	20220210	train	LINEAR	GE_Healthcare	LOGIQS8	26+2	1000	Male	26	剖腹产	9	10	10	15000	14.7331	8	NULL	NULL
20220116169	20220222	train	LINEAR	GE_Healthcare	LOGIQ E8-1	26+2	1000	Male	38	剖腹产	9	10	10	15000	14.7331	8	NULL	NULL
20220116169	20220318	train	LINEAR	GE_Healthcare	LOGIQS8	26+2	1000	Male	62	剖腹产	9	10	10	15000	14.7331	8	0.7	0.99
20220118050	20220208	train	LINEAR	GE_Healthcare	LOGIQS8	26+2	1000	Male	24	剖腹产	9	10	10	8500	16.5977	9	1.3	1.4
20220118050	20220222	train	LINEAR	GE_Healthcare	LOGIQS8	26+2	1000	Male	38	剖腹产	9	10	10	8500	16.5977	9	0.7	0.69
20220118050	20220320	train	LINEAR	GE_Healthcare	LOGIQS8	26+2	1000	Male	64	剖腹产	9	10	10	8500	16.5977	9	NULL	NULL
20220817131	20220829	train	LINEAR	GE_Healthcare	LOGIQS8	38+6	3530	Male	21	剖腹产	9	10	10	10000	23.9745	13	NULL	NULL
20211017251	20211019	train	LINEAR	GE_Healthcare	LOGIQS8	37+1	3800	Female	17	剖腹产	10	10	10	8500	18.4419	10	0.6	0.99
20220828136	20220828	train	LINEAR	GE_Healthcare	LOGIQS8	28+1	1140	Female	25	顺产	7	9	10	8500	16.5747	9	1.2	1.39
20220828136	20220901	train	LINEAR	GE_Healthcare	LOGIQS8	28+1	1140	Female	29	顺产	7	9	10	8500	16.5747	9	NULL	NULL
20210910014	20210923	train	LINEAR	GE_Healthcare	LOGIQS8	24+6	770	Female	49	剖腹产	7	8	9	8500	11.9	7	NULL	NULL
20220512104	20220523	train	LINEAR	GE_Healthcare	LOGIQS8	24	690	Male	42	剖腹产	8	9	9	8500	18.4419	10	0.7	NULL
20220730100	20220819	train	LINEAR	GE_Healthcare	LOGIQS8	36+5	2550	Male	21	剖腹产	8	10	10	10000	20.2861	11	NULL	NULL
20210706250	20210730	train	LINEAR	GE_Healthcare	LOGIQS8	31+4	1940	Male	25	顺产	7	9	9		12.9161	9.44718	1.3	NULL
20220303090	20220331	train	LINEAR	GE_Healthcare	LOGIQS8	28+6	890	Male		剖腹产	8	9	9	10000	13.6	8	1.3	1.1
20220303090	20220412	train	LINEAR	GE_Healthcare	LOGIQS8	28+6	890	Male		剖腹产	8	9	9	10000	13.6	8	0.6	NULL
20220303090	20220424	train	LINEAR	GE_Healthcare	LOGIQS8	28+6	890	Male		剖腹产	8	9	9	10000	13.6	8	NULL	NULL
20220820104	20220820	train	LINEAR	GE_Healthcare	LOGIQS8	25+2	2000	Female	66	顺产	5	7	7	8500	22.0996	12	1.3	NULL
20220613007	20220613	train	LINEAR	GE_Healthcare	LOGIQS8	32+4	1890	Male	23	剖腹产	7	9	9	8500	16.5977	9	NULL	NULL
20220816133	20220831	train	LINEAR	GE_Healthcare	LOGIQS8	25+8	740	Male	19	顺产	8	9		8500	11.928	7	NULL	NULL
20210819145	20210819	test	LINEAR	GE_Healthcare	LOGIQS8	27+5	900	Female	13	剖腹产	9	10	10	8500	11.928	7	1.3	NULL
20210819145	20210823	test	CURVED	EDAN_INSTRUMENTS,INC	Acclarix	27+5	900	Female	17	剖腹产	10	10	10	3000	11.928	7	NULL	NULL
20210819145	20210826	test	LINEAR	GE_Healthcare	LOGIQS8	27+5	900	Female	20	剖腹产	10	10	10	8500	11.928	7	1.3	NULL
20220522193	20220522	train	LINEAR	GE_Healthcare	LOGIQS8	25+4	910	Male	38	顺产	5	8	8	8500	18.4163	10	1.2	NULL
20220522193	20220526	train	LINEAR	GE_Healthcare	LOGIQS8	25+4	910	Male	42	顺产	5	8	8	8500	18.4163	10	1.2	NULL
20220522193	20220607	train	CURVED	GE_Healthcare	LOGIQS8	25+4	910	Male	54	顺产	5	8	8	5500	18.4163	10	1	NULL
20220311134	20220311	test	LINEAR	GE_Healthcare	LOGIQS8	37+5	2750	Male	5	剖腹产	10	10	10	10000	15.336	9	0.6	1.09
583538	20220521	train	LINEAR	GE_Healthcare	LOGIQS8	24	605	Female	2	顺产	4	8	10	8500	12.9093	7	0.5	0.89
583538	20220528	train	LINEAR	GE_Healthcare	LOGIQS8	24	605	Female	9	顺产	4	8	10	8500	12.9093	7	NULL	NULL
583538	20220603	train	LINEAR	GE_Healthcare	LOGIQS8	24	605	Female	15	顺产	4	8	10	8500	12.9093	7	NULL	NULL
583538	20220613	train	LINEAR	GE_Healthcare	LOGIQS8	24	605	Female	25	顺产	4	8	10	8500	12.9093	7	NULL	NULL
583538	20220622	train	LINEAR	GE_Healthcare	LOGIQS8	24	605	Female	34	顺产	4	8	10	8500	12.9093	7	1.3	NULL
20210721082	20210726	train	LINEAR	GE_Healthcare	LOGIQS8	29	1500	Male	12	顺产	8	8	8	8500	15.336	9	0.7	0.3
20220116169	20220122	train	LINEAR	GE_Healthcare	LOGIQS8	26+2	1000	Male	7	剖腹产	9	10	10	15000	14.7331	8	1.3	NULL
20220212170	20220212	train	LINEAR	GE_Healthcare	LOGIQS8	35+1	2290	Female	28	顺产	9	9	9	10000	20.2861	11	NULL	NULL
20220212170	20220215	train	LINEAR	GE_Healthcare	LOGIQS8	35+1	2290	Female	31	顺产	9	9	9	10000	20.2861	11	NULL	NULL
20220714141	20220714	train	LINEAR	GE_Healthcare	LOGIQS8	34+5	1800	Male		剖宫产	9	9	9	8500	18.4163	10	NULL	NULL
20220513010	20220513	test	LINEAR	MINDRAY	Resona_7			Female		剖宫产					23.3841	16.8001	NULL	NULL
20220107185	20220114	test	LINEAR	GE_Healthcare	LOGIQS8	34+1	2250	Male	10	顺产	10	10	10	8500	18.4419	10	NULL	NULL
20220217096	20220217	test	LINEAR	GE_Healthcare	LOGIQS8	32+6	1950	Female	2	剖腹产	10	10	10	8000	6.08582	3.3	0.7	NULL
20220524157	20220604	train	LINEAR	MINDRAY	Resona_7	36+5	2750	Male		顺产					16.703	12	NULL	NULL
20210731220	20210803	train	LINEAR	GE_Healthcare	LOGIQS8	29+4	1320	Female	19	剖腹产	10	10	10	8500	15.3	9	1.3	1.2
20220526250	20220528	train	LINEAR	GE_Healthcare	LOGIQS8	34+6	2250	Male	16	剖腹产	8	10	10	8500	20.258	11	1.3	NULL
20220208108	20220209	train	LINEAR	GE_Healthcare	LOGIQS8	38+2	3490	Male	13	剖腹产	10	10	10	10000	20.2861	11	NULL	NULL
20210616173	20210618	test	LINEAR	GE_Healthcare	LOGIQS8	29	1500	Female	2	顺产	5	9	9	8500	13.632	8	NULL	NULL
20211115139	20211115	train	LINEAR	GE_Healthcare	LOGIQS8	29+1	1100	Male		顺产	6	6	6	8500	14.7331	8	NULL	NULL
20211115139	20211122	train	LINEAR	GE_Healthcare	LOGIQS8	29+1	1100	Male		顺产	6	6	6	8500	14.7331	8	NULL	NULL
20211115139	20211206	train	LINEAR	GE_Healthcare	LOGIQS8	29+1	1100	Male		顺产	6	6	6	8500	14.7331	8	1.4	0.2
20220613186	20220613	train	LINEAR	GE_Healthcare	LOGIQE9			Female		顺产				9000	23.856	14	1.4	0.3
20210213028	20210215	test	LINEAR	GE_Healthcare	LOGIQS8	28	1190	Male		剖宫产	8	10	10	8500	15.336	9	1.3	1
20201111243	20201112	train	LINEAR	GE_Healthcare	LOGIQS8	24+2	600	Male		顺产	8	10	10	8500	12.9093	7	NULL	NULL
20220324014	20220409	train	LINEAR	GE_Healthcare	LOGIQS8	25+3	570	Female	111	顺产	8	9	9	8500	18.4419	10	NULL	NULL
20220502247	20220503	train	CURVED	GE_Healthcare	LOGIQS8	37+6	3100	Male	12	顺产	9	10	10	5000	22.0996	12	NULL	NULL
20211007221	20211007	train	LINEAR	GE_Healthcare	LOGIQS8	26+5	390	Male	19	剖腹产	7	8	8	8500	14.7535	8	0.9	NULL
20210728241	20210829	train	LINEAR	MINDRAY	Resona_7	31+6	1750	Male	33	剖腹产	10	10	10	8500	13.632	8	0.6	1.09
20210913203	20210914	train	LINEAR	GE_Healthcare	LOGIQS8	38+5	2880	Male	1	顺产	7	8	8	8500	15.336	9	NULL	NULL
20211122015	20211122	train	LINEAR	GE_Healthcare	LOGIQS8	39+2	2950	Female		顺产	8	9	10	8500	18.4163	10	NULL	NULL
20220515155	20220516	train	LINEAR	GE_Healthcare	LOGIQS8	36+2	2550	Female	2	顺产	9	10	10	10000	18.4419	10	NULL	NULL
20220515155	20220521	train	LINEAR	GE_Healthcare	LOGIQS8	36+2	2550	Female	7	顺产	9	10	10	10000	18.4419	10	1.3	1.4
20211204110	20211204	test	LINEAR	GE_Healthcare	LOGIQS8	40	3900	Male		顺产	10	10	10				1.3	1.4
20210830169	20210831	test	CURVED	Wisonic	Clivia 90	40+1	2900	Male	3	顺产	10	10	10				1.3	NULL
20210830169	20210914	test	LINEAR	MINDRAY	Resona_7OB	40+2	2900	Male	17	顺产	10	10	10				NULL	NULL
20220823210	20220828	train	LINEAR	GE_Healthcare	LOGIQS8	34+2	2550	Female	8	剖腹产	10	10	10	8500	18.4419	10	NULL	NULL
20210717110	20210720	train	LINEAR	EDAN	H8-12	40+4	3800	Male	4	顺产	9	10	10		14.4356	10.5586	0.6	0.99
20220831138	20220831	train	LINEAR	GE_Healthcare	LOGIQ E8-1	38+2	3360	Female	8	顺产	10	10	10	8500	16.5977	9	0.8	0.1
20210202133	20210204	train	LINEAR	EDAN_INSTRUMENTS,INC	Acclarix	38+2	3550	Female		剖宫产	4	9	9		14.5358	10.6319	0.9	0.6
20220622095	20220629	train	LINEAR	GE_Healthcare	LOGIQS8	40+2	3380	Female	8	剖腹产	8	10	10	8500	18.744	11	0.9	0.39
584747	20220603	train	LINEAR	GE_Healthcare	LOGIQS8	35+5	3050	Male		剖腹产	10	10		8500	18.4419	10	NULL	NULL
20220728158	20220801	train	LINEAR	GE_Healthcare	LOGIQS8	36	2000	Male	4	顺产	9	10	10	8500	6.32305	3.42864	NULL	NULL
20220824266	20220825	train	LINEAR	GE_Healthcare	LOGIQS8	25+4	2430	Female	76	顺产				8500	18.4419	10	NULL	NULL
20220131013	20220302	train	LINEAR	GE_Healthcare	LOGIQS8	27+5	1010	Female	39	剖腹产	6	10	10	8500	18.4419	10	0.7	0.3
20220131013	20220316	train	LINEAR	GE_Healthcare	LOGIQS8	27+5	1010	Female	53	剖腹产	6	10	10	8500	18.4419	10	0.8	NULL
20220131013	20220330	train	LINEAR	GE_Healthcare	LOGIQS8	27+5	1010	Female	67	剖腹产	6	10	10	8500	18.4419	10	1.3	NULL
20220616155	20220624	train	LINEAR	GE_Healthcare	LOGIQS8	25+5	710	Female	11	剖腹产	10	10	10	8500	12.9093	7	1.3	0.8
20220716127	20220807	train	LINEAR	GE_Healthcare	LOGIQS8	25+2	5100	Female	250	剖腹产	5	9	9	8500	23.9413	13	NULL	1
20220716127	20220823	train	LINEAR	GE_Healthcare	LOGIQS8	25+2	5100	Female	266	剖腹产	5	9	9	8500	23.9413	13	1.3	NULL
20210823102	20210823	train	CURVED	Wisonic	Clivia 90	28+4	1400	Male	29	剖腹产	8	10	10	3500	18.7	11	0.8	NULL
20220623033	20221029	test	CURVED	GE_Healthcare	LOGIQE9			Male		剖腹产							0.8	NULL
20210407213	20210408	train	LINEAR	GE_Healthcare	LOGIQ E8-1	35+4	2200	Male	1	剖腹产	7	9	9	9000	15.336	9	1.2	NULL
20220712146	20220808	test	LINEAR	GE_Healthcare	LOGIQS8	28+2	1320	Male	44	剖腹产	8	10	10	8500	22.1303	12	0.8	0.49
20220205054	20220205	train	LINEAR	GE_Healthcare	LOGIQ E9-4	35+6	2650	Female	0	顺产	10	10	10	9000	17.04	10	NULL	NULL
20220816135	20220816	test	LINEAR	GE_Healthcare	LOGIQS8	40	4720	Female	35	顺产				8500	20.4	12	1.3	NULL
20210806073	20210807	train	LINEAR	EDAN	H8-12	35+5	2710	Female	2	剖腹产	10	10	10				NULL	NULL
20220610132	20220610	test	LINEAR	GE_Healthcare	LOGIQE9			Female		剖腹产				7000	23.856	14	1.2	NULL
20210117139	20210117	train	CURVED	GE_Healthcare	LOGIQE9			Male		顺产				6000	20.448	12	0.8	NULL
20211022001	20211022	test	LINEAR	GE_Healthcare	LOGIQS8	37	1620	Male	2	剖腹产	8	9	9	5000	19.6525	13.1016	1.3	1.2
20211022001	20211029	test	CURVED	Wisonic	Clivia 90	37	1620	Male	9	剖腹产	8	9	9	5000	19.6525	13.1016	1.3	0.9
20210310221	20210311	test	LINEAR	GE_Healthcare	LOGIQS8	37+4	2810	Male	9	剖腹产	10	10	10	8500	18.4419	10	1.3	1.4
20220331124	20220610	train	LINEAR	GE_Healthcare	LOGIQS8	34	1990	Male	144	剖腹产	5	8	9	18000	4.7712	2.8	1.3	NULL
20220216191	20220219	train	LINEAR	GE_Healthcare	LOGIQ E8-1	31+4	1630	Female	20	剖腹产	9	10	10	8500	18.4163	10	NULL	NULL
20210916128	20210916	train	LINEAR	GE_Healthcare	LOGIQS8	37+6	3200	Male	1	剖宫产	2	6	8	8500	17.04	10	1.2	NULL
20210916128	20210917	train	LINEAR	GE_Healthcare	LOGIQS8	37+6	3200	Male	2	剖宫产	2	6	8	8500	17.04	10	NULL	NULL
20210916128	20210918	train	CURVED	GE_Healthcare	LOGIQS8	37+6	3200	Male	3	剖宫产	2	6	8	3000	17.04	10	NULL	NULL
20210916128	20210919	train	LINEAR	GE_Healthcare	LOGIQS8	37+6	3200	Male	4	剖宫产	2	6	8	8500	17.04	10	NULL	NULL
20220411065	20220411	test	LINEAR	GE_Healthcare	LOGIQS8	37+4	2670	Male		顺产				8500	18.4163	10	NULL	NULL
20210403122	20210405	train	LINEAR	GE_Healthcare	LOGIQS8	40+5	3100	Female	5	顺产	9	10	10	8500	17.04	10	NULL	NULL
20210406152	20210407	train	LINEAR	GE_Healthcare	LOGIQS8	40+6	4000	Female	4	顺产	9	10	10	8500	12.9093	7	1.3	1.1
20210929207	20211002	train	CURVED	Wisonic	Clivia 90	39+1	2630	Female	55	剖腹产				6000	17.1633	11.4422	1.3	1.2
20220323027	20220325	train	LINEAR	GE_Healthcare	LOGIQS8	32+6	1550	Female	11	剖腹产	9	9	9	8500	15.3	9	1.3	NULL
20220829003	20220829	test	LINEAR	GE_Healthcare	LOGIQS8	38+6	2710	Female	25	顺产				8500	20.2861	11	NULL	NULL
20220627063	20220627	train	LINEAR	GE_Healthcare	LOGIQ E8-1	39+1	2430	Male	3	顺产	10	10	10				1.2	NULL
20220627089	20220628	train	LINEAR	GE_Healthcare	LOGIQS8	40	3740	Male	3	顺产	8	10	10				NULL	NULL
20210414225	20210416	train	LINEAR	GE_Healthcare	LOGIQS8	38+4	3000	Female	293	顺产				8500	27.6245	15	0.8	0.49
20220122146	20220123	train	LINEAR	GE_Healthcare	LOGIQS8	39+2	3150	Female	3	顺产	10	10	10	8500	18.4163	10	0.6	1.09
20211210013	20211212	train	LINEAR	GE_Healthcare	LOGIQS8	36+4	3200	Male	10	剖腹产	9	10	10	8500	20.2861	11	NULL	NULL
20210307135	20210308	train	LINEAR	GE_Healthcare	LOGIQS8	39+5	2540	Male	15	顺产	10	10	10	8500	20.2861	11	1.4	0.3
20220510095	20220510	test	LINEAR	GE_Healthcare	LOGIQS8	33+6	1750	Female	3	剖腹产	10	10	10	8500	15.3	9	NULL	NULL
20220510095	20220522	test	LINEAR	GE_Healthcare	LOGIQS8	33+6	1750	Female	15	剖腹产	10	10	10	8500	15.3	9	NULL	NULL
20210913081	20220404	train	CURVED	GE_Healthcare	LOGIQE9			Male		剖腹产							0.7	NULL
20210724015	20210724	test	CURVED	EDAN_INSTRUMENTS,INC	Acclarix	41+2	2800	Male	2	剖腹产	1	2	3	3500	18.7	11	1.3	1.2
20210724015	20210725	test	LINEAR	GE_Healthcare	LOGIQS8	41+2	2800	Male	3	剖腹产	1	2	3	8500	18.7	11	NULL	1
20210725104	20210726	test	LINEAR	GE_Healthcare	LOGIQS8	38	2600	Male	31	剖腹产	10	10	10	8500	17	10	NULL	NULL
20220412228	20220413	train	LINEAR	GE_Healthcare	LOGIQS8	36+4	2400	Male	17	顺产	8	10	10	8500	20.2861	11	NULL	NULL
20211030223	20211031	train	LINEAR	GE_Healthcare	LOGIQS8	39+5	3150	Male	2	顺产	9	10	10	10000	18.4419	10	NULL	NULL
20220713258	20220814	train	LINEAR	GE_Healthcare	LOGIQS8	27+6	1080	Female		剖宫产	9	10	10	8500	16.5977	9	NULL	NULL
20220713258	20220714	train	LINEAR	GE_Healthcare	LOGIQS8	27+6	1460	Female	22	剖腹产	9	10	10	8500	16.5977	9	NULL	NULL
20220713258	20220731	train	LINEAR	GE_Healthcare	LOGIQS8	27+6	1460	Female	39	剖腹产	9	10	10	8500	16.5977	9	NULL	NULL
20220713258	20220830	train	LINEAR	GE_Healthcare	LOGIQS8	27+6	1460	Female	69	剖腹产	9	10	10	8500	16.5977	9	0.6	NULL
20210729250	20210805	train	LINEAR	GE_Healthcare	LOGIQS8	32+4	1590	Male	53	剖腹产	10	10	10	9000	10.2	6	NULL	NULL
20220422121	20220422	train	LINEAR	GE_Healthcare	LOGIQS8	34+2	2400	Female	5	剖腹产	10	10	10	10000	16.5977	9	1.3	NULL
20220422121	20220430	train	LINEAR	GE_Healthcare	LOGIQS8	34+2	2400	Female	13	剖腹产	10	10	10	10000	16.5977	9	NULL	NULL
20220419158	20220419	train	LINEAR	GE_Healthcare	LOGIQS8	41+1	3500	Male	11	顺产				8500	22.1303	12	1.3	1.1
20220305036	20220306	train	LINEAR	GE_Healthcare	LOGIQS8	31+3	1530	Male		剖腹产	10	10	10	8500	17	10	1.4	1.3
20220305036	20220311	train	LINEAR	GE_Healthcare	LOGIQS8	31+3	1530	Male		剖腹产	10	10	10	8500	17	10	1	0.2
20220305036	20220319	train	LINEAR	GE_Healthcare	LOGIQS8	31+3	1530	Male		剖腹产	10	10	10	8500	17	10	NULL	NULL
20220305036	20220403	train	LINEAR	GE_Healthcare	LOGIQ E8-1	31+3	1530	Male		剖腹产	10	10	10	8500	17	10	1.3	1.1
20210331044	20210402	train	LINEAR	MINDRAY	Resona_7OB		2100	Female	13	顺产					16.6958	12.0222	0.8	0.7
20210410089	20210411	train	LINEAR	EDAN_INSTRUMENTS,INC	Acclarix	35+5	2950	Female	2	顺产	8	8		8500	18.4163	10	1.2	NULL
20220321026	20220417	train	LINEAR	EDAN	Acclarixl x9 super	29+4	750	Female	29	顺产	4	4	6	15000	5.6232	3.3	0.8	NULL
20220321026	20220424	train	LINEAR	GE_Healthcare	LOGIQS8	29+4	750	Female	36	顺产	4	4	6	15000	5.6232	3.3	1.3	1.4
20220824199	20220826	train	LINEAR	GE_Healthcare	LOGIQS8	36+1	4400	Female	3	剖腹产	10	10	10	8500	20.2861	11	1.2	NULL
20220309077	20220309	test	LINEAR	GE_Healthcare	LOGIQ E8-1	34+5	2300	Male		剖腹产	10	10	10	8500	18.4419	10	NULL	0.69
20210402209	20210405	train	LINEAR	GE_Healthcare	LOGIQS8	37+1	2160	Female	31	顺产	10	10		8500	11.928	7	NULL	NULL
20210823102	20210912	train	LINEAR	GE_Healthcare	LOGIQS8	28+4	1400	Male	49	剖腹产	8	10	10	10000	18.7	11	NULL	NULL
20210407213	20210428	train	LINEAR	GE_Healthcare	LOGIQE9	35+4	2200	Male	21	剖腹产	7	9	9	9000	15.336	9	NULL	NULL
20210103109	20210103	test	LINEAR	GE_Healthcare	LOGIQE9			Male		剖腹产				9000	23.856	14	0.8	0.7
20220410225	20220424	train	LINEAR	GE_Healthcare	LOGIQS8	34+5	1920	Male	17	顺产	10	10	10	8500	18.4163	10	NULL	NULL
20220610215	20220611	train	LINEAR	GE_Healthcare	LOGIQ E8-1	28+3	1680	Female	52	剖腹产	10	10	10				NULL	NULL
20220610215	20220627	train	LINEAR	GE_Healthcare	LOGIQ E8-1	28+3	1680	Female	68	剖腹产	10	10	10				0.8	0.3
20210813102	20210813	train	LINEAR	EDAN	H8-12	36+3	2470	Male	3	剖腹产	10	10	10		13.6758	10.0029	1.4	0.8
20210825011	20210829	test	LINEAR	GE_Healthcare	LOGIQS8	39	3000	Female	9	剖腹产	10	10	10	8500	13.6	8	NULL	NULL
20210709246	20210710	train	LINEAR	EDAN_INSTRUMENTS,INC	Acclarix	39+2	3935	Male	5	剖腹产	10	10	10		15.1954	11.1143	0.8	0.5
20220301127	20220304	train	LINEAR	GE_Healthcare	LOGIQS8	40+4	3850	Male		顺产	10	10	10	8500	18.4163	10	1.3	1.1
20211220034	20211222	train	LINEAR	GE_Healthcare	LOGIQS8	37+5	3600	Male		剖腹产	10	10	10	8500	20.258	11	1.3	0.4
20220626075	20220626	train	LINEAR	GE_Healthcare	LOGIQS8	30	2200	Female	23	顺产	8	6	6	8500	15.3	9	NULL	NULL
20211009071	20211009	train	CURVED	Wisonic	Clivia 90	39+6	3200	Female	1	顺产	8	10	10	5500	20.2861	11	NULL	NULL
20211009071	20211020	train	LINEAR	GE_Healthcare	LOGIQS8	39+6	3200	Female	12	顺产	8	10	10	8500	20.2861	11	NULL	NULL
20211106269	20211108	train	LINEAR	GE_Healthcare	LOGIQS8	40+6	3400	Male		剖腹产	10	10	10	8500	23.9745	13	0.9	0.6
20210408127	20210413	train	LINEAR	GE_Healthcare	LOGIQS8	31+3	1530	Male	27	顺产	8	8	9	10000	18.4419	10	0.8	NULL
20211109013	20211110	train	LINEAR	GE_Healthcare	LOGIQS8	33+2	1080	Male		剖腹产	8	9	9	10000	16.5977	9	NULL	NULL
20211109013	20211115	train	LINEAR	GE_Healthcare	LOGIQS8	33+2	1080	Male		剖腹产	8	9	9	10000	16.5977	9	1.2	NULL
20211109013	20211125	train	LINEAR	GE_Healthcare	LOGIQS8	33+2	1080	Male		剖腹产	8	9	9	10000	16.5977	9	NULL	NULL
20211109013	20211208	train	LINEAR	GE_Healthcare	LOGIQS8	33+2	1080	Male		剖腹产	8	9	9	10000	16.5977	9	1.3	NULL
20210202072	20210203	train	LINEAR	GE_Healthcare	LOGIQS8	40+4	3100	Female		顺产	1	4	7	10000	18.4419	10	0.7	0.3
20210202072	20210208	train	LINEAR	GE_Healthcare	LOGIQS8	40+4	3100	Female		顺产	1	4	7	10000	18.4419	10	1.2	NULL
20210202072	20210212	train	LINEAR	GE_Healthcare	LOGIQS8	40+4	3100	Female		顺产	1	4	7	10000	18.4419	10	NULL	NULL
20210324232	20210420	train	LINEAR	EDAN_INSTRUMENTS,INC	Acclarix	25+6	800	Female		剖宫产	9	9	9	10000	14.7535	8	1.3	1
20210324232	20210412	train	LINEAR	GE_Healthcare	LOGIQS8	25+6	1020	Female	41	剖腹产	9	9	9	10000	14.7535	8	2	1.5
20210126156	20210126	train	LINEAR	GE_Healthcare	LOGIQE9			Female		剖腹产							1.3	1.49
20220129078	20220129	train	LINEAR	EDAN_INSTRUMENTS,INC	Acclarix	34+3	2580	Female	4	剖腹产	10	10	10		14.5358	10.6319	1.3	1.2
20220510141	20220530	test	CURVED	GE_Healthcare	LOGIQS8	30+3	1400	Male	33	剖腹产	10	10	10	4000	6.07739	3.3	0.8	0.7
20211026119	20211026	train	LINEAR	GE_Healthcare	LOGIQS8	29+2	1150	Female	2	顺产	8	9	9	8500	16.5747	9	NULL	NULL
20211026119	20211127	train	LINEAR	GE_Healthcare	LOGIQS8	29+2	1150	Female	34	顺产	8	9	9	8500	16.5747	9	1.3	1.19
20210224177	20210324	train	LINEAR	GE_Healthcare	LOGIQ E8-1	38+5	3290	Male	33	剖腹产				10000	9.20817	5	1.3	1.2
20220830129	20220830	test	LINEAR	GE_Healthcare	LOGIQS8	39+2	2880	Female	13	剖腹产				8500	18.4419	10	NULL	NULL
20211029170	20211112	train	CURVED	GE_Healthcare	LOGIQE9	38+2	2700	Male		顺产	10	10	10	7000	20.448	12	1.3	1.2
20220116169	20220117	train	LINEAR	GE_Healthcare	LOGIQS8	26+2	1000	Male	2	剖腹产	9	10	10	15000	14.7331	8	NULL	NULL
20220124011	20220124	train	LINEAR	GE_Healthcare	LOGIQS8	28+4	1160	Male	28	剖腹产	9	10	10	18000	12.8914	7	1.3	1.2
20220124011	20220130	train	LINEAR	GE_Healthcare	LOGIQS8	28+4	1160	Male	34	剖腹产	9	10	10	18000	12.8914	7	0.5	NULL
20211206174	20211206	test	LINEAR	GE_Healthcare	LOGIQS8	35+5	1800	Female		剖腹产	1	8	9	10000	6.45466	3.5	1.3	1.2
20211206174	20211208	test	LINEAR	GE_Healthcare	LOGIQS8	35+5	1800	Female		剖腹产	1	8	9	10000	6.45466	3.5	1.2	NULL
20210201218	20210202	test	CURVED	EDAN_INSTRUMENTS,INC	Acclarix	31+5	1450	Female		剖宫产	10	10		4500	18.4419	10	1.3	NULL
20210201218	20210304	test	LINEAR	GE_Healthcare	LOGIQS8	31+5	1450	Female	31	剖腹产	10	10	10	10000	18.4419	10	NULL	NULL
20201231210	20210110	train	LINEAR	GE_Healthcare	LOGIQS8	40+3	3500	Female		顺产	10	10	10				1.2	NULL
20210710046	20210710	train	CURVED	EDAN_INSTRUMENTS,INC	Acclarix	38+6	3420	Male	1	顺产	10	10	10		14.4356	10.5586	NULL	NULL
20220310055	20220310	test	LINEAR	GE_Healthcare	LOGIQS8	39+1	3360	Male		顺产	10	10	10	9000	15.336	9	1.4	1.1
20220310055	20220314	test	LINEAR	GE_Healthcare	LOGIQE9	39+1	3360	Male		顺产	10	10	10	9000	15.336	9	0.7	0.5
20210117052	20210118	train	LINEAR	GE_Healthcare	LOGIQS8	40+1	3750	Male		顺产	4	6	9	8500	20.2861	11	1.2	0.8
20220831137	20220831	train	LINEAR	GE_Healthcare	LOGIQS8	39+2	2970	Male	12	顺产	10	10	10	8500	16.5747	9	1.3	1
20220121165	20220122	train	LINEAR	GE_Healthcare	LOGIQS8	40+1	3240	Male	6	顺产	8	10	10	8500	18.4419	10	0.6	0.49
20210224091	20210226	train	LINEAR	GE_Healthcare	LOGIQS8	40	2730	Male		顺产	10	10		15000	8.29885	4.5	NULL	NULL
20220308027	20220310	test	LINEAR	GE_Healthcare	LOGIQS8	35	2260	Male		剖腹产	10	10	10	8500	20.2861	11	1.3	1.1
20210729150	20210729	train	LINEAR	GE_Healthcare	LOGIQS8	37+2	2170	Male	0	剖腹产	10	10	10				NULL	NULL
20210927162	20211013	train	LINEAR	GE_Healthcare	LOGIQS8	31+4	1900	Male	18	剖腹产	8	9	9		18.3853	13.1834	1.3	0.9
20220213105	20220215	train	LINEAR	MINDRAY	Resona_7OB	38+2	8000	Female	142	剖腹产	10	10	10		18.3853	13.1834	NULL	NULL
20220524231	20220526	test	LINEAR	GE_Healthcare	LOGIQS8	34+4	2700	Female	4	剖腹产	10	10	10	9000	16.5747	9	1.4	1.1
20220430107	20220430	train	LINEAR	GE_Healthcare	LOGIQS8	28+6	1200	Male	1	顺产	8	9	9	8500	15.336	9	0.9	NULL
20220430107	20220502	train	LINEAR	GE_Healthcare	LOGIQS8	28+6	1200	Male	3	顺产	8	9	9	8500	15.336	9	NULL	NULL
20220430107	20220508	train	LINEAR	GE_Healthcare	LOGIQS8	28+6	1200	Male	9	顺产	8	9	9	8500	15.336	9	NULL	NULL
20220430107	20220524	train	LINEAR	GE_Healthcare	LOGIQS8	28+6	1200	Male	25	顺产	8	9	9	8500	15.336	9	1.4	0.6
20210130194	20210131	test	LINEAR	GE_Healthcare	LOGIQS8	28+3	1000	Male		剖宫产	8	9	9	10000	18.4419	10	NULL	NULL
20220715186	20220715	train	LINEAR	GE_Healthcare	LOGIQ E8-1	23	1900	Male	57	剖腹产	7	9	10	18000	4.61047	2.5	NULL	NULL
20210131116	20210131	test	LINEAR	GE_Healthcare	LOGIQS8	40+1	4100	Male		剖宫产	10	10	10	8500	20.2861	11	1.3	NULL
20210122094	20210311	train	CURVED	EDAN_INSTRUMENTS,INC	Acclarix	25	750	Male	79	顺产	9	9	9		6.07815	4.44573	NULL	NULL
20210122094	20210324	train	LINEAR	EDAN_INSTRUMENTS,INC	Acclarix	25	750	Male	92	顺产	9	9	9		6.07815	4.44573	1.4	0.2
20220828021	20220828	train	LINEAR	GE_Healthcare	LOGIQS8	38+1	3300	Male	3	剖腹产	10	10	10	10000	20.2861	11	1.3	0.59
20220107185	20220121	test	CURVED	GE_Healthcare	LOGIQS8	34+1	2250	Male	17	顺产	10	10	10	5000	18.4419	10	NULL	NULL
20220628200	20220629	test	LINEAR	GE_Healthcare	LOGIQS8	38+3	4290	Male	2	剖腹产	10	10	10	10000	22.1303	12	1.3	1.4
20220812145	20220812	train	LINEAR	GE_Healthcare	LOGIQS8	29+4	1420	Male	2	顺产	7	8	8				1.3	1
20220812145	20220821	train	LINEAR	GE_Healthcare	LOGIQS8	29+5	1420	Male	11	顺产	7	8	8				NULL	NULL
20220523204	20220523	train	LINEAR	GE_Healthcare	LOGIQS8	39+2	3080	Female	2	顺产	10	10	10	8500	18.4419	10	1.3	0.6
20220519010	20220520	train	LINEAR	GE_Healthcare	LOGIQS8	37	2290	Female	2	剖腹产	10	10	10	8500	18.4419	10	1.2	NULL
20210820329	20210825	train	CURVED	Wisonic	Clivia 90	38+4	2770	Female	6	顺产	10	10	10	5000	19.6525	13.1016	NULL	NULL
20220201029	20220202	test	LINEAR	GE_Healthcare	LOGIQS8	36+5	2500	Female	4	顺产	8	10	10				1.3	0.9
20210817109	20210817	train	CURVED	EDAN_INSTRUMENTS,INC	Acclarix	32+3	1900	Male	5	顺产	10	10	10	4500	15.336	9	1.3	NULL
20220124126	20220125	test	LINEAR	GE_Healthcare	LOGIQS8	37	2200	Male	1	剖腹产	9	10	10	8500	16.5747	9	1.3	0.9
20210305214	20210307	train	LINEAR	GE_Healthcare	LOGIQ E8-1	40+4	2850	Male	3	顺产	10	10	10	8500	18.4419	10	NULL	NULL
20211006015	20211006	train	LINEAR	GE_Healthcare	LOGIQS8	30	1230	Female	47	顺产	10	10	10	8500	20.2861	11	1.3	1.4
20211006015	20211013	train	LINEAR	GE_Healthcare	LOGIQS8	30	1230	Female	54	顺产	10	10	10	8500	20.2861	11	NULL	NULL
20210710048	20210711	train	LINEAR	GE_Healthcare	LOGIQS8	30+1	1520	Male	2	顺产	7	7	8	8500	17.04	10	1.3	1.1
20210710048	20210722	train	CURVED	EDAN_INSTRUMENTS,INC	Acclarix	30+1	1520	Male	13	顺产	7	7	8	3500	17.04	10	1.3	1.1
20210710048	20210809	train	LINEAR	GE_Healthcare	LOGIQS8	30+1	1520	Male	31	顺产	7	7	8	8500	17.04	10	1.3	1
20210108084	20210115	train	CURVED	-	-	29	1270	Female		剖腹产	9	10	10	3500	20.2861	11	1.4	1.3
20210412196	20210426	train	LINEAR	GE_Healthcare	LOGIQ E8-1	41	3500	Female	48	顺产	10	10	10	15000	8.28736	4.5	NULL	NULL
20211219024	20211219	train	LINEAR	GE_Healthcare	LOGIQS8	32	2350	Female		顺产	9	9	9	8500	18.4419	10	NULL	NULL
20211007159	20211010	train	CURVED	GE_Healthcare	LOGIQS8	37+4	3000	Male	9	顺产	10	10	10	5500	20.2861	11	NULL	NULL
20210802145	20210804	train	LINEAR	GE_Healthcare	LOGIQS8	34+4	3000	Male	3	剖腹产	8	9		8500	15.336	9	1.3	1.2
20220521055	20220521	train	LINEAR	GE_Healthcare	LOGIQS8	39+2	3920	Male	26	顺产				8500	23.9745	13	1.3	0.9
20220118157	20220120	train	LINEAR	GE_Healthcare	LOGIQS8	39+5	2620	Male	11	剖腹产	10	10	10	8500	18.4163	10	NULL	NULL
20210401200	20210403	train	LINEAR	GE_Healthcare	LOGIQS8	33+4	2160	Male	4	剖腹产	8	10	10	8500	16.5747	9	NULL	NULL
20211211199	20211219	train	LINEAR	GE_Healthcare	LOGIQS8	40+2	3700	Male		剖腹产	10	10	10	8500	16.5977	9	NULL	NULL
20211115172	20211116	train	CURVED	MINDRAY	Resona_7OB	37+6	3460	Female		顺产	10	10	10		18.3853	13.1834	1.2	1.1
20211001017	20211001	train	LINEAR	GE_Healthcare	LOGIQS8	31+4	1800	Male	6	剖腹产	8	9	9	8500	18.4163	10	0.7	0.4
20220112020	20220112	test	LINEAR	GE_Healthcare	LOGIQS8	41	3840	Female	5	顺产	10	10	10	8500	18.4163	10	1.3	1.2
20220112020	20220118	test	LINEAR	GE_Healthcare	LOGIQS8	41	3840	Female	11	顺产	10	10	10	8500	18.4163	10	1.1	1.1
20220826167	20221009	test	LINEAR	GE_Healthcare	LOGIQS8	29+2	1180	Male	46	剖腹产	10	10	10	8500	13.632	8	0.8	0.4
20220727201	20220728	train	LINEAR	GE_Healthcare	LOGIQS8	36+5	2740	Male	2	顺产	10	10	10	8500	20.258	11	NULL	NULL
20220727201	20220804	train	LINEAR	GE_Healthcare	LOGIQS8	36+5	2740	Male	9	顺产	10	10	10	8500	20.258	11	1.3	0.6
20220724181	20220724	train	LINEAR	GE_Healthcare	LOGIQS8	29	1800	Female	18	剖腹产	3	6	9	8500	16.5747	9	NULL	NULL
20220313009	20220313	train	LINEAR	GE_Healthcare	LOGIQS8	35+6	2480	Female		顺产	10	10	10	10000	13.632	8	1.2	0.4
20210216008	20210217	train	LINEAR	GE_Healthcare	LOGIQS8	38	3700	Female		剖宫产	1	3	4	8500	20.2861	11	1.3	1.1
20210216008	20210220	train	LINEAR	GE_Healthcare	LOGIQS8	38	3700	Female		剖宫产	1	3	4	8500	20.2861	11	1.3	1.1
20220509114	20220509	test	LINEAR	GE_Healthcare	LOGIQS8	32+2	1400	Female	5	剖腹产	9	10	10	8500	15.336	9	NULL	NULL
20220509114	20220516	test	CURVED	GE_Healthcare	LOGIQS8	32+2	1400	Female	12	剖腹产	9	10	10	3000	15.336	9	1.3	0.9
20220509114	20220524	test	LINEAR	GE_Healthcare	LOGIQS8	32+2	1400	Female	20	剖腹产	9	10	10	8500	15.336	9	1.3	1.2
20211224142	20211225	train	LINEAR	GE_Healthcare	LOGIQS8	38+5	2900	Female		剖腹产	10	10	10	8500	18.4419	10	1.3	1.2
20220402038	20220405	train	LINEAR	GE_Healthcare	LOGIQS8	32	1050	Female	12	剖腹产	10	10	10				1.3	1.2
20220402038	20220415	train	LINEAR	GE_Healthcare	LOGIQS8	32	1050	Female	22	剖腹产	10	10	10				1.3	1.2
20220118005	20220118	train	LINEAR	GE_Healthcare	LOGIQS8	39+2	4040	Male	7	剖腹产	9	10	10	8500	16.5977	9	NULL	NULL
20220118005	20220125	train	LINEAR	GE_Healthcare	LOGIQS8	39+2	4040	Male	14	剖腹产	9	10	10	8500	16.5977	9	NULL	NULL
20220411222	20220412	train	LINEAR	GE_Healthcare	LOGIQS8	40+1	2600	Male	3	顺产	10	10	10	8500	22.0996	12	NULL	NULL
20220411222	20220426	train	LINEAR	GE_Healthcare	LOGIQS8	40+1	2600	Male	17	顺产	10	10	10	8500	22.0996	12	NULL	NULL
20220618139	20220618	train	LINEAR	GE_Healthcare	LOGIQS8	35+5	2400	Female	2	剖腹产	10	10	10	8500	18.4163	10	NULL	NULL
20211215010	20211216	train	CURVED	MINDRAY	Resona_7OB	39+2	3100	Female	3	剖腹产	9	10	10		18.3853	13.1834	NULL	NULL
20211216214	20211219	test	LINEAR	GE_Healthcare	LOGIQS8	33+2	1700	Male	3	顺产	9	10	10	8500	18.4419	10	0.6	1
20211216214	20220105	test	LINEAR	GE_Healthcare	LOGIQS8	33+2	1700	Male	20	顺产	9	10	10	8500	18.4419	10	NULL	NULL
20210708092	20210708	train	LINEAR	GE_Healthcare	LOGIQ E8	36+6	3000	Male		剖腹产	7	8	9	8500	15.3	9	1	0.6
20220525075	20220603	train	LINEAR	GE_Healthcare	LOGIQS8	36+2	2100	Female	11	剖腹产	10	10	10	15000	5.95	3.5	1.1	0.8
20211109011	20211109	train	LINEAR	GE_Healthcare	LOGIQS8	34+6	2050	Male		剖腹产	10	10	10	8500	18.4419	10	NULL	NULL
20220520006	20220520	test	LINEAR	GE_Healthcare	LOGIQS8	40	3760	Male	50	顺产				8500	25.7829	14	1.3	1.19
20220107066	20220111	train	LINEAR	GE_Healthcare	LOGIQS8	39+1	4200	Male	25	剖腹产	10	10	10				NULL	NULL
20210818283	20210824	test	LINEAR	GE_Healthcare	LOGIQS8	41+3	3060	Female	7	顺产	10	10	10	10000	7.668	4.5	1.3	1.19
20210818283	20210825	test	LINEAR	GE_Healthcare	LOGIQS8	41+3	3060	Female	8	顺产	10	10	10	10000	7.668	4.5	1.3	0.5
20210818283	20210826	test	LINEAR	GE_Healthcare	LOGIQS8	41+3	3060	Female	9	顺产	10	10	10	10000	7.668	4.5	NULL	NULL
20210818283	20210827	test	LINEAR	GE_Healthcare	LOGIQS8	41+3	3060	Female	10	顺产	10	10	10	10000	7.668	4.5	NULL	NULL
20211102014	20211102	train	LINEAR	GE_Healthcare	LOGIQS8	40+3	3750	Male		顺产	10	10	10	8500	22.1303	12	NULL	NULL
20211212015	20211212	train	LINEAR	GE_Healthcare	LOGIQS8	40+2	3610	Male		顺产	10	10	10	8500	22.1303	12	1.4	1.1
20220310057	20220310	test	LINEAR	GE_Healthcare	LOGIQS8	40+1	3550	Male		顺产	7	8	10	8500	18.4419	10	1.3	1.2
20220215195	20220216	train	LINEAR	GE_Healthcare	LOGIQS8	39+4	3620	Male	22	剖腹产	10	10	10				NULL	NULL
20211020017	20211020	train	LINEAR	GE_Healthcare	LOGIQS8	36+5	2490	Female	3	剖腹产	10	10	10	8500	9.22095	5	1.3	1.2
20210210028	20210210	train	LINEAR	GE_Healthcare	LOGIQS8	26+4	800	Female		剖宫产				8500	23.9745	13	1.3	1.2
20210404167	20210406	train	LINEAR	GE_Healthcare	LOGIQS8	37+1	2400	Male	2	顺产	10	10	10	8500	18.4163	10	1.3	1.4
20220201019	20220202	train	CURVED	GE_Healthcare	LOGIQE9	32+2	1860	Female	1	剖腹产	10	10	10	4100	10.53	9	NULL	NULL
20210926161	20210926	test	LINEAR	GE_Healthcare	LOGIQE9			Male	46	顺产							NULL	NULL
20210926161	20211122	test	LINEAR	GE_Healthcare	LOGIQ E9-1			Male	103	顺产							1.3	1.19
20210926161	20220331	test	LINEAR	GE_Healthcare	LOGIQ E9-3			Male	232	顺产							1.3	1.2
20220614113	20220614	train	LINEAR	GE_Healthcare	LOGIQS8	40+3	3170	Female	1	顺产	10	10	10				1.3	1.1
20201216017	20210107	train	LINEAR	GE_Healthcare	LOGIQE9	40	3000	Male		顺产				7000	20.448	12	1.3	1.1
20210221167	20210222	train	LINEAR	GE_Healthcare	LOGIQS8	40+2	3400	Female		顺产	10	10		8500	18.4163	10	NULL	NULL
20210921014	20210921	train	LINEAR	GE_Healthcare	LOGIQS8	39+4	3750	Male	1	顺产	10	10	10	10000	17	10	1.4	1.3
20210819143	20210830	train	LINEAR	GE_Healthcare	LOGIQS8	25+3	830	Male	120	顺产	8	9		8500	20.4	12	1.3	1.2
20210728241	20210804	train	LINEAR	GE_Healthcare	LOGIQS8	31+6	1750	Male	8	剖腹产	10	10	10	8500	13.632	8	1.3	1.4
20220324018	20220324	train	LINEAR	GE_Healthcare	LOGIQS8	34	1850	Female	3	顺产	9	10	10	8500	15.3	9	1.3	1.19
20220513130	20220513	test	LINEAR	GE_Healthcare	LOGIQE9			Female		顺产				9000	23.856	14	1.3	1.2
20210428184	20210430	train	LINEAR	GE_Healthcare	LOGIQS8	30	1340	Female	47	剖腹产	8	10	10	8500	23.9745	13	NULL	NULL
20220528312	20220531	train	LINEAR	GE_Healthcare	LOGIQS8	38+5	3200	Female	3	顺产	9	10	10				NULL	NULL
20220528312	20220612	train	LINEAR	GE_Healthcare	LOGIQS8	38+5	3200	Female	15	顺产	9	10	10				1.2	1.2
20210928215	20210930	train	LINEAR	GE_Healthcare	LOGIQS8	40	2980	Male	12	剖宫产	10	10	10	8500	20.258	11	1.3	1.4
20211126024	20211126	train	CURVED	GE_Healthcare	LOGIQS8	37+6	3000	Male		顺产	9	10	10	6000	23.3605	12.6846	1.4	1.3
20220618008	20220627	train	LINEAR	GE_Healthcare	LOGIQS8	36+1	2660	Female	10	剖腹产	10	10	10	8500	20.258	11	1.3	1.1
20220726027	20220726	train	LINEAR	GE_Healthcare	LOGIQS8	39+3	3500	Male	1	剖腹产	8	9	10	8500	18.7	11	1.3	1.1
20211106258	20211107	train	LINEAR	GE_Healthcare	LOGIQS8	38	3090	Female		剖腹产	9	9	9		16.7139	11.9849	0.9	0.79
20211106258	20211122	train	LINEAR	MINDRAY	Resona_7OB	38	3090	Female		剖腹产	9	9	9		16.7139	11.9849	1.3	1.2
20220330057	20220331	train	LINEAR	GE_Healthcare	LOGIQS8	25+4	860	Male	6	顺产	8	9	9				1.3	1.4
20220330057	20220404	train	LINEAR	GE_Healthcare	LOGIQS8	25+4	860	Male	10	顺产	8	9	9				1.3	1.2
20220330057	20220410	train	LINEAR	GE_Healthcare	LOGIQS8	25+4	860	Male	16	顺产	8	9	9				1.3	1.2
20220311134	20220329	test	LINEAR	GE_Healthcare	LOGIQS8	37+5	2750	Male	23	剖腹产	10	10	10	10000	15.336	9	0.9	0.69
20210127130	20210211	train	LINEAR	GE_Healthcare	LOGIQ E8-1	40	2920	Female		剖宫产				10000	22.1303	12	NULL	NULL
20220508004	20220508	train	LINEAR	GE_Healthcare	LOGIQS8	33+3	2100	Male	3	剖腹产	8	10	10				NULL	NULL
20210805010	20210811	test	LINEAR	GE_Healthcare	LOGIQS8	32+5	1700	Female	7	剖腹产	2	2	2	8500	15.336	9	1.3	1.1
20211224006	20220104	train	LINEAR	GE_Healthcare	LOGIQS8	32+5	1500	Male	14	剖腹产	8	10	10	8500	12.8914	7	1.2	1.49
20211224006	20220120	train	LINEAR	GE_Healthcare	LOGIQS8	32+5	1500	Male	30	剖腹产	8	10	10	8500	12.8914	7	1.3	1.1
20220512093	20220512	train	LINEAR	GE_Healthcare	LOGIQS8	26+6	910	Male	2	剖腹产	8	10	10				1.3	1
20210317248	20210318	train	CURVED	EDAN_INSTRUMENTS,INC	Acclarix	31+4	2200	Male		顺产	6	10	10		10.6368	7.78003	NULL	NULL
20211117056	20211128	train	LINEAR	GE_Healthcare	LOGIQS8	27+5	1080	Male		顺产	6	9	9	15000	16.5977	9	1.3	0.84
20211117056	20211214	train	LINEAR	GE_Healthcare	LOGIQS8	27+5	1080	Male		顺产	6	9	9	15000	16.5977	9	1.3	1.2
20220425241	20220426	train	LINEAR	GE_Healthcare	LOGIQS8	29+5	1050	Female	29	剖腹产	7	8	10				1.3	1.1
20220425241	20220502	train	LINEAR	GE_Healthcare	LOGIQS8	29+5	1050	Female	35	剖腹产	10	10	10				1.3	1.3
20220425241	20220510	train	LINEAR	GE_Healthcare	LOGIQS8	29+5	1050	Female	43	剖腹产	10	10	10				0.9	0.79
20220425241	20220525	train	LINEAR	GE_Healthcare	LOGIQS8	29+5	1050	Female	58	剖腹产	10	10	10				NULL	NULL
20220425241	20220607	train	CURVED	GE_Healthcare	LOGIQS8	29+5	1050	Female	71	剖腹产	10	10	10				0.7	0.5
20220509051	20220515	train	LINEAR	GE_Healthcare	LOGIQS8	30+6	910	Female	7	剖腹产	5	9	10	18000	5.16373	2.8	1.3	1.1
20220509051	20220531	train	LINEAR	GE_Healthcare	LOGIQS8	30+6	910	Female	23	剖腹产	5	9	10	18000	5.16373	2.8	1.3	1.2
20220509051	20220615	train	LINEAR	GE_Healthcare	LOGIQS8	30+6	910	Female	38	剖腹产	5	9	10	18000	5.16373	2.8	0.9	0.79
20220509051	20220630	train	LINEAR	GE_Healthcare	LOGIQS8	30+6	910	Female	53	剖腹产	5	9	10	18000	5.16373	2.8	1.3	1.2
20211126175	20211218	train	LINEAR	MINDRAY	Resona_7OB	28+5	1370	Male		剖腹产	10	10	10	8500	14.7535	8	1.1	0.5
20210310206	20210311	test	LINEAR	EDAN_INSTRUMENTS,INC	Acclarix	38+1	3890	Female	13	顺产	2	3	3	9000	28.0454	12	NULL	NULL
20220128010	20220201	test	LINEAR	GE_Healthcare	LOGIQS8	36	3000	Female	6	剖腹产	9	10	10				1.3	1.19
20211209119	20211213	train	LINEAR	GE_Healthcare	LOGIQS8	36+5	3201	Male		剖腹产	1	3		8500	20.2861	11	1.3	1.19
20210313088	20210325	train	LINEAR	GE_Healthcare	LOGIQS8	28	1070	Male	13	顺产	3	6	8				1.3	0.5
20220329046	20220329	test	LINEAR	GE_Healthcare	LOGIQS8	27+3	900	Female	2	顺产	7	8	10	8500	14.7331	8	NULL	NULL
20220329046	20220405	test	LINEAR	GE_Healthcare	LOGIQS8	27+3	900	Female	9	顺产	7	8	10	8500	14.7331	8	1.4	1.3
20220329046	20220411	test	LINEAR	GE_Healthcare	LOGIQS8	27+3	900	Female	15	顺产	7	8	10	8500	14.7331	8	0.9	0.79
20220329046	20220419	test	LINEAR	GE_Healthcare	LOGIQS8	27+3	900	Female	23	顺产	7	8	10	8500	14.7331	8	1.3	1.1
20220826167	20220917	test	LINEAR	GE_Healthcare	LOGIQS8	40+1	4030	Male	24	剖腹产	10	10	10	8500	13.632	8	0.9	0.69
20210203069	20210205	test	LINEAR	GE_Healthcare	LOGIQS8	37+3	2600	Male		顺产	9	10		8500	18.4419	10	1.3	1.2
20211001123	20211001	train	LINEAR	GE_Healthcare	LOGIQS8	40+5	2840	Female	0	剖腹产	10	10		8500	18.4419	10	NULL	NULL
20210114020	20210403	train	LINEAR	GE_Healthcare	LOGIQS8	26+2	820	Female	86	剖腹产	9	9	9	8500	16.5747	9	1.3	1.2
20211126174	20211201	train	LINEAR	GE_Healthcare	LOGIQS8	27+4	1100	Male		顺产				8500	18.4419	10	1.3	1.4
20210725016	20210725	train	LINEAR	EDAN_INSTRUMENTS,INC	Acclarix	38+3	2880	Female	15	剖腹产	10	10	10		16.7149	12.2258	1.3	1.2
20220804086	20220804	train	LINEAR	GE_Healthcare	LOGIQS8	33+5	2100	Male	3	剖腹产	3	5	6	8500	17.04	10	0.9	0.79
20220817131	20220823	train	LINEAR	GE_Healthcare	LOGIQS8	38+5	3530	Male	15	剖腹产	9	10	10	10000	23.9745	13	0.9	0.79
20210113129	20210113	test	LINEAR	GE_Healthcare	LOGIQE9	39+6	2950	Male		顺产							1.3	1.19
20220522193	20220616	train	CURVED	GE_Healthcare	LOGIQS8	25+4	910	Male	63	顺产	5	8	8	3500	18.4163	10	1.3	1.3
20211003192	20211004	train	LINEAR	GE_Healthcare	LOGIQS8	30	1480	Female	5	剖腹产	6	9	9	8500	16.5977	9	NULL	NULL
20211003192	20211017	train	LINEAR	GE_Healthcare	LOGIQS8	30	1480	Female	18	剖腹产	6	9	9	8500	16.5977	9	NULL	NULL
20211003192	20211025	train	CURVED	Wisonic	Clivia 90	30	1480	Female	26	剖腹产	6	9	9	4500	16.5977	9	NULL	NULL
20211203034	20211215	train	LINEAR	GE_Healthcare	LOGIQS8	37+1	2280	Male		剖腹产	10	10	10	8500	22.1303	12	1.3	0.6
20210325145	20210408	train	CURVED	EDAN_INSTRUMENTS,INC	Acclarix	32+6	1170	Male		剖腹产	10	10	10	8000	19.7023	8.41851	1.3	1.4
20210325145	20210325	train	LINEAR	GE_Healthcare	LOGIQE10	32+6	1170	Male	2	剖腹产	10	10	10	8000	19.7023	8.41851	1.3	1.4
20210928127	20210928	train	LINEAR	GE_Healthcare	LOGIQS8	40	3340	Male	1	顺产	6	7	9	8500	16.5747	9	1.3	1.2
20210117053	20210117	train	LINEAR	GE_Healthcare	LOGIQS8	35	2650	Male		顺产	9	10	10	18000	6.44572	3.5	1.1	0.1
20210117053	20210119	train	LINEAR	GE_Healthcare	LOGIQS8	35	2650	Male		顺产	9	10	10	18000	6.44572	3.5	1.3	0.5
20210117053	20210120	train	CURVED	GE_Vingmed_Ultrasound	Vivid_E95	35	2650	Male		顺产	9	10	10	3000	6.44572	3.5	NULL	NULL
20210117053	20210122	train	LINEAR	GE_Healthcare	LOGIQS8	35	2650	Male		顺产	9	10	10	18000	6.44572	3.5	1.3	1.4
20210117053	20210123	train	CURVED	GE_Healthcare	LOGIQS8	35	2650	Male		顺产	9	10	10	4000	6.44572	3.5	1.3	1.19
20210117053	20210125	train	LINEAR	GE_Healthcare	LOGIQS8	35	2650	Male		顺产	9	10	10	18000	6.44572	3.5	1.3	1.4
20210117053	20210127	train	LINEAR	GE_Healthcare	LOGIQS8	35	2650	Male		顺产	9	10	10	18000	6.44572	3.5	NULL	NULL
20220606088	20220607	train	CURVED	GE_Healthcare	LOGIQS8	38+4	3310	Male	28	顺产				3000	3.68327	2	1.2	1
20220819011	20220819	train	LINEAR	GE_Healthcare	LOGIQS8	38+6	3200	Male	1	剖腹产	4	6	8	8500	18.4163	10	1.3	1.1
20211219226	20211225	train	LINEAR	GE_Healthcare	LOGIQS8	36+4	2460	Female	6	顺产	9	10	10	8500	18.4419	10	1.1	0.6
20211029015	20211029	train	CURVED	GE_Healthcare	LOGIQS8	40+5	3050	Female	2	顺产	10	10	10	7000	12.3277	6.68463	1.2	0.4
20210222113	20210314	train	LINEAR	EDAN_INSTRUMENTS,INC	Acclarix	31+5	1200	Female	47	顺产	8	9	9	8500	20.2861	11	1.3	0.99
20210222113	20210330	train	CURVED	EDAN_INSTRUMENTS,INC	Acclarix	31+5	1200	Female	63	顺产	8	9	9	4500	20.2861	11	1.2	1.7
20210222113	20210413	train	LINEAR	GE_Healthcare	LOGIQS8	31+5	1200	Female	77	顺产	8	9	9	8500	20.2861	11	1.3	1.4
20210222113	20210427	train	LINEAR	GE_Healthcare	LOGIQS8	31+5	1200	Female	91	顺产	8	9	9	8500	20.2861	11	NULL	NULL
20211106103	20211106	test	CURVED	Wisonic	Clivia 90	37+1	2650	Male		剖腹产	10	10	10		16.7139	11.9849	1.3	1.49
20211106103	20211122	test	CURVED	MINDRAY	Resona_7OB	37+1	2650	Male		剖腹产	10	10	10		16.7139	11.9849	1.3	1.49
20211120028	20211121	train	CURVED	MINDRAY	Resona_7OB	40	3250	Female		顺产	1	7	7		19.7751	14.18	1.3	1.19
20211213131	20211214	train	LINEAR	GE_Healthcare	LOGIQS8	36+2	2000	Female		剖腹产	7	8	8	15000	5.16373	2.8	1.3	1.4
20211213131	20211222	train	CURVED	GE_Healthcare	LOGIQS8	36+2	2000	Female		剖腹产	7	8	8	5500	5.16373	2.8	1.3	1.1
20210915056	20210915	train	LINEAR	GE_Healthcare	LOGIQ E8	39+1	3200	Female	21	顺产				8500	17.04	10	1.3	1.49
20210315261	20210316	train	LINEAR	GE_Healthcare	LOGIQS8	39+4	3160	Female	1	顺产	10	10	10	8000	7.11874	3.86545	1.3	1.1
20210201161	20210201	train	LINEAR	GE_Healthcare	LOGIQE9			Female		顺产				9000	23.8	14	1.3	1.1
20210314206	20210316	train	LINEAR	GE_Healthcare	LOGIQS8	37+4	3000	Male	3	顺产	10	10	10	8500	18.4419	10	1.3	1.3
20220107065	20220108	test	LINEAR	GE_Healthcare	LOGIQS8	40+1	3970	Female	26	顺产	10	10	10	8500	18.4163	10	NULL	NULL
20220418103	20220510	train	LINEAR	GE_Healthcare	LOGIQS8	26+3	840	Male	26	顺产	7	8	9	8500	14.7331	8	1.2	1.49
20220418103	20220515	train	LINEAR	GE_Healthcare	LOGIQS8	26+3	840	Male	31	顺产	7	8	9	8500	14.7331	8	0.7	1
20220418103	20220605	train	LINEAR	GE_Healthcare	LOGIQS8	26+3	840	Male	52	顺产	7	8	9	8500	14.7331	8	NULL	NULL
20220418103	20220622	train	CURVED	GE_Healthcare	LOGIQS8	26+3	840	Male	69	顺产	7	8	9	4000	14.7331	8	1.3	0.84
20220502003	20220502	train	LINEAR	GE_Healthcare	LOGIQS8	40	2500	Male	14	顺产	8	9	9	8500	12.8914	7	1.3	1.1
20211106149	20211107	train	LINEAR	GE_Healthcare	LOGIQS8	40+2	3270	Male		顺产	2	4	5	8500	20.258	11	0.7	0.5
20201226046	20210102	train	LINEAR	GE_Healthcare	LOGIQS8	40	3000	Male		剖腹产	8	9	10	8500	20.2861	11	1.3	1.4
20220527138	20220531	train	LINEAR	GE_Healthcare	LOGIQS8	28+1	1150	Female	6	剖腹产	9	10	10	8500	11.9	7	0.9	0.79
20220527138	20220615	train	LINEAR	GE_Healthcare	LOGIQS8	28+1	1150	Female	21	剖腹产	9	10	10	8500	11.9	7	1.3	1.19
20220520260	20220521	train	LINEAR	GE_Healthcare	LOGIQS8	39+4	3350	Female	10	顺产	10	10	10	8500	20.2861	11	1.8	0.24
20220520260	20220522	train	LINEAR	GE_Healthcare	LOGIQS8	39+4	3350	Female	11	顺产	10	10	10	8500	20.2861	11	1.4	0.15
20211009225	20211010	train	LINEAR	GE_Healthcare	LOGIQ E8-1	31+4	1080	Female	27	剖腹产	10	10	10	8500	16.5977	9	1.4	1.3
20220417125	20220417	train	LINEAR	GE_Healthcare	LOGIQS8	36+4	3000	Male	2	剖腹产	9	10	10	8500	18.4163	10	1.3	1.2
20210728011	20210729	train	LINEAR	GE_Healthcare	LOGIQS8	24+1	650	Male	62	顺产	3	5	8				1.3	1.4
20211031184	20211031	train	LINEAR	GE_Healthcare	LOGIQS8	38+2	2450	Male		剖宫产	10	10	10	8500	16.5747	9	NULL	NULL
20220130007	20220214	train	LINEAR	MINDRAY	Resona_7OB	33	1600	Male	16	剖腹产	10	10	10				1.3	1.19
20210101056	20210113	train	LINEAR	GE_Healthcare	LOGIQS8	39	3150	Male		顺产	10	10		8500	18.4419	10	0.6	0.1
20211130011	20211130	test	LINEAR	GE_Healthcare	LOGIQS8	38+5	4900	Male		剖腹产	10	10	10	8500	22.1303	12	1.3	0.84
20210102022	20210104	train	LINEAR	GE_Healthcare	LOGIQS8	38+6	3400	Female		顺产	10	10	10	10000	7.37676	4	1.3	1.4
20211206030	20220623	train	LINEAR	GE_Healthcare	LOGIQE9	40+6	3380	Female		剖宫产							NULL	NULL
20220218238	20220220	train	LINEAR	GE_Healthcare	LOGIQS8	35+3	2330	Male	13	剖腹产	10	10	10	8500	18.4419	10	0.9	0.79
20220218238	20220307	train	LINEAR	GE_Healthcare	LOGIQS8	35+3	2330	Male	28	剖腹产	10	10	10	8500	18.4419	10	0.6	0.6
20211030007	20211030	test	LINEAR	GE_Healthcare	LOGIQS8	40+1	3550	Male	19	顺产				8500	20.258	11	1.3	1.4
20210913292	20210913	train	LINEAR	GE_Healthcare	LOGIQS8	40+1	3300	Male	1	剖腹产	10	10	10	8500	18.744	11	1.3	1.4
20201230158	20210205	train	LINEAR	GE_Healthcare	LOGIQE9			Male		剖腹产							1.3	0.8
20210123168	20210223	train	LINEAR	GE_Healthcare	LOGIQS8	31+4	1910	Male		顺产	8	9	9	8500	16.5977	9	1.3	1.7
20220127012	20220127	train	CURVED	MINDRAY	Resona_7OB	38	2470	Female	1	剖腹产	10	10	10				1.3	0.99
20211006172	20211006	train	LINEAR	GE_Healthcare	LOGIQS8	39+1	3100	Male	19	剖腹产	10	10	10	8500	16.5747	9	1.2	1.16
20210331146	20210401	train	LINEAR	EDAN_INSTRUMENTS,INC	Acclarix	37	2470	Female	14	顺产	10	10	10		15.9551	11.67	NULL	NULL
20211007058	20211007	train	CURVED	EDAN_INSTRUMENTS,INC	Acclarix	35+1	2500	Female	0	顺产	10	10	10		15.3909	11.2573	1.2	1.16
20211017018	20211017	test	LINEAR	GE_Healthcare	LOGIQS8	39+2	3360	Male	24	顺产	10	10	10	10000	20.258	11	1.3	1.4
20210716070	20210716	train	LINEAR	EDAN_INSTRUMENTS,INC	Acclarix	40+1	3940	Male	1	顺产	5	1	4	8500	18.7	11	0.7	0.3
20210716070	20210720	train	LINEAR	GE_Healthcare	LOGIQS8	40+1	3940	Male	5	顺产	5	1	4	8500	18.7	11	1.2	1.4
20220130006	20220130	train	LINEAR	GE_Healthcare	LOGIQS8	38	2710	Male	1	顺产	10	10	10	10000	16.5977	9	1.2	1.4
20210823138	20210823	test	LINEAR	GE_Healthcare	LOGIQS8	40+3	3400	Female	6	顺产	10	10	10	8500	17.04	10	NULL	NULL
20211228111	20220101	train	LINEAR	GE_Healthcare	LOGIQS8	37+2	2900	Female		顺产				15000	6.45466	3.5	NULL	NULL
20210808149	20210811	test	LINEAR	GE_Healthcare	LOGIQS8	25+2	770	Male	34	剖腹产	9	10		8500	13.6	8	1.2	0.83
20220502145	20220502	train	LINEAR	GE_Healthcare	LOGIQS8	37+5	3020	Female	1	剖腹产	0	4	4	15000	12.8914	7	NULL	NULL
20220502145	20220505	train	LINEAR	GE_Healthcare	LOGIQS8	37+5	3020	Female	4	剖腹产	0	4	4	15000	12.8914	7	1.2	1.3
20220811222	20220811	train	LINEAR	GE_Healthcare	LOGIQ E8	33	2300	Male	16	剖腹产	8	10	10	8500	17.04	10	1.3	0.89
20210712129	20210713	train	LINEAR	EDAN_INSTRUMENTS,INC	Acclarix	33	1480	Male	2	剖腹产	10	10	10		12.9161	9.44718	0.9	0.2
20220617130	20220617	train	CURVED	GE_Healthcare	LOGIQS8	36+2	3560	Male	26	顺产	9	10	10	6000	23.3605	12.6846	1.3	0.8
20210213028	20210312	test	CURVED	EDAN_INSTRUMENTS,INC	Acclarix	28	1190	Male	33	剖腹产	8	10	10	5500	15.336	9	1.3	1.4
20210213028	20210405	test	LINEAR	GE_Healthcare	LOGIQS8	28	1190	Male	57	剖腹产	8	10	10	8500	15.336	9	1.4	0.15
20210718322	20210818	train	CURVED	GE_Healthcare	-			Male		剖腹产				3000	17.04	10	1.4	0.15
20210718322	20210821	train	CURVED	GE_Healthcare	-			Male		剖腹产				5500	17.04	10	1.2	1.49
20220602110	20220602	train	CURVED	Voluson	Voluson E8-3			Male		剖腹产					27.7107	19.1178	1.2	1
20220811009	20220811	train	LINEAR	GE_Healthcare	LOGIQS8	27+2	2160	Female	77	剖腹产	10	10	10	8500	18.4419	10	1.3	1.2
20220811009	20220816	train	LINEAR	GE_Healthcare	LOGIQS8	27+3	2160	Female	82	剖腹产	10	10	10	8500	18.4419	10	1.2	0.83
20220525080	20220525	train	LINEAR	GE_Healthcare	LOGIQS8	30+1	1820	Male	2	顺产	9	9		10000	15.3	9	1.3	1.4
20220525080	20220603	train	LINEAR	GE_Healthcare	LOGIQS8	30+1	1820	Male	11	顺产	9	9		10000	15.3	9	1.3	1.4
20220525080	20220615	train	LINEAR	GE_Healthcare	LOGIQS8	30+1	1820	Male	23	顺产	9	9		10000	15.3	9	1.3	1.49
20211014140	20211017	train	LINEAR	GE_Healthcare	LOGIQS8	38+5	2450	Male	4	顺产	9	10	10	10000	20.2861	11	1.4	0.15
20210208080	20210208	train	LINEAR	GE_Healthcare	LOGIQS8	30+1	1820	Female		剖宫产	10	10	10	8500	8.28736	4.5	1.4	0.15
20220521268	20220523	train	LINEAR	GE_Healthcare	LOGIQS8	40+2	3000	Female	3	顺产	10	10	10	8500	8.29885	4.5	1.3	1.4
20220305038	20220306	train	LINEAR	GE_Healthcare	LOGIQS8	31+3	1640	Male		剖腹产	10	10	10	8500	16.5977	9	1.2	1.4
20220305038	20220319	train	LINEAR	GE_Healthcare	LOGIQS8	31+3	1640	Male		剖腹产	10	10	10	8500	16.5977	9	5	NULL
20220305038	20220401	train	CURVED	GE_Healthcare	-	31+3	1640	Male		剖腹产	10	10	10	5000	16.5977	9	NULL	NULL
20210208178	20210305	test	LINEAR	GE_Healthcare	LOGIQS8	28+5	710	Female	30	剖腹产	8	10	10				1.2	0.83
20210208178	20210320	test	LINEAR	GE_Healthcare	LOGIQS8	28+5	710	Female	45	剖腹产	8	10	10				NULL	NULL
20220330067	20220330	train	LINEAR	GE_Healthcare	LOGIQS8	36+1	2960	Male	2	剖腹产	10	10	10	8500	18.4419	10	NULL	NULL
20220330067	20220407	train	LINEAR	GE_Healthcare	LOGIQS8	36+1	2960	Male	10	剖腹产	10	10	10	8500	18.4419	10	1.3	1.3
20220330067	20220414	train	LINEAR	GE_Healthcare	LOGIQS8	36+1	2960	Male	17	剖腹产	10	10	10	8500	18.4419	10	NULL	NULL
20220131014	20220201	train	LINEAR	GE_Healthcare	LOGIQS8	28+2	1100	Female	4	顺产	7	8	9	8500	16.5977	9	NULL	NULL
20220131014	20220302	train	LINEAR	GE_Healthcare	LOGIQS8	28+2	1100	Female	33	顺产	7	8	9	8500	16.5977	9	NULL	NULL
20220131014	20220317	train	LINEAR	GE_Healthcare	LOGIQS8	28+2	1100	Female	48	顺产	7	8	9	8500	16.5977	9	1.3	1.4
20220830133	20220916	test	LINEAR	GE_Healthcare	LOGIQS8	37+4	2420	Male		顺产				10000	16.5977	9	NULL	NULL
20220830133	20220831	test	LINEAR	GE_Healthcare	LOGIQS8	37+4	2400	Female	1	顺产	9	9	9	10000	16.5977	9	1.3	0.8
20220612135	20220612	test	LINEAR	GE_Healthcare	LOGIQ E8-1	40	3500	Female	1	剖腹产	10	10	10				1.3	1.19
20210218006	20210221	train	LINEAR	GE_Healthcare	LOGIQ E8	37+4	3100	Male		顺产	10	10	10	8500	18.4419	10	1.3	1.4
20220220103	20220221	test	LINEAR	GE_Healthcare	LOGIQS8	39+5	2900	Male	45	顺产	10	10	10	8500	18.4419	10	1.2	1.4
20220206033	20220206	train	LINEAR	GE_Healthcare	LOGIQS8	35+6	2280	Male	4	剖腹产	9	10	10	8500	18.4419	10	1.3	1.4
20220320012	20220320	train	LINEAR	GE_Healthcare	LOGIQS8	35+2	2430	Male	1	剖腹产	10	10	10	18000	3.0672	1.8	1.3	1.49
20211121119	20211121	test	LINEAR	GE_Healthcare	LOGIQS8	27+1	890	Male		顺产	8	9	9	8500	16.5977	9	1.2	1.3
20220721212	20220721	train	LINEAR	GE_Healthcare	LOGIQS8	37+4	2700	Male	1	剖腹产	10	10	10	10000	18.4419	10	1.1	2.4
20220502281	20220503	train	LINEAR	GE_Healthcare	LOGIQ E8-1	40+3	2700	Female	2	顺产	10	10	10	8500	20.258	11	NULL	NULL
20210314076	20210315	train	LINEAR	GE_Healthcare	LOGIQS8	40+5	3300	Female	1	剖腹产	10	10	10		13.6758	10.0029	1.2	1.49
20210314076	20210322	train	CURVED	EDAN_INSTRUMENTS,INC	Acclarix	40+5	3300	Female	8	剖腹产	10	10	10		13.6758	10.0029	NULL	NULL
20220511187	20220512	train	CURVED	GE_Healthcare	LOGIQS8	39+6	2600	Male	43	剖腹产				3500	17.04	10	1.2	1.4
20210719124	20210719	test	LINEAR	MINDRAY	Resona_7OB	33+1	2060	Male		剖腹产	10	10	10		14.4356	10.5586	NULL	NULL
20210719124	20210801	test	CURVED	EDAN_INSTRUMENTS,INC	Acclarix	33+1	2060	Male	10	剖腹产	10	10	10		14.4356	10.5586	1.3	1.49
20210415124	20210418	train	LINEAR	EDAN_INSTRUMENTS,INC	Acclarix	36+4	2700	Male	4	顺产	9	10	10		14.4356	10.5586	1.3	1.39
20210206044	20210206	train	LINEAR	GE_Healthcare	LOGIQS8	24+2	680	Male		剖宫产	2	3	7	9000	11.0651	6	1.3	1.39
20201111243	20201125	train	LINEAR	GE_Healthcare	LOGIQS8	24+2	600	Male		顺产	8	10	10	8500	12.9093	7	1.2	1.59
20220418095	20220418	train	LINEAR	GE_Healthcare	LOGIQ E8-1	26+3	700	Female	4	顺产	8	9	9				1.2	1.49
20210721082	20210803	train	LINEAR	GE_Healthcare	LOGIQS8	29	1500	Male	20	顺产	8	8	8	8500	15.336	9	1	2.1
20210309229	20210310	train	LINEAR	GE_Healthcare	LOGIQS8	28+5	1400	Female	18	剖腹产	8	10	10		13.6758	10.0029	0.3	NULL
20210309229	20210317	train	CURVED	EDAN_INSTRUMENTS,INC	Acclarix	28+5	1400	Female	25	剖腹产	8	10	10		13.6758	10.0029	1.2	1.49
20210309229	20210323	train	CURVED	GE_Healthcare	LOGIQE10	28+5	1400	Female	31	剖腹产	8	10	10		13.6758	10.0029	1.3	1.39
20210409121	20210410	train	LINEAR	GE_Healthcare	LOGIQ E8	29+4	1270	Male		剖宫产				8500	11.0498	6	1.2	1.59
20210305108	20210308	train	LINEAR	GE_Healthcare	LOGIQS8	26+3	950	Male	5	剖腹产	9	10	10	8500	14.7535	8	1.2	0.7
20220630008	20210122	train	CURVED	GE_Healthcare	-	31+5	1800	Male		顺产	8	8					NULL	NULL
20220629026	20220629	train	LINEAR	GE_Healthcare	LOGIQE9			Male		顺产				9000	20.448	12	1.3	1.4
20220601154	20220601	train	LINEAR	GE_Healthcare	LOGIQS8	27+3	650	Male	8	剖腹产	6	8	9	10000	12.9093	7	1.3	1.49
20210227164	20210314	train	LINEAR	EDAN_INSTRUMENTS,INC	Acclarix	26+6	650	Male	51	剖腹产	7	10	10	8500	14.7535	8	NULL	NULL
20220816133	20220822	train	LINEAR	GE_Healthcare	LOGIQS8	25+7	740	Male	10	顺产	8	9		8500	11.928	7	NULL	NULL
20220103038	20220103	train	LINEAR	GE_Healthcare	LOGIQE9	40+2	3170	Male	116	顺产	9	10	10				1.3	0.9
20220103038	20220124	train	LINEAR	MINDRAY	Resona_7OB	40+2	3170	Male	137	顺产	9	10	10				1.3	1.1
20210116100	20210118	train	LINEAR	GE_Healthcare	LOGIQS8	27+5	1170	Female		剖宫产	8	9	9	8500	16.5977	9	NULL	NULL
20220216104	20220224	train	LINEAR	GE_Healthcare	LOGIQS8	25+1	820	Male	133	顺产	7	9	10				1.2	1.6
20220216104	20220310	train	LINEAR	GE_Healthcare	LOGIQS8	25+1	820	Male	146	顺产	7	9					1.3	1.49
20220216104	20220426	train	LINEAR	GE_Healthcare	LOGIQE9	25+1	820	Male	193	顺产	7	9					1.3	1.49
20220103099	20220127	train	LINEAR	GE_Healthcare	LOGIQS8	30+1	1300	Male	25	剖腹产	0	4	4	8500	18.4419	10	1.3	0.9
20220811166	20220819	train	LINEAR	GE_Healthcare	LOGIQS8	33+5	2100	Female	13	顺产	10	10	10	8500	17.04	10	0.9	0.79
20220825257	20220826	train	CURVED	GE_Healthcare	LOGIQ E8-1	38+5	2690	Male	24	顺产	10	10	10				1.3	1.19
20210616173	20210627	test	LINEAR	GE_Healthcare	LOGIQS8	29	1500	Female	11	顺产	5	9	9	8500	13.632	8	1.3	0.3
20210616173	20210704	test	LINEAR	GE_Healthcare	LOGIQS8	29	1500	Female	18	顺产	5	9	9	8500	13.632	8	1.3	1.3
20220512104	20220513	train	LINEAR	GE_Healthcare	LOGIQS8	24	690	Male	32	剖腹产	8	9	9	8500	18.4419	10	NULL	NULL
20220417113	20220418	train	LINEAR	GE_Healthcare	LOGIQS8	36+6	990	Male	79	顺产	3	7	8				1.3	1.3
20220417113	20220427	train	LINEAR	GE_Healthcare	LOGIQS8	36+6	990	Male	88	顺产	3	7	8				NULL	NULL
20201124124	20201126	train	LINEAR	GE_Healthcare	LOGIQS8	27+6	1230	Male		剖宫产	6	7	8	8500	20.2861	11	NULL	NULL
20211015043	20211025	train	LINEAR	GE_Healthcare	LOGIQS8	25+1	820	Male	11	剖腹产	7	9	10	8500	18.4163	10	NULL	NULL
20211015043	20211111	train	CURVED	GE_Healthcare	LOGIQS8	25+1	820	Male	28	剖腹产	7	9	10	3500	18.4163	10	1.3	1.3
20211015043	20211122	train	LINEAR	GE_Healthcare	LOGIQS8	25+1	820	Male	39	剖腹产	7	9	10	8500	18.4163	10	1.2	1.4
20211015043	20211202	train	CURVED	GE_Healthcare	LOGIQS8	25+1	820	Male	49	剖腹产	7	9	10	3500	18.4163	10	1.1	1.09
20211015043	20220118	train	LINEAR	GE_Healthcare	LOGIQS8	25+1	820	Male	96	顺产	7	9	10	8500	18.4163	10	1.2	1.2
20220531159	20220601	train	LINEAR	GE_Healthcare	LOGIQS8	25+4	800	Female	14	剖腹产	8	6	9	8500	13.632	8	1.3	1.4
20211222126	20220107	train	LINEAR	GE_Healthcare	LOGIQS8	27	950	Male	30	顺产	5	7	8				1.2	1.49
20211222126	20220124	train	LINEAR	GE_Healthcare	LOGIQS8	27	950	Male	47	顺产	5	7	8				NULL	NULL
20211222126	20220207	train	LINEAR	GE_Healthcare	LOGIQS8	27	950	Male	61	顺产	5	7	8				1.7	0.26
20211222126	20220222	train	LINEAR	GE_Healthcare	LOGIQS8	27	950	Male	76	顺产	5	7	8				1.4	0.15
20211222126	20220407	train	LINEAR	GE_Healthcare	LOGIQS8	27	950	Male	120	顺产	5	7	8				1.3	1.4
20211008052	20211016	test	LINEAR	GE_Healthcare	LOGIQS8	39+1	3250	Female		顺产	10	10	10	8500	25.7829	14	1.3	0.99
20210813238	20210816	test	LINEAR	GE_Healthcare	LOGIQS8	29+3	1400	Male	11	顺产	9	9	9	8500	15.3	9	1.3	1.4
20210813238	20210822	test	LINEAR	GE_Healthcare	LOGIQS8	29+4	1400	Male	17	顺产	9	9	9	8500	15.3	9	1.3	1.19
20201229083	20210122	train	LINEAR	GE_Healthcare	LOGIQS8	35+6	1560	Female		剖宫产	10	10	10	8500	18.4419	10	1.3	1.4
20210701115	20210729	train	CURVED	GE_Healthcare	LOGIQE9	36+4	1060	Male	43	顺产	9			5500	15.336	9	0.6	1
20210701115	20210803	train	LINEAR	GE_Healthcare	LOGIQS8	36+4	1060	Male	48	顺产	9			8500	15.336	9	0.6	1.09
20220722277	20220803	train	LINEAR	GE_Healthcare	LOGIQS8	33+4	1200	Male		剖腹产	4	7	8				0.5	0.4
20220722277	20220814	train	LINEAR	GE_Healthcare	LOGIQS8	33+4	1480	Male	23	剖腹产	4	7	8				1.3	1.4
20220530205	20220530	train	LINEAR	GE_Healthcare	LOGIQS8	30+3	990	Male	16	剖腹产	9	10	10	8500	15.336	9	1.2	1.4
20220530205	20220605	train	LINEAR	GE_Healthcare	LOGIQS8	30+3	990	Male	22	剖腹产	9	10	10	8500	15.336	9	NULL	NULL
20220516056	20220516	train	LINEAR	GE_Healthcare	LOGIQE9	38+5	3400	Male		剖腹产	9	9					1.3	1.4
20201202143	20210203	train	LINEAR	GE_Healthcare	LOGIQS8	29	1050	Male		剖腹产	9	10		8500	20.258	11	1	2.19
20210116100	20210126	train	LINEAR	GE_Healthcare	LOGIQS8	27+5	1170	Female		剖宫产	8	9	9	8500	16.5977	9	1.3	1.4
20210116100	20210206	train	LINEAR	GE_Healthcare	LOGIQS8	27+5	1170	Female		剖宫产	8	9	9	8500	16.5977	9	1.3	1.49
20201111243	20201214	train	LINEAR	GE_Healthcare	LOGIQS8	24+2	600	Male		顺产	8	10	10	8500	12.9093	7	1.4	0.15
20220321038	20220501	train	LINEAR	GE_Healthcare	LOGIQS8	29+4	830	Female	43	顺产	5	6	8	8500	16.5977	9	5	NULL
20220107073	20220107	test	LINEAR	GE_Healthcare	LOGIQE9	32+1	2360	Male	20	顺产	6	6	6	8500	18.4419	10	1	0.9
20220107073	20220205	test	LINEAR	GE_Healthcare	LOGIQE9	32+1	2360	Male	49	顺产	6	6	6	8500	18.4419	10	1.3	1.49
20211003192	20211107	train	LINEAR	Wisonic	Clivia 90	30	1480	Female	39	剖腹产	6	9	9	8500	16.5977	9	0.8	0.7
20220511122	20220511	train	LINEAR	GE_Healthcare	LOGIQS8	36+4	2800	Female	53	剖腹产	5	10	10	10000	22.1303	12	1.3	1.4
20210227164	20210302	train	LINEAR	GE_Healthcare	LOGIQS8	26+6	650	Male	39	剖腹产	7	10	10	8500	14.7535	8	1.3	1.4
20210331224	20210401	train	LINEAR	GE_Healthcare	LOGIQS8	25+6	920	Male	30	剖腹产	9	9	9	8500	20.258	11	1.3	1.49
20220118050	20220227	train	LINEAR	GE_Healthcare	LOGIQS8	26+2	1000	Male	43	剖腹产	9	10	10	8500	16.5977	9	1.3	1.3
20220111028	20220111	train	LINEAR	GE_Healthcare	LOGIQS8	36+6	3360	Male	3	剖腹产	4	6	8	10000	20.2861	11	1.3	0.84
20220111028	20220207	train	LINEAR	GE_Healthcare	LOGIQS8	36+6	3360	Male	30	剖腹产	4	6	8	10000	20.2861	11	1.3	1.4
20220510141	20220510	test	LINEAR	GE_Healthcare	LOGIQS8	30+3	1400	Male	13	剖腹产	10	10	10	18000	6.07739	3.3	1.2	1.49
20220712146	20220721	test	LINEAR	GE_Healthcare	LOGIQS8	28+2	1320	Male	26	剖腹产	8	10	10	8500	22.1303	12	0.9	0.7
20220712146	20220725	test	LINEAR	GE_Healthcare	LOGIQS8	28+2	1320	Male	30	剖腹产	8	10	10	8500	22.1303	12	1.3	1.49
20220712146	20220820	test	LINEAR	GE_Healthcare	LOGIQS8	28+2	1320	Male	56	剖腹产	8	10	10	8500	22.1303	12	1.3	1.1
20220601154	20220608	train	LINEAR	GE_Healthcare	LOGIQS8	27+3	650	Male	15	剖腹产	6	8	9	10000	12.9093	7	1.3	1.4
20220601154	20220615	train	LINEAR	GE_Healthcare	LOGIQS8	27+3	650	Male	22	剖腹产	6	8	9	10000	12.9093	7	1.3	1.49
20220601154	20220622	train	LINEAR	GE_Healthcare	LOGIQS8	27+3	650	Male	29	剖腹产	6	8	9	10000	12.9093	7	1.2	1.49
20201127106	20210319	train	LINEAR	GE_Healthcare	LOGIQS8	33+2	2100	Female	145	顺产	9	9	9	8500	23.9745	13	1.2	1.49
20220607091	20220607	test	CURVED	GE_Healthcare	LOGIQE9			Female		顺产				8400	17.04	10	0.6	0.4
20220721269	20220809	train	LINEAR	GE_Healthcare	LOGIQS8	31+1	1280	Female	29	剖腹产	3	8	9	8500	20.2861	11	1.2	1.16
20210316074	20210316	train	LINEAR	GE_Healthcare	LOGIQS8	39+4	3200	Male	9	顺产	10	10	10	8500	25.7829	14	1.3	1.49
20220715278	20220726	train	LINEAR	GE_Healthcare	LOGIQS8	27	1030	Male	16	剖腹产	9	9	10	8500	13.6	8	1.3	1.19
20220601153	20220601	train	LINEAR	GE_Healthcare	LOGIQS8	27+6	900	Female	2	剖腹产	8	10	10				1.3	0.9
20220601153	20220608	train	LINEAR	GE_Healthcare	LOGIQS8	27+6	900	Female	9	剖腹产	8	10	10				1.2	1.2
20220601153	20220615	train	LINEAR	GE_Healthcare	LOGIQS8	27+6	900	Female	16	剖腹产	8	10	10				1.4	0.15
20220601153	20220622	train	LINEAR	GE_Healthcare	LOGIQS8	27+6	900	Female	23	剖腹产	8	10	10				1.2	1.4
20220107073	20220118	test	LINEAR	GE_Healthcare	LOGIQS8	32+1	2360	Male	31	顺产	6	6	6	8500	18.4419	10	1	0.9
20210309229	20210330	train	LINEAR	EDAN_INSTRUMENTS,INC	Acclarix	28+5	1400	Female		剖腹产	8	10			13.6758	10.0029	1.4	0.15
20220214122	20220215	train	LINEAR	GE_Healthcare	LOGIQS8	29+5	1590	Female	7	剖腹产	10	10	10	8500	17	10	1.3	1
20220214122	20220302	train	LINEAR	GE_Healthcare	LOGIQS8	29+5	1590	Female	22	剖腹产	10	10	10	8500	17	10	1.3	0.84
20220214122	20220331	train	CURVED	GE_Healthcare	LOGIQS8	29+5	1590	Female	51	剖腹产	10	10	10	5500	17	10	1.3	1.4
20220424068	20220424	train	LINEAR	GE_Healthcare	LOGIQS8	37+5	2750	Male	49	剖腹产	10	10	10	8500	20.4	12	1.2	1.4
20220208102	20220212	train	LINEAR	GE_Healthcare	LOGIQ E8-1	23+6	4370	Female	182	顺产	5	7	10	8500	18.4163	10	NULL	NULL
20220208102	20220226	train	LINEAR	GE_Healthcare	LOGIQ E8-1	23+6	4370	Female	196	顺产	5	7	10	8500	18.4163	10	NULL	NULL
20220712060	20220726	train	LINEAR	GE_Healthcare	LOGIQS8	30+3	1650	Male	15	剖腹产	8	10	10	8500	18.4419	10	1.1	1.13
20220723161	20220723	test	LINEAR	GE_Healthcare	LOGIQS8	23+4	1250	Male	47	顺产	5	8	8	8500	13.632	8	1.3	1.4
20220723161	20220725	test	LINEAR	GE_Healthcare	LOGIQS8	23+4	1250	Male	49	顺产	5	8	8	8500	13.632	8	1.1	1.19
20220723161	20220727	test	LINEAR	GE_Healthcare	LOGIQS8	23+4	1250	Male	51	顺产	5	8	8	8500	13.632	8	1.3	0.6
20210616173	20210712	test	LINEAR	GE_Healthcare	LOGIQS8	29	1500	Female	26	顺产	5	9	9	8500	13.632	8	1.3	0.8
20220531159	20220608	train	LINEAR	GE_Healthcare	LOGIQS8	25+4	800	Female	21	剖腹产	8	6	9	8500	13.632	8	1.3	0.49
20220531159	20220616	train	LINEAR	GE_Healthcare	LOGIQS8	25+4	800	Female	29	剖腹产	8	6	9	8500	13.632	8	1.3	0.9
20220531159	20220630	train	LINEAR	GE_Healthcare	LOGIQS8	25+4	800	Female	43	剖腹产	8	6	9	8500	13.632	8	1.3	1.1
20220502145	20220514	train	LINEAR	GE_Healthcare	LOGIQS8	37+5	3020	Female	13	剖腹产	0	4	4	15000	12.8914	7	1.2	0.4
20220131013	20220214	train	CURVED	MINDRAY	Resona_7OB	27+5	1050	Female	23	剖腹产	6	10	10	5500	18.4419	10	1.3	1.4
20220418103	20220418	train	LINEAR	GE_Healthcare	LOGIQS8	26+3	840	Male	4	顺产	7	8	9	8500	14.7331	8	1.3	1.3
20220512104	20220610	train	LINEAR	GE_Healthcare	LOGIQS8	24	690	Male	60	剖腹产	8	9	9	8500	18.4419	10	NULL	NULL
20220512104	20220622	train	LINEAR	GE_Healthcare	LOGIQS8	24	690	Male	72	剖腹产	8	9	9	8500	18.4419	10	1.3	1.1
20220413248	20220416	train	LINEAR	GE_Healthcare	LOGIQS8	25+1	700	Female	32	顺产	9	10	10	8500	13.632	8	1.2	0.83
20210817262	20210817	train	LINEAR	GE_Healthcare	LOGIQS8	26+6	1000	Female	2	顺产	5	6	6	12000	11.9	7	1.3	NULL
20210817262	20210825	train	LINEAR	GE_Healthcare	LOGIQS8	26+6	1000	Female	10	顺产	5	6	6	12000	11.9	7	1.3	1.3
20210817262	20210830	train	LINEAR	GE_Healthcare	LOGIQS8	26+6	1000	Female	15	顺产	5	6	6	12000	11.9	7	1.3	1.4
20201111243	20210215	train	LINEAR	GE_Healthcare	LOGIQS8	24+2	600	Male		顺产	8	10	10	8500	12.9093	7	1.3	1.3
20210710167	20210730	train	LINEAR	EDAN	H8-12	26+6	1050	Male	50	剖腹产	10	10	10		15.1954	11.1143	1.3	1.4
20220616120	20220616	test	LINEAR	GE_Healthcare	LOGIQS8	27+5	1370	Female	45	顺产	4	5	7	6000	19.7045	10.6846	1.3	1.4
20210311168	20210311	train	LINEAR	GE_Healthcare	LOGIQS8	35+6	3400	Male	1	剖腹产	6	8			20.1013	14.7026	1.2	1.4
20210311168	20210318	train	LINEAR	EDAN_INSTRUMENTS,INC	Acclarix	35+6	3400	Male	8	剖腹产	6	8			20.1013	14.7026	1.3	0.59
20220504064	20220504	train	LINEAR	GE_Healthcare	LOGIQS8	37	3100	Male	20	顺产				8500	17.04	10	1.7	0.26
20211015043	20221218	train	CURVED	GE_Healthcare	-	25+1	820	Male		顺产	7	9		4500	18.4163	10	1.3	1.4
20211015043	20211015	train	LINEAR	GE_Healthcare	LOGIQS8	25+1	820	Male	1	剖腹产	7	9	10	8500	18.4163	10	1.2	1.4
20211015043	20211101	train	LINEAR	GE_Healthcare	LOGIQS8	25+1	820	Male	18	剖腹产	7	9	10	8500	18.4163	10	1.3	0.9
20211015043	20220102	train	LINEAR	GE_Healthcare	LOGIQS8	25+1	820	Male	80	顺产	7	9	10	8500	18.4163	10	1.3	1.49
20220723060	20220723	train	LINEAR	GE_Healthcare	LOGIQS8	37+6	3200	Female	2	剖腹产	10	10	10	10000	20.2861	11	1.3	1.4
20220626082	20220627	test	LINEAR	GE_Healthcare	LOGIQS8	38+4	2620	Male	2	顺产	1	1	2	10000	16.5977	9	1.4	0.15
20220626082	20220628	test	LINEAR	GE_Healthcare	LOGIQS8	38+4	2620	Male	3	顺产	1	1	2	10000	16.5977	9	1.3	0.84
20220626082	20220629	test	LINEAR	GE_Healthcare	LOGIQS8	38+4	2620	Male	4	顺产	1	1	2	10000	16.5977	9	1.2	1.5
20210418138	20210421	train	LINEAR	EDAN_INSTRUMENTS,INC	Acclarix	39+4	3030	Female	5	顺产	8	10	10		15.9551	11.67	NULL	1.13
20210811152	20210811	train	LINEAR	GE_Healthcare	LOGIQS8	34+5	2400	Male	5	顺产	10	10	10	4000	19.6525	13.1016	1.2	1.4
20210811152	20210817	train	CURVED	Wisonic	Clivia 90	34+5	2400	Male	11	顺产	10	10	10	4000	19.6525	13.1016	1.4	0.15
20220630089	20220630	train	LINEAR	GE_Healthcare	LOGIQ E8	39+4	2600	Female	2	剖腹产	10	10	10				0.9	0.7
20210825047	20210826	test	CURVED	Wisonic	Clivia 90	27+3	900	Female	3	剖腹产	5	8	10	5000	17.1244	11.4163	1.3	1.49
20220508131	20220511	train	CURVED	Voluson	Voluson E10-1	41	3850	Female		顺产					23.9393	16.5701	1.2	1.5
20220613667	20220613	train	CURVED	GE_Healthcare	-			Female		顺产							1.3	1.49
20210329258	20210415	train	LINEAR	GE_Healthcare	LOGIQS8	34+1	2520	Female	40	剖腹产	10	10	10	10000	20.258	11	1.2	0.4
20210331224	20210420	train	LINEAR	EDAN_INSTRUMENTS,INC	Acclarix	25+6	920	Male	49	剖腹产	9	9	9	8500	20.258	11	1.2	0.4
20210331224	20210428	train	LINEAR	GE_Healthcare	LOGIQS8	25+6	920	Male	57	剖腹产	9	9	9	8500	20.258	11	1.3	1.4
20220426281	20220429	train	LINEAR	GE_Healthcare	LOGIQS8	36+2	3180	Male	7	顺产	10	10	10	8500	20.448	12	1.2	1.3
20210329274	20210330	train	LINEAR	GE_Healthcare	LOGIQS8	37+3	3490	Female	3	剖腹产	10	10	10	8500	18.4419	10	1.3	1.4
20220418103	20220424	train	LINEAR	GE_Healthcare	LOGIQS8	26+3	840	Male	10	顺产	7	8	9	8500	14.7331	8	1.3	1.4
20220418103	20220502	train	LINEAR	GE_Healthcare	LOGIQS8	26+3	840	Male	18	顺产	7	8	9	8500	14.7331	8	1.1	2.3
20220402065	20220409	train	LINEAR	GE_Healthcare	LOGIQS8	31+5	1760	Male	17	顺产	8	10	10	18000	3.68327	2	1.3	1.3
20211117056	20211117	train	LINEAR	GE_Healthcare	LOGIQS8	27+5	1080	Male		顺产	6	9	9	15000	16.5977	9	1.3	1.4
20220807247	20220810	test	LINEAR	GE_Healthcare	LOGIQS8	39+1	3800	Male	4	剖腹产	6	6	6	8500	17.04	10	1.3	1.49
20220807247	20220817	test	LINEAR	GE_Healthcare	LOGIQS8	39+2	3570	Male	11	剖腹产	6	6	6	8500	17.04	10	1.3	1.3
20220816133	20220816	train	LINEAR	GE_Healthcare	LOGIQS8	25+6	740	Male	4	顺产	8	9		8500	11.928	7	1.3	1.4
20210721082	20210816	train	LINEAR	GE_Healthcare	LOGIQS8	29	1500	Male	33	顺产	8	8	8	8500	15.336	9	1.3	1.1
20220822251	20220823	train	LINEAR	GE_Healthcare	LOGIQS8	39+6	4160	Male	23	顺产	10	10	10	8500	22.1303	12	0.8	0.5
20220118086	20220303	train	LINEAR	GE_Healthcare	LOGIQS8	25+4	590	Male	46	顺产	1	6	7				1.3	1.4
20220118086	20220317	train	LINEAR	GE_Healthcare	LOGIQS8	25+4	590	Male	60	顺产	1	6	7				0.7	0.3
20220118086	20220118	train	LINEAR	GE_Healthcare	LOGIQS8	25+4	590	Male		顺产	1	6	7				1.3	1.4
20220118086	20220129	train	LINEAR	GE_Healthcare	LOGIQS8	25+4	590	Male		顺产	1	6	7				0.6	0.3
20210331144	20210414	train	LINEAR	GE_Healthcare	LOGIQS8	30+4	1570	Male	16	剖腹产	2	5	8	8500	14.7535	8	1.2	1.49
20220712060	20220807	train	LINEAR	GE_Healthcare	LOGIQS8	30+3	1650	Male	27	剖腹产	8	10	10	8500	18.4419	10	1.3	0.3
20220131014	20220216	train	LINEAR	GE_Healthcare	LOGIQS8	28+2	1100	Female	19	顺产	7	8	9	8500	16.5977	9	0.7	0.4
20220715278	20220718	train	LINEAR	GE_Healthcare	LOGIQS8	27	1030	Male	8	剖腹产	9	9	10	8500	13.6	8	1.3	1.4
20220715278	20220808	train	CURVED	GE_Healthcare	LOGIQS8	27	1030	Male	29	剖腹产	9	9	10	3500	13.6	8	1.2	1.3
20210123168	20210123	train	LINEAR	GE_Healthcare	LOGIQS8	40	3500	Male		顺产	8	9	9	8500	16.5977	9	NULL	NULL
20220531046	20220531	train	LINEAR	GE_Healthcare	LOGIQS8	40+2	3200	Female	28	顺产	10	10	10	9000	8.52	5	1.4	1.62
20220619243	20220627	train	LINEAR	GE_Healthcare	LOGIQS8	40+4	3200	Male	9	顺产	7	8		10000	18.744	11	NULL	NULL
20220507105	20220628	train	LINEAR	GE_Healthcare	LOGIQS8	32+4	1900	Male	53	顺产	5	8	9	15000	5.6232	3.3	1.3	0.84
20220512058	20220512	train	LINEAR	GE_Healthcare	LOGIQE9	40+2		Male		顺产							1.2	1.59
20211130168	20211211	train	LINEAR	MINDRAY	Resona_7OB	27+3	950	Female		剖腹产	8	9	9	8500	18.4419	10	1.3	1.49
20210728111	20210728	train	LINEAR	GE_Healthcare	LOGIQS8	33+2	2250	Male		剖腹产	6	5	8		13.6758	10.0029	NULL	NULL
20210728111	20210808	train	LINEAR	EDAN_INSTRUMENTS,INC	Acclarix	33+2	2250	Male		剖腹产	6	5	8		13.6758	10.0029	0.6	0.3
20220529171	20220529	train	LINEAR	GE_Healthcare	LOGIQS8	31+1	1150	Male	5	剖腹产	8	9	10	10000	16.5747	9	1.3	1.49
20220601253	20220602	train	LINEAR	GE_Healthcare	LOGIQS8	38+2	2800	Female	4	顺产	10	10	10	8500	12.9093	7	0.4	0.2
20211119020	20211120	test	CURVED	GE_Healthcare	LOGIQS8	35+5	2650	Male		剖腹产	9	10		3000	18.4419	10	0.8	NULL
20220303020	20220303	train	LINEAR	GE_Healthcare	LOGIQ E8-1	36+3	2500	Male		剖腹产				8500	18.4163	10	NULL	NULL
20210727114	20210729	test	LINEAR	GE_Healthcare	LOGIQS8	33+1		Male	3	剖腹产	8	9	9	8500	15.336	9	1.3	1.49
20210727114	20210806	test	LINEAR	GE_Healthcare	LOGIQS8	33+1		Male	11	剖腹产	8	8	9	8500	15.336	9	1.3	1.49
20201202143	20210309	train	LINEAR	GE_Healthcare	LOGIQS8	29	1050	Male	98	剖腹产	9	10		8500	20.258	11	1.3	1.49
20220321026	20220327	train	LINEAR	GE_Healthcare	LOGIQS8	29+4	750	Female	8	顺产	4	4	6	15000	5.6232	3.3	1.3	1.4
20220321026	20220403	train	LINEAR	GE_Healthcare	LOGIQS8	29+4	750	Female	15	顺产	4	4	6	15000	5.6232	3.3	1.3	1.19
20220321026	20220410	train	LINEAR	GE_Healthcare	LOGIQS8	29+4	750	Female	22	顺产	4	4	6	15000	5.6232	3.3	1.3	1.19
20220410071	20220417	train	LINEAR	GE_Healthcare	LOGIQS8	28+4	1050	Female	9	剖腹产	9	9	10	8500	14.7535	8	1.3	1.1
20220410071	20220425	train	LINEAR	GE_Healthcare	LOGIQS8	28+4	1050	Female	17	剖腹产	9	9	10	8500	14.7535	8	NULL	NULL
20220311038	20220311	train	LINEAR	GE_Healthcare	LOGIQ E8-1	33+1	2100	Male		顺产	10	10	10				1.2	1.4
20220616120	20220621	test	LINEAR	GE_Healthcare	LOGIQS8	27+5	1370	Female	50	顺产	4	5	7	6000	19.7045	10.6846	1.3	0.49
20211222136	20211226	train	LINEAR	GE_Healthcare	LOGIQS8	40+1	3030	Male		剖腹产	2	5	6				0.7	0.49
20220724181	20220728	train	LINEAR	GE_Healthcare	LOGIQS8	29	1800	Female	22	剖腹产	3	6	9	8500	16.5747	9	1.3	1.4
20220527138	20220526	train	LINEAR	GE_Healthcare	LOGIQS8	28+1	1150	Female		剖宫产	9	10	10	8500	11.9	7	1.2	1.3
20220527138	20220606	train	LINEAR	GE_Healthcare	LOGIQS8	28+1	1150	Female	12	剖腹产	9	10	10	8500	11.9	7	NULL	NULL
20220303090	20220304	train	LINEAR	GE_Healthcare	LOGIQS8	28+6	890	Male		剖腹产	8	9	9	10000	13.6	8	0.6	1.09
20220303090	20220306	train	LINEAR	GE_Healthcare	LOGIQS8	28+6	890	Male		剖腹产	8	9	9	10000	13.6	8	1.3	1.3
20220303090	20220316	train	LINEAR	GE_Healthcare	LOGIQS8	28+6	890	Male		剖腹产	8	9	9	10000	13.6	8	1.3	1.3
20220305038	20220311	train	LINEAR	GE_Healthcare	LOGIQS8	31+3	1640	Male		剖腹产	10	10	10	8500	16.5977	9	1.3	1.4
20220713113	20220803	test	LINEAR	GE_Healthcare	LOGIQS8	30	1350	Male		剖腹产	2	7	7	8500	13.6	8	1.3	1.49
20220131013	20220131	train	LINEAR	GE_Healthcare	LOGIQS8	27+5	1050	Female	9	剖腹产	6	10	10	8500	18.4419	10	1.3	1.1
20210410089	20210418	train	LINEAR	GE_Healthcare	LOGIQS8	35+5	2950	Female	9	顺产	8	8		8500	18.4163	10	NULL	NULL
20220620090	20220620	train	LINEAR	GE_Healthcare	LOGIQE9			Female		顺产				9000	20.4	12	1.3	1.49
20220613227	20220613	test	LINEAR	Voluson	Voluson E8-3			Female		顺产					21.0416	14.5167	1.3	1.49
20220330014	20220501	train	LINEAR	GE_Healthcare	LOGIQS8	27+6	780	Male	39	剖腹产	5	9	10	15000	3.91	2.3	0.7	0.3
20220330014	20220515	train	LINEAR	GE_Healthcare	LOGIQS8	27+6	780	Male	53	剖腹产	5	9	10	15000	3.91	2.3	1.3	1.1
20220609230	20220527	train	LINEAR	GE_Healthcare	LOGIQS8	39+4	3400	Male		剖腹产				8500	17	10	1.3	NULL
20220228048	20220304	train	LINEAR	GE_Healthcare	LOGIQS8	32+5	1920	Female	8	剖腹产	3	6	8				1.3	1.1
20220520154	20220520	train	LINEAR	GE_Healthcare	LOGIQE9			Female		剖腹产							NULL	NULL
20220315006	20220315	train	LINEAR	GE_Healthcare	LOGIQS8	38+5	2550	Female	2	顺产	10	10	10	8500	15.336	9	1.3	1.3
20220624121	20220625	train	LINEAR	GE_Healthcare	LOGIQ E8-1	29	1670	Female	10	顺产	8	10	10				0.7	0.4
20210813006	20210814	train	LINEAR	EDAN_INSTRUMENTS,INC	Acclarix	41	3050	Female	2	顺产	10	10	10		14.4356	10.5586	1.3	1.49
20220606087	20220606	train	LINEAR	GE_Healthcare	LOGIQS8	29+3	1000	Male	2	顺产	7	9		8500	16.5977	9	1.3	1.2
20220606087	20220613	train	LINEAR	GE_Healthcare	LOGIQS8	29+3	1000	Male	9	顺产	7	9		8500	16.5977	9	NULL	NULL
20211109008	20211109	test	LINEAR	GE_Healthcare	LOGIQS8	38+1	3000	Female		顺产	9	10	10	8500	16.5747	9	1.3	1.4
20210106119	20210109	train	LINEAR	GE_Healthcare	LOGIQS8	40	3600	Female		顺产	10	10	10	8500	18.4419	10	1.3	1.19
20220429221	20220430	train	LINEAR	GE_Healthcare	LOGIQS8	37+2	3700	Male	3	顺产	10	10	10	10000	20.2861	11	1.3	0.9
20210819133	20210819	test	LINEAR	GE_Healthcare	LOGIQS8	39	3150	Female	4	顺产	9	10	10	8500	13.632	8	1	0.4
20220127001	20220127	train	LINEAR	GE_Healthcare	LOGIQS8	39+2	4060	Male	2	剖腹产	10	10	10	8500	18.4163	10	1.3	1.49
20210823112	20210823	train	CURVED	Wisonic	Clivia 90	35+4	2450	Male	7	顺产				5000	19.6525	13.1016	1.3	1.49
20210819127	20210819	train	CURVED	Wisonic	Clivia 90	29+6	1350	Male	7	剖腹产	6	6			13.6808	10.0065	1.3	1.49
20220128084	20220128	train	LINEAR	GE_Healthcare	LOGIQS8	38+2	3950	Male	1	剖腹产	9	9	10	10000	6.45466	3.5	1.3	1.49
20220310036	20220311	train	LINEAR	GE_Healthcare	LOGIQS8	40+1	3730	Male		剖腹产	10	10	10	8500	20.2861	11	1.3	1.3
20220603178	20220603	train	LINEAR	GE_Healthcare	LOGIQS8	28+2	3090	Male	74	剖腹产	9	10	10	10000	16.5977	9	NULL	NULL
20220528126	20220528	train	LINEAR	GE_Healthcare	LOGIQS8	38	2390	Male	2	顺产	10	10	8	8500	18.4419	10	1.3	1.1
20220524116	20220524	test	LINEAR	GE_Healthcare	LOGIQE9			Male		顺产				9000	17	10	1.2	0.7
20211004218	20211006	train	LINEAR	GE_Healthcare	LOGIQS8	40+2	3700	Female	3	顺产	10	10	10	8500	20.2861	11	1.3	1.49
20210809119	20210819	train	CURVED	GE_Healthcare	-			Female		顺产				5000	22.1805	14.787	1.3	1.3
20210922109	20211002	test	LINEAR	MINDRAY	Resona_7OB	34	2000	Male	13	剖宫产	8	9	9		15.0425	10.7864	NULL	NULL
20220601005	20220607	train	LINEAR	GE_Healthcare	LOGIQS8	38+2	2800	Female	8	顺产	10	10	10	8500	17.04	10	1.2	0.4
20210919105	20211026	train	LINEAR	GE_Healthcare	LOGIQS8	27+3	1100	Male	98	剖宫产	7	8	8	10000	11.0961	6.51182	NULL	NULL
20220521216	20220522	train	LINEAR	GE_Healthcare	LOGIQS8	39+1	3200	Female	3	剖腹产				8500	20.258	11	1.2	1.49
20211112010	20211112	train	LINEAR	GE_Healthcare	LOGIQS8	36	2700	Female		剖腹产	10	10	10	8500	18.4163	10	1.3	1.3
20211112010	20211113	train	LINEAR	GE_Healthcare	LOGIQS8	36	2700	Female		剖腹产	10	10	10	8500	18.4163	10	1.2	1.49
20220128150	20220128	train	LINEAR	GE_Healthcare	LOGIQS8	30+3	2450	Female	35	剖腹产	5	8	9	8500	18.4163	10	1.3	1.3
20220811166	20220812	train	LINEAR	GE_Healthcare	LOGIQS8	33+4	2100	Female	6	顺产	10	10	10	8500	17.04	10	1.3	1.3
20210413279	20210415	train	CURVED	EDAN_INSTRUMENTS,INC	Acclarix	36+6	3100	Male	9	顺产	9	10	10		15.9551	11.67	NULL	NULL
20210912072	20210912	test	LINEAR	GE_Healthcare	LOGIQS8	37+4	3450	Male	2	剖腹产	9	10	10	10000	20.2861	11	1.3	1.1
20210912072	20210918	test	LINEAR	GE_Healthcare	LOGIQS8	37+4	3450	Male	8	剖腹产	9	10	10	10000	20.2861	11	NULL	NULL
20210912072	20211015	test	LINEAR	GE_Healthcare	LOGIQS8	37+4	3450	Male	35	剖腹产	9	10	10	10000	20.2861	11	1.3	1.49
20210817109	20210824	train	LINEAR	GE_Healthcare	LOGIQS8	32+3	1900	Male	12	顺产	10	10	10	8500	15.336	9	1.3	0.8
20220502047	20220504	train	LINEAR	GE_Healthcare	LOGIQS8	37+2	2220	Male	4	顺产				8500	18.4163	10	1.3	NULL
20210727093	20210728	train	LINEAR	GE_Healthcare	LOGIQS8	37+6	2250	Male	17	剖腹产	5	6	8	8500	11.9	7	1.3	1.3
20210823138	20210826	test	LINEAR	GE_Healthcare	LOGIQS8	40+3	3400	Female	9	顺产	10	10	10	8500	17.04	10	1.2	1.3
20210726130	20210810	test	LINEAR	GE_Healthcare	LOGIQS8	34+4	2400	Male	21	顺产	8	10	10	10000	5.964	3.5	NULL	NULL
20210723037	20210723	train	LINEAR	GE_Healthcare	LOGIQS8	37+5	3000	Male	3	剖腹产	10	10	10	8500	18.7	11	1.3	1.3
20210101148	20210102	train	LINEAR	GE_Healthcare	LOGIQS8	34+6	1800	Female		顺产	10	10	10	8500	18.4419	10	1.2	1.4
20210415145	20210415	train	LINEAR	GE_Healthcare	LOGIQS8	37+6	2600	Male	0	剖腹产	9	10	10	12000	14.7535	8	1.2	1.49
20211027175	20211027	train	LINEAR	GE_Healthcare	LOGIQS8	38+4	3400	Male	1	顺产	3	6	9	8500	18.4419	10	1.3	1.1
20220622010	20220622	test	LINEAR	Voluson	Voluson E8-3			Male		顺产					15.7628	10.8749	NULL	NULL
20210818002	20210818	test	CURVED	Wisonic	Clivia 90	32+2	1760	Male	61	剖腹产	8	10		6000	18.3552	12.2368	1.3	1.49
20210211041	20210211	train	LINEAR	GE_Healthcare	LOGIQS8	39+3	2500	Female		剖宫产	8	10	10	8500	18.4163	10	1.3	1.3
20211130168	20211202	train	CURVED	GE_Healthcare	LOGIQS8	27+2	950	Female		剖腹产	8	9	9	4500	18.4419	10	1.3	1.49
20211130168	20211231	train	LINEAR	GE_Healthcare	LOGIQS8	27+4	950	Female		剖腹产	8	9	9	8500	18.4419	10	1.2	1.3
20210513079	20211227	test	LINEAR	GE_Healthcare	LOGIQS8	26+6	1020	Male		剖腹产	10	10	10	6000	23.3929	12.6846	1.3	1.49
20220510141	20220516	test	LINEAR	GE_Healthcare	LOGIQS8	30+3	1400	Male	19	剖腹产	10	10	10	18000	6.07739	3.3	1.3	1.3
20210201125	20210201	train	LINEAR	GE_Healthcare	LOGIQE9	34+2	2300	Male		剖腹产				7000	23.856	14	0.6	0.3
20220720044	20220720	train	LINEAR	GE_Healthcare	LOGIQ E8	26+4	5230	Female	182	顺产	8	9		8500	15.3	9	1.3	1.1
20210912081	20210912	train	LINEAR	GE_Healthcare	LOGIQE9	38	2800	Male	126	顺产				9000	13.632	8	0.5	0.6
20220805221	20220830	train	LINEAR	GE_Healthcare	LOGIQS8	26	2310	Male	172	剖腹产	5	8	8	15000	7.37676	4	NULL	NULL
20210927162	20210927	train	LINEAR	GE_Healthcare	LOGIQS8	31+4	1900	Male	2	剖腹产	8	9	9		18.3853	13.1834	0.5	0.99
20210927162	20211024	train	LINEAR	MINDRAY	Resona_7OB	31+4	1900	Male	29	剖腹产	8	9	9		18.3853	13.1834	1.3	1.49
20210101144	20210108	train	LINEAR	GE_Healthcare	LOGIQS8	24		Male		顺产	10	10		8500	20.258	11	1.3	1.1
20220103099	20220210	train	LINEAR	GE_Healthcare	LOGIQS8	30+1	1300	Male	39	剖腹产	0	4	4	8500	18.4419	10	1.3	1.49
20220208102	20220310	train	LINEAR	GE_Healthcare	LOGIQS8	23+6	4370	Female	208	顺产	5	7	10	8500	18.4163	10	1.3	1.1
20220726027	20220730	train	LINEAR	GE_Healthcare	LOGIQS8	39+3	3500	Male	5	剖腹产	8	9	10	8500	18.7	11	NULL	NULL
20220822076	20220822	train	LINEAR	GE_Healthcare	LOGIQS8	35+4	3250	Male	42	剖腹产	8	7	8	8000	14.7535	8	1.3	1.49
20210919008	20210819	train	CURVED	GE_Healthcare	-			Male		剖腹产				4500	18.744	11	1.3	1.49
20211117056	20211225	train	LINEAR	GE_Healthcare	LOGIQS8	27+5	1080	Male		顺产	6	9	9	15000	16.5977	9	1.3	1.49
20211212115	20211217	train	LINEAR	GE_Healthcare	LOGIQS8	27	950	Male		顺产	5	7	8	10000	14.7535	8	1.3	1.3
20211114083	20211114	train	LINEAR	GE_Healthcare	LOGIQ E8-1	34+1	2480	Female		顺产	9	9	10	8500	7.37676	4	NULL	NULL
20210919105	20210920	train	LINEAR	GE_Healthcare	LOGIQS8	27+3	1100	Male	62	剖宫产	7	8	8	10000	11.0961	6.51182	1.3	1.49
20210813238	20210814	test	LINEAR	GE_Healthcare	LOGIQS8	29+2	1400	Male	9	顺产	9	9	9	8500	15.3	9	1.2	1.49
20200908009	20210824	test	LINEAR	GE_Healthcare	LOGIQE9			Female		顺产				9000	23.856	14	1.3	1.4
20210718121	20210720	test	LINEAR	EDAN_INSTRUMENTS,INC	Acclarix	23+6	600	Female	183	顺产	10	10	10		20.1013	14.7026	0.7	0.3
20220512104	20220531	train	LINEAR	GE_Healthcare	LOGIQS8	24	690	Male	50	剖腹产	8	9	9	8500	18.4419	10	1.2	1.49
20210408019	20210414	train	CURVED	EDAN_INSTRUMENTS,INC	Acclarix	28+1	1200	Male	90	剖腹产	8	10	10		18.3912	13.4518	1.2	1.49
20210310107	20210311	train	LINEAR	GE_Healthcare	LOGIQS8	26+2	1000	Male	95	顺产	2	5		8500	18.4419	10	1.2	1.3
20201111243	20210126	train	LINEAR	GE_Healthcare	LOGIQS8	24+2	600	Male		顺产	8	10	10	8500	12.9093	7	1.3	1.1
20220513066	20220513	train	CURVED	Voluson	Voluson E10-1			Female		顺产					23.9393	16.5701	1.3	0.8
20210818283	20210828	test	LINEAR	GE_Healthcare	LOGIQS8	41+3	3060	Female		顺产	10	10	10	10000	7.668	4.5	1.3	1.4
20210818283	20210830	test	LINEAR	GE_Healthcare	LOGIQ E8	41+3	3060	Female	13	顺产	10	10	10	10000	7.668	4.5	1.3	1.49
20210924058	20210924	train	CURVED	GE_Healthcare	LOGIQE9			Female		顺产							NULL	NULL
20210116100	20210227	train	LINEAR	GE_Healthcare	LOGIQS8	27+5	1170	Female		剖宫产	8	9	9	8500	16.5977	9	1.3	1.49
20220329042	20220523	train	LINEAR	Voluson	Voluson E8-3			Female		剖宫产					17.5224	12.0888	1.3	1.2
20220520001	20220531	train	LINEAR	GE_Healthcare	LOGIQS8	32+3	1900	Male	12	剖腹产	7	9	10	8500	20.258	11	1.3	1.3
20220520001	20220615	train	LINEAR	GE_Healthcare	LOGIQS8	32+3	1900	Male	27	剖腹产	7	9	10	8500	20.258	11	0.6	0.49
20220520001	20220630	train	CURVED	GE_Healthcare	LOGIQS8	32+3	1900	Male	42	剖腹产	7	9	10	3000	20.258	11	NULL	NULL
20220502147	20220507	train	LINEAR	GE_Healthcare	LOGIQS8	32+2	1800	Male	55	剖腹产	8	10	10	8500	11.0498	6	1.3	1.4
20220526234	20220526	train	LINEAR	GE_Healthcare	LOGIQE9			Male		剖腹产				9000	20.448	12	1.3	1.49
20211018064	20211018	train	LINEAR	GE_Healthcare	LOGIQS8	37+6	3150	Male	1	顺产	6	9	10	8500	14.7535	8	1.3	1.4
20211016022	20211016	train	LINEAR	GE_Healthcare	LOGIQS8	34+1	1800	Female	1	剖腹产	9	10	10	6000	13.3492	8.89946	0.8	0.3
20211016022	20211025	train	CURVED	Wisonic	Clivia 90	34+1	1800	Female	10	剖腹产	9	10	10	6000	13.3492	8.89946	1.3	0.3
20210914058	20210914	test	LINEAR	Voluson	Voluson E8-3			Male	46	剖腹产					17.5224	12.0888	1.3	NULL
20211113071	20211113	test	LINEAR	GE_Healthcare	LOGIQE9	40	3120	Male		剖腹产	10	10	10	9000	20.448	12	1.3	0.9
20220304059	20220304	train	LINEAR	GE_Healthcare	LOGIQS8	37+5	3080	Male		剖腹产	10	10	10				1.3	1.49
20211130144	20211201	train	LINEAR	GE_Healthcare	LOGIQS8	40	3250	Male		剖宫产				8500	20.2861	11	1.3	1.4
20211225217	20211226	train	LINEAR	GE_Healthcare	LOGIQS8	40+1	3040	Male		顺产	10	10	10	8500	16.5977	9	1.3	1.44
20220714287	20220716	train	LINEAR	GE_Healthcare	LOGIQS8	36+1	3040	Male	4	剖腹产	10	10	10	8500	20.2861	11	1.3	1.2
20220628084	20220628	train	LINEAR	GE_Healthcare	LOGIQS8	28+6	2720	Male	5	顺产	10	10	10				1.2	1.49
20210421257	20210427	train	CURVED	EDAN_INSTRUMENTS,INC	Acclarix	35+4	3150	Male	6	顺产	8	10	10		15.1954	11.1143	NULL	NULL
20220124118	20220203	train	LINEAR	GE_Healthcare	LOGIQS8	35+3	2510	Male	11	顺产	10	10	10	8500	18.4419	10	1.3	1.49
20210113185	20210115	train	LINEAR	GE_Healthcare	LOGIQS8	39+6	3100	Male		顺产	10	10	10	8500	20.2861	11	1.3	1.4
20210720027	20210720	train	LINEAR	EDAN_INSTRUMENTS,INC	Acclarix	34+4	2300	Female	1	剖腹产	10	10	10	8500	17	10	1.3	1.1
20210720027	20210728	train	LINEAR	GE_Healthcare	LOGIQS8	34+4	2300	Female	9	剖腹产	10	10	10	8500	17	10	0.8	0.5
20210817320	20210818	train	CURVED	Wisonic	Clivia 90	30	1070	Male	39	剖腹产	9	10	10	3500	15.336	9	1.3	1.49
20210817320	20210830	train	LINEAR	GE_Healthcare	LOGIQS8	30	1070	Male	51	剖腹产	9	10	10	8500	15.336	9	1.2	1.49
20210321145	20210321	train	LINEAR	GE_Healthcare	LOGIQS8	31+6	1950	Male	2	顺产	10	10	10	8500	16.5747	9	1.3	1.49
20220426255	20220608	train	LINEAR	GE_Healthcare	LOGIQE9			Male		顺产				9000	17.04	10	1.2	1.4
20211209020	20211209	train	LINEAR	GE_Healthcare	LOGIQS8	39+2	3090	Male		剖腹产	10	10	10	8500	18.4419	10	0.9	NULL
20210408197	20210413	train	LINEAR	GE_Healthcare	LOGIQS8	40	3350	Male	39	顺产				10000	20.2861	11	1.3	1.3
20220714141	20220715	train	LINEAR	GE_Healthcare	LOGIQS8	34+5	1710	Male	5	剖腹产	9	9	9	8500	18.4163	10	1.2	1.4
20220325025	20220326	train	LINEAR	GE_Healthcare	LOGIQS8	39	4400	Male	26	顺产	10	10	10	10000	7.668	4.5	1.3	1.49
20211019123	20211012	test	CURVED	WISONIC	-	28+6	1280	Female	48	顺产	10	10	10	3000	18.4419	10	1.2	0.99
20211019123	20211020	test	LINEAR	GE_Healthcare	LOGIQS8	28+6	1280	Female	56	顺产	10	10	10	8500	18.4419	10	1	0.9
20210817005	20210817	train	CURVED	Wisonic	Clivia 90	39+5	3550	Male	1	剖腹产	5	9	10	3500	17.04	10	0.7	0.3
20220807160	20220807	train	LINEAR	GE_Healthcare	LOGIQS8	25+5	710	Female	55	剖腹产	10	10	10	8500	15.336	9	0.8	0.5
20220807160	20220825	train	LINEAR	GE_Healthcare	LOGIQS8	25+6	710	Female	73	剖腹产	10	10	10	8500	15.336	9	0.6	1
20220828160	20230316	test	LINEAR	Voluson	Voluson E10-2	39	3100	Female		剖腹产	10	10	10		26.2096	18.1416	0.7	0.3
20220427072	20220427	train	LINEAR	GE_Healthcare	LOGIQ E8-1	39+1	3000	Male	2	顺产	7	9	10	8500	18.4419	10	1.2	1.4
20220711087	20220711	test	LINEAR	GE_Healthcare	LOGIQS8	37+3	2820	Female	1	剖腹产	10	10	10	8000	13.6	8	1.3	1.3
20220711087	20220717	test	LINEAR	GE_Healthcare	LOGIQS8	37+3	2820	Female	7	剖腹产	10	10	10	8000	13.6	8	1.3	1.1
20211101129	20211102	train	LINEAR	GE_Healthcare	LOGIQS8	34+2	1750	Female		剖腹产	6	8	9	8500	16.5977	9	1.2	1.4
20211101129	20211109	train	LINEAR	GE_Healthcare	LOGIQS8	34+2	1750	Female		剖腹产	6	8	9	8500	16.5977	9	0.9	0.69
584747	20220529	train	LINEAR	GE_Healthcare	LOGIQS8	39+5	3050	Male	11	剖腹产	10	10	10	8500	18.4419	10	NULL	NULL
20210807087	20210807	train	LINEAR	GE_Healthcare	LOGIQS8	33+1	2400	Male	3	剖腹产	10	10	10	8500	17	10	1.3	1.19
20210807087	20210821	train	LINEAR	GE_Healthcare	LOGIQS8	33+1	2400	Male	17	剖腹产	10	10	10	8500	17	10	1.3	1.4
20210703208	20210703	train	LINEAR	EDAN	H8-12	40+5	3700	Male	2	顺产	10	10	10	8500	6.64089	3.89724	1.3	1.49
20210912007	20210912	train	LINEAR	GE_Healthcare	LOGIQS8	32+5	1400	Female	2	顺产	10	10	10	8500	20.258	11	1.2	1.4
20210912007	20211017	train	LINEAR	GE_Healthcare	LOGIQS8	32+5	1400	Female	37	顺产	10	10	10	8500	20.258	11	1.3	1.4
20210912007	20211026	train	LINEAR	GE_Healthcare	LOGIQS8	32+5	1400	Female	46	顺产	10	10	10	8500	20.258	11	NULL	NULL
20211005175	20211005	train	LINEAR	GE_Healthcare	LOGIQS8	34+5	1920	Male	3	剖腹产	10	10	10	8500	16.5747	9	NULL	NULL
20210817187	20210826	train	LINEAR	GE_Healthcare	LOGIQS8	36+3	2280	Male	11	剖腹产	10	10	10	8500	13.6	8	1.3	1.49
20220426274	20220427	test	LINEAR	GE_Healthcare	LOGIQS8	39+1	3110	Male	1	剖腹产	10	10	10				1.3	0.9
20220625068	20220625	train	LINEAR	GE_Healthcare	LOGIQS8	40+2	5000	Male	38	剖腹产	10	10	10	8500	23.9745	13	1.3	1.4
20210628199	20210701	train	LINEAR	EDAN_INSTRUMENTS,INC	Acclarix	32+1	1890	Female	2	顺产	10	10			14.5358	10.6319	1.3	0.3
20210628199	20210719	train	LINEAR	EDAN_INSTRUMENTS,INC	Acclarix	32+1	1890	Female	20	顺产	10	10			14.5358	10.6319	1.2	1.49
20220510097	20220510	test	LINEAR	GE_Healthcare	LOGIQS8	38+4	3100	Male	9	顺产				10000	10.224	6	1.3	1.49
20220118086	20220221	train	LINEAR	MINDRAY	Resona_7OB	25+4	590	Male	36	顺产	1	6	7				NULL	NULL
20220727057	20220727	train	LINEAR	GE_Healthcare	LOGIQ E8-1	31	1810	Female	18	顺产	8	8	8				1.2	1.4
20211114030	20211116	train	LINEAR	MINDRAY	Resona_7OB	38+3	2500	Male		顺产	10	10	10				1.3	1.4
20210924226	20210925	train	LINEAR	GE_Healthcare	LOGIQ E8	33	1650	Male	1	剖腹产	10	10	10	8500	10.2	6	0.6	0.3
20210111239	20210115	train	LINEAR	GE_Healthcare	LOGIQS8	35+5	2750	Male		剖宫产				8500	20.2861	11	1.2	1.49
20211117011	20211118	train	CURVED	GE_Healthcare	LOGIQS8	32+4	1830	Male		剖腹产	10	10	10				0.7	0.7
20211117011	20211128	train	LINEAR	MINDRAY	Resona_7OB	32+4	1830	Male		剖腹产	10	10	10				1.3	1.3
20210326096	20210326	train	LINEAR	GE_Healthcare	LOGIQS8	41	3630	Male	1	顺产	9	10	10	8500	22.1303	12	0.7	1
20210827153	20210828	train	LINEAR	GE_Healthcare	LOGIQS8	40+1	2930	Male	2	剖腹产	9	10	10	8500	17	10	0.7	0.59
20210827153	20210904	train	LINEAR	GE_Healthcare	LOGIQS8	40+2	2930	Male	9	剖腹产	9	10	10	8500	17	10	1.2	0.4
20220504066	20220504	train	LINEAR	GE_Healthcare	LOGIQS8	39+1	2350	Female	1	顺产	9	10	10	8500	17	10	1.2	1.4
20220504066	20220515	train	LINEAR	GE_Healthcare	LOGIQS8	39+1	2350	Female	12	顺产	9	10	10	8500	17	10	1.3	1.4
20211003046	20211006	train	LINEAR	GE_Healthcare	LOGIQS8	39+5	3150	Male	10	顺产	10	10	10	15000	6.45466	3.5	1.3	1.4
20220807126	20220807	train	LINEAR	GE_Healthcare	LOGIQS8	31+4	1600	Female	3	顺产	9	9		8500	16.5747	9	0.8	0.5
20220807126	20220821	train	LINEAR	GE_Healthcare	LOGIQS8	31+5	1600	Female	17	顺产	9	9		8500	16.5747	9	1.3	1.3
20211228010	20211228	train	LINEAR	GE_Healthcare	LOGIQE9	38+2	4070	Male		剖腹产	5	8	9	9000	17.04	10	1.2	0.4
20210214052	20210217	test	LINEAR	GE_Healthcare	LOGIQS8	39+3	3850	Male		剖宫产	10	10	10				1.3	1.4
20210916010	20210916	train	LINEAR	GE_Healthcare	LOGIQS8	38+3	3650	Male	1	剖腹产	10	10	10	8500	17.04	10	1.3	1.4
20220411148	20220411	train	LINEAR	GE_Healthcare	LOGIQS8	36	3380	Male	0	剖腹产	10	10	10	8500	15.336	9	1.3	1.49
20211106139	20211110	test	CURVED	Wisonic	Clivia 90	37+2	2950	Female		剖腹产	9	9	10	6000	18.3552	12.2368	1.2	1.4
20220102006	20220103	test	LINEAR	GE_Healthcare	LOGIQS8	33+5	1700	Male	5	剖腹产	2	4	5				1.3	1.4
20220102006	20220114	test	LINEAR	GE_Healthcare	LOGIQS8	33+5	1700	Male	16	剖腹产	2	4	5				1.3	1.4
20220113010	20220113	train	LINEAR	GE_Healthcare	LOGIQ E8-1	37+6	2960	Female	2	顺产	10	10	10	8500	18.4419	10	1.3	1
20220626072	20220626	train	LINEAR	GE_Healthcare	LOGIQS8	40+6	3970	Male	4	剖腹产	10	10	10	8500	20.2861	11	1.3	0.4
20220404001	20220414	train	LINEAR	GE_Healthcare	LOGIQS8	40+1	3600	Male	20	顺产	9	10	10	15000	5.16373	2.8	1.3	1.69
20220302113	20220318	train	CURVED	GE_Healthcare	LOGIQS8	31+1	1500	Female		顺产	9	9	10	6000	16.4639	9.68463	0.8	0.4
20210129198	20210131	test	LINEAR	GE_Healthcare	LOGIQS8	38+3	3100	Male		顺产	9	10	10	10000	18.4419	10	0.7	0.1
20210116186	20210117	train	LINEAR	GE_Healthcare	LOGIQS8	36+2	2500	Male		顺产	10	10	10				0.8	0.59
20210116186	20210119	train	LINEAR	GE_Healthcare	LOGIQS8	36+2	2500	Male		顺产	10	10	10				1.3	1.49
20210322255	20210323	train	CURVED	GE_Healthcare	LOGIQE10	40	3250	Female	1	顺产	10	10	10	5000	23.4036	10	1.3	1.3
20210211007	20210211	train	LINEAR	GE_Healthcare	LOGIQ E8	37+5	2300	Female		顺产	10	10	10	10000	18.4419	10	1.2	1.3
20210113092	20210216	train	CURVED	GE_Healthcare	LOGIQE9			Female		顺产				6000	23.0957	13.5857	0.5	0.3
20220226107	20220226	train	LINEAR	GE_Healthcare	LOGIQS8	31+1	1720	Male	3	剖腹产	10	10	10	10000	16.5747	9	1.3	1.49
20220226107	20220307	train	LINEAR	GE_Healthcare	LOGIQS8	31+1	1720	Male	12	剖腹产	10	10	10	10000	16.5747	9	1.3	1.19
20220417011	20220417	train	LINEAR	GE_Healthcare	LOGIQE9	39+2	2940	Male	9	顺产	10	10	10				NULL	NULL
20220309076	20220309	train	LINEAR	GE_Healthcare	LOGIQ E8-1	34+5	2170	Male		剖腹产	10	10	10	8500	18.4163	10	1.3	1.19
20210315236	20210317	train	CURVED	EDAN_INSTRUMENTS,INC	Acclarix	39+5	2630	Male	10	剖腹产	10	10	10		15.1954	11.1143	1.3	0.8
20210126220	20210126	test	CURVED	GE_Healthcare	-	35		Female		剖腹产							1.3	0.9
20220614111	20220614	train	LINEAR	GE_Healthcare	LOGIQS8	41	4890	Male	78	顺产	8	9	9				1.3	1.4
20220725015	20220725	train	LINEAR	GE_Healthcare	LOGIQS8	40+1	3550	Female	1	顺产	8	10	10	8500	20.258	11	1.3	1.4
20220817060	20220817	train	LINEAR	GE_Healthcare	LOGIQS8	31+4	1400	Female	13	顺产	9	10	10	10000	16.5747	9	1.3	1.49
20220817060	20220828	train	LINEAR	GE_Healthcare	LOGIQS8	31+5	1400	Female	24	顺产	9	10	10	10000	16.5747	9	1.3	1.1
20210708040	20210710	train	LINEAR	GE_Healthcare	LOGIQS8	38+3	2000	Male	3	剖腹产	8	8	8	8500	17	10	0.9	0.7
20210129049	20210129	test	LINEAR	GE_Healthcare	LOGIQE9			Male		剖腹产				9000	23.856	14	1.3	1.49
20210413267	20210415	test	LINEAR	GE_Healthcare	LOGIQS8	28	1100	Female	40	顺产	8	9	9	10000	16.5977	9	1.2	1.3
20211103246	20211103	train	LINEAR	GE_Healthcare	LOGIQS8	29+3	1500	Male		顺产	10	10	10	8500	14.7535	8	1.3	1.49
20220810225	20220810	train	LINEAR	GE_Healthcare	LOGIQS8	39+3	3250	Male	0	顺产	10	8	9	8500	18.4419	10	1.3	1.49
20211022006	20211022	train	CURVED	Wisonic	Clivia 90	40+5	4850	Female	1	剖腹产	6	8	10	6000	13.059	8.70601	0.6	0.4
20210807186	20210807	train	LINEAR	GE_Healthcare	LOGIQ E8	41+1	4660	Female	2	剖腹产				8500	18.7	11	1.3	1.1
20210807186	20210818	train	LINEAR	GE_Healthcare	LOGIQ E8	41+1	4660	Female	13	剖腹产				8500	18.7	11	1.3	1.49
20220505080	20220505	train	LINEAR	GE_Healthcare	LOGIQS8	40+2	3380	Female	5	顺产				8500	20.2861	11	1.3	0.5
20220620010	20220621	train	LINEAR	GE_Healthcare	LOGIQS8	32+3	1700	Male	4	顺产	8	10	10	10000	18.4419	10	1.3	1.49
20220522053	20220522	train	CURVED	GE_Healthcare	LOGIQE9			Male		顺产				3000	23.856	14	1.3	1.4
20220524157	20220524	train	LINEAR	GE_Healthcare	LOGIQS8	36+5	2750	Male	9	顺产					16.703	12	1.3	1.4
20220713113	20220713	test	LINEAR	GE_Healthcare	LOGIQS8	30	1410	Male	2	顺产	2	7	7	8500	13.6	8	1.3	1.4
20220713113	20220722	test	CURVED	GE_Healthcare	LOGIQS8	30	1410	Male	11	顺产	2	7	7	4000	13.6	8	1.2	1.4
20220519095	20220519	train	LINEAR	GE_Healthcare	LOGIQS8	30+2	1450	Female	30	剖腹产	10	10	10	8500	18.4419	10	1.3	1.49
20211107246	20211108	train	LINEAR	GE_Healthcare	LOGIQ E8-1	40	4000	Male		剖腹产	10	10	10	8500	20.2861	11	1.3	1.09
20220714149	20220720	train	LINEAR	GE_Healthcare	LOGIQS8	36	2700	Male	8	剖腹产	8	10	10				1.3	1.09
20220727127	20220728	train	LINEAR	GE_Healthcare	LOGIQ E8-1	36+2	2540	Male	32	剖腹产	10	10	10				1.3	1.4
20220504129	20220506	train	CURVED	GE_Healthcare	LOGIQS8	34+5	1560	Female	7	剖腹产	10	10	10	5500	5.95	3.5	NULL	NULL
20220504129	20220509	train	LINEAR	GE_Healthcare	LOGIQS8	34+5	1560	Female	10	剖腹产	10	10	10	18000	5.95	3.5	1.3	1.4
20220504129	20220515	train	LINEAR	GE_Healthcare	LOGIQS8	34+5	1560	Female	16	剖腹产	10	10	10	18000	5.95	3.5	1.3	1.1
20210222129	20210222	test	LINEAR	GE_Healthcare	LOGIQS8	39+1	3300	Male		剖宫产	9	10	10	8500	9.22095	5	0.7	0.3
20211205050	20211205	train	LINEAR	EDAN_INSTRUMENTS,INC	Acclarix	35+2	2000	Male		剖腹产	9	10	10	8500	14.7331	8	0.8	0.5
20211205050	20211211	train	LINEAR	GE_Healthcare	LOGIQS8	35+2	2000	Male		剖腹产	9	10	10	8500	14.7331	8	0.8	0.5
20210331105	20210403	test	CURVED	GE_Healthcare	LOGIQE9	41+3	2350	Male	256	顺产	10	10	10	4500	24.9639	14.6846	1	0.6
20220507121	20220515	train	LINEAR	GE_Healthcare	LOGIQS8	32+5	1690	Male	35	顺产				8500	20.2861	11	1.2	1.4
20220807247	20220825	test	LINEAR	GE_Healthcare	LOGIQS8	39+3	3860	Male	19	剖腹产	6	6	6	8500	17.04	10	0.8	0.5
20220617090	20220621	train	LINEAR	GE_Healthcare	LOGIQS8	35	2650	Male	21	剖腹产	10	10	10	8500	17.04	10	1.3	1.3
20211205022	20211205	train	LINEAR	GE_Healthcare	LOGIQS8	37+1	2185	Female		剖腹产	9	10	10	10000	18.4163	10	1.3	1.3
20220831068	20220831	train	LINEAR	GE_Healthcare	LOGIQS8	39+3	3050	Male	3	剖腹产	10	10	10	8500	20.2861	11	1.3	1.49
20220813141	20220814	train	LINEAR	GE_Healthcare	LOGIQS8	38+4	2550	Male	7	剖腹产	10	10	10	8500	20.258	11	1.3	1.2
20220101086	20220101	train	LINEAR	GE_Healthcare	LOGIQ E8-1	32+0	2350	Female	17	顺产	9	9	9	8500	18.4419	10	NULL	NULL
20220811220	20220814	train	LINEAR	GE_Healthcare	LOGIQS8	37+4	2960	Male	6	剖腹产	9	9	10				NULL	NULL
20220522241	20220522	train	LINEAR	GE_Healthcare	LOGIQ E8-1	37+3	2360	Male	0	顺产	9	10	10				1.3	0.6
20220104215	20220107	train	LINEAR	GE_Healthcare	LOGIQS8	40+3	3060	Female	20	顺产	10	10	10	8500	20.2861	11	1.3	1.4
20220127002	20220127	train	LINEAR	GE_Healthcare	LOGIQS8	41+5	3260	Male	2	顺产	9	10	10	15000	6.44572	3.5	1.3	1.49
20220622142	20220622	test	LINEAR	GE_Healthcare	LOGIQE9			Male		顺产				9000	7.668	4.5	1.3	1.4
20220206045	20220206	train	LINEAR	GE_Healthcare	LOGIQS8	38+5	2960	Female	9	顺产	10	10	10	8500	22.0996	12	1.3	1.1
20220422177	20220422	test	LINEAR	GE_Healthcare	LOGIQS8	38+6	3410	Female	0	剖腹产	9	10	10	8500	18.4163	10	1.2	1.4
20210701143	20210701	train	LINEAR	GE_Healthcare	LOGIQS8	38+6	3380	Male	4	顺产	10	10	10	8500	15.336	9	1.3	1.49
20210421249	20210425	train	LINEAR	EDAN	H7-12	27+3	998	Female	42	顺产	10	10	10		12.9161	9.44718	1.2	1.49
20220528128	20220528	train	LINEAR	GE_Healthcare	LOGIQE9			Female		顺产				9000	20.4	12	1.3	1.3
20220531128	20220602	train	CURVED	GE_Healthcare	LOGIQS8	38+1	2720	Female	6	剖腹产	9	10	10	3000	12.8914	7	1.3	1.4
20220531128	20220610	train	LINEAR	GE_Healthcare	LOGIQS8	38+1	2720	Female	14	剖腹产	9	10	10	8500	12.8914	7	1.2	1.5
20211108242	20211108	train	CURVED	MINDRAY	Resona_7OB	36	3100	Female		剖腹产	4	6	6				1.2	1.7
20211108242	20211109	train	CURVED	GE_Healthcare	LOGIQS8	36	3100	Female		剖腹产	4	6	6				0.8	0.5
20210914015	20210914	train	CURVED	GE_Healthcare	LOGIQE9			Male		剖腹产				2800	25.3415	14.9067	0.8	0.59
20220805222	20220805	train	LINEAR	GE_Healthcare	LOGIQS8	37	2680	Female	1	剖腹产	10	10	10	8500	20.2861	11	0.8	0.59
20220805222	20220812	train	LINEAR	GE_Healthcare	LOGIQS8	37	2680	Female	8	剖腹产	10	10	10	8500	20.2861	11	1.3	1.1
20220805222	20220824	train	LINEAR	GE_Healthcare	LOGIQS8	37	2680	Female	20	剖腹产	10	10	10	8500	20.2861	11	1.3	1.1
20211023112	20211023	train	CURVED	Wisonic	Clivia 90	38+4	2700	Male	2	剖腹产	10	10	10	6000	16.6866	11.1244	1.3	1.1
20210724097	20210725	train	LINEAR	GE_Healthcare	LOGIQS8	32+3	1700	Male		顺产	9	9	9	8500	17.04	10	1.3	1.4
20201211127	20210216	test	CURVED	GE_Healthcare	-	30	1200	Male		剖腹产	2	5	8	5500	20.2861	11	0.9	0.7
20220222105	20220222	train	LINEAR	GE_Healthcare	LOGIQ E8-1	34+2	1700	Male	5	剖腹产	10	10	10	15000	7.36654	4	1.3	1.19
20211004152	20211004	train	LINEAR	GE_Healthcare	LOGIQS8	39+4	3430	Male	7	剖腹产	10	10	10	5000	22.1805	14.787	1.3	0.99
20210103097	20210105	train	CURVED	EDAN_INSTRUMENTS,INC	Acclarix	40+6	3490	Female		顺产					19.7179	14.4222	1.3	1.4
20211117057	20211118	train	LINEAR	GE_Healthcare	LOGIQS8	38+1	2150	Female		顺产	9	10	10	10000	18.4163	10	1.3	1.1
20211114027	20211114	train	LINEAR	GE_Healthcare	LOGIQS8	39+4	2490	Male		顺产	6	9	9	9000	8.29885	4.5	NULL	NULL
20220102008	20220315	train	LINEAR	GE_Healthcare	LOGIQS8	40	3280	Female	76	顺产				8500	20.448	12	1.3	1.1
20220102008	20220318	train	LINEAR	GE_Healthcare	LOGIQS8	40	3280	Female	79	顺产				8500	20.448	12	0.8	0.5
20220102008	20220320	train	LINEAR	GE_Healthcare	LOGIQS8	40	3280	Female	81	顺产				8500	20.448	12	1.2	1.4
20220603190	20220603	train	LINEAR	GE_Healthcare	LOGIQS8	38+3	2850	Male	2	剖腹产	10	10	10	10000	6.45466	3.5	1.3	1.4
20220603190	20220610	train	LINEAR	GE_Healthcare	LOGIQS8	38+3	2850	Male	9	剖腹产	10	10	10	10000	6.45466	3.5	1.3	1.4
20220505089	20220505	train	LINEAR	GE_Healthcare	LOGIQE9			Male		剖腹产				9000	17.04	10	1.3	1.4
20210928068	20210928	train	CURVED	GE_Healthcare	LOGIQE9	41+5	2400	Female	63	顺产							1.2	1.4
20211208016	20211208	train	LINEAR	GE_Healthcare	LOGIQS8	31+3	1420	Female		剖腹产	7	9	10		16.7139	11.9849	1.3	1.4
20211208016	20211213	train	LINEAR	MINDRAY	Resona_7OB	31+3	1420	Female		剖腹产	7	9	10		16.7139	11.9849	1.2	1.4
20220616118	20220616	train	LINEAR	GE_Healthcare	LOGIQS8	27+5	1370	Female	45	顺产	3	4	7	18000	5.53257	3	0.6	0.59
20220616118	20220621	train	CURVED	GE_Healthcare	LOGIQS8	27+5	960	Female	50	顺产	3	4	7	5000	5.53257	3	1.3	1.4
20220410074	20220410	test	LINEAR	GE_Healthcare	LOGIQS8	28+4	1100	Male	2	剖腹产	9	10	10	8500	20.258	11	1.3	1.4
20220410074	20220415	test	LINEAR	GE_Healthcare	LOGIQS8	28+4	1100	Male	7	剖腹产	9	10	10	8500	20.258	11	0.7	0.3
20220410074	20220421	test	LINEAR	GE_Healthcare	LOGIQS8	28+4	1100	Male	13	剖腹产	9	10	10	8500	20.258	11	1.3	0.4
20220410074	20220507	test	LINEAR	GE_Healthcare	LOGIQS8	28+4	1100	Male	29	剖腹产	9	10	10	8500	20.258	11	0.8	0.59
20220410074	20220611	test	LINEAR	GE_Healthcare	LOGIQS8	28+4	1100	Male	64	剖腹产	9	10	10	8500	20.258	11	1.2	1.3
20211120229	20211120	train	CURVED	GE_Healthcare	LOGIQS8	40+2	2550	Female		剖腹产	6	3	7		15.321	10.9861	NULL	NULL
20211120229	20211128	train	LINEAR	MINDRAY	Resona_7OB	40+2	2550	Female		剖腹产	6	3	7		15.321	10.9861	NULL	NULL
20220729189	20220730	test	LINEAR	GE_Healthcare	LOGIQE9	38+4	4250	Male	36	顺产	10	10	10	9000	20.4	12	1.3	1.3
20210120056	20210120	test	LINEAR	GE_Healthcare	LOGIQS8			Female		顺产				8500	20.448	12	1.3	1.49
20210811079	20210812	train	CURVED	EDAN_INSTRUMENTS,INC	Acclarix	40+5	3600	Female	2	剖腹产	3	6	8	4000	17.04	10	1.3	1.4
20210811079	20210813	train	LINEAR	GE_Healthcare	LOGIQS8	40+5	3600	Female	3	剖腹产	3	6	8	8500	17.04	10	1.3	1.3
20210811079	20210816	train	LINEAR	GE_Healthcare	LOGIQS8	40+5	3600	Female	6	剖腹产	3	6	8	8500	17.04	10	1.3	0.6
20210811079	20210818	train	LINEAR	GE_Healthcare	LOGIQS8	40+5	3600	Female	8	剖腹产	3	6	8	8500	17.04	10	1.2	1.4
20220210162	20220510	train	LINEAR	GE_Healthcare	LOGIQE9			Female		剖腹产							NULL	NULL
20220127011	20220127	train	CURVED	MINDRAY	Resona_7OB	35+3	2280	Male	1	剖腹产	10	10	10				1.3	1.3
20220127011	20220203	train	LINEAR	GE_Healthcare	LOGIQS8	35+3	2280	Male	8	剖腹产	10	10	10				1.3	1.3
20220309099	20220310	train	LINEAR	GE_Healthcare	LOGIQS8	35+1	1410	Male		剖腹产	10	10	10	8500	17	10	1.2	1.49
20220309099	20220316	train	LINEAR	GE_Healthcare	LOGIQS8	35+1	1410	Male		剖腹产	10	10	10	8500	17	10	1.3	1.3
20220309099	20220323	train	LINEAR	GE_Healthcare	LOGIQS8	35+1	1410	Male		剖腹产	10	10	10	8500	17	10	1.3	1.4
20220613106	20220613	train	LINEAR	GE_Healthcare	LOGIQS8	33+5	2000	Male	2	剖腹产	10	10	10				1.2	1.2
20220613106	20220622	train	LINEAR	GE_Healthcare	LOGIQS8	33+5	2000	Male	11	剖腹产	10	10	10				1.3	1.49
20211103009	20211103	train	LINEAR	GE_Healthcare	LOGIQS8	38+4	2950	Male		顺产	6	8	10	8500	20.2861	11	NULL	NULL
20210108080	20210112	train	LINEAR	GE_Healthcare	LOGIQS8	29	1300	Male		剖腹产	9	10	10	8500	16.5747	9	1.3	0.49
20210320056	20210320	train	LINEAR	GE_Healthcare	LOGIQS8	40+6	2800	Female	24	顺产	10	10	10	8500	22.1303	12	1.3	1.19
20220621074	20220621	test	CURVED	GE_Healthcare	LOGIQ E8-1	40	3300	Female	10	顺产	10	10	10				1.3	1.4
20210218157	20210219	test	LINEAR	GE_Healthcare	LOGIQS8	40	3800	Male		顺产				8500	20.258	11	1.3	1.4
20220801219	20220802	train	LINEAR	GE_Healthcare	LOGIQS8	41+2	3330	Male	8	顺产	10	10	10	15000	5.53257	3	1.3	1.1
20220823195	20220825	train	LINEAR	GE_Healthcare	LOGIQS8	36	2560	Male	11	剖腹产	10	10	10	8500	18.4419	10	1.3	1.4
20210209115	20210209	train	LINEAR	GE_Healthcare	LOGIQS8	39+5	2650	Female		顺产							1.3	1.4
20211118020	20211119	test	LINEAR	GE_Healthcare	LOGIQS8	40+6	2900	Male		剖腹产	3	7	8	8500	18.4419	10	1.3	1.49
20211118020	20211120	test	CURVED	GE_Healthcare	LOGIQS8	40+6	2900	Male		剖腹产	3	7	8	4500	18.4419	10	0.8	0.5
20220129084	20220129	test	LINEAR	GE_Healthcare	LOGIQS8	39+2	3650	Male	1	顺产	10	10	10				NULL	NULL
20211110051	20211110	train	LINEAR	GE_Healthcare	LOGIQS8	34+6	1900	Male		剖腹产	10	10	10	8500	20.2861	11	0.6	0.69
20220714151	20220716	test	CURVED	GE_Healthcare	LOGIQ E8	37	3270	Female	37	顺产	10	10	10	4000	17.04	10	1.2	1.4
20220829173	20220829	train	LINEAR	GE_Healthcare	LOGIQS8	38	1840	Male	7	剖腹产	6	8	10	8500	12.8914	7	0.8	0.59
20220301033	20220301	test	LINEAR	GE_Healthcare	LOGIQ E8-1	40	3020	Male		剖腹产	10	10	10	10000	15.336	9	1.3	1.3
20220301033	20220313	test	LINEAR	GE_Healthcare	LOGIQ E8	40	3020	Male		剖腹产	10	10	10	10000	15.336	9	1.3	1.4
20220630131	20220630	test	CURVED	GE_Healthcare	LOGIQE9			Male		剖腹产				3000	15.3333	9	1.3	1
20220425186	20220426	train	LINEAR	GE_Healthcare	LOGIQS8	37+5	3200	Male	2	顺产	10	10	10	8500	17	10	NULL	NULL
20220531046	20220615	train	CURVED	GE_Healthcare	LOGIQE9	40+2	3200	Female		顺产	10	10	10	3000	8.52	5	1.3	1.4
20210413195	20210414	train	LINEAR	EDAN_INSTRUMENTS,INC	Acclarix	38+6	2600	Male	2	顺产	10	10	10		14.4356	10.5586	NULL	NULL
20220801007	20220802	train	LINEAR	GE_Healthcare	LOGIQS8	35+3	2220	Female	2	剖腹产	8	9	9				1.2	1
20220725094	20220725	test	CURVED	GE_Healthcare	LOGIQ E8	37+5	2990	Female	23	剖腹产	10	10	10	4500	18.744	11	1.3	1.4
20220105048	20220116	train	LINEAR	GE_Healthcare	LOGIQS8	37+4	2500	Female	12	剖腹产	9	10	10	8500	18.4163	10	1.3	1.49
20220210019	20220210	train	LINEAR	GE_Healthcare	LOGIQ E8-1	31+6	2520	Female	49	剖腹产	10	10	10	10000	20.2861	11	1.3	1.49
20220627170	20220628	train	LINEAR	GE_Healthcare	LOGIQS8	34+1	2940	Male	29	剖腹产	9	9	9				1.3	NULL
20211107118	20211107	train	CURVED	GE_Healthcare	LOGIQ E8-1	40	3650	Male		顺产	10	10	10	6000	17.8603	9.68463	NULL	NULL
20220528272	20220528	train	LINEAR	GE_Healthcare	LOGIQS8	35+2	2750	Female	3	顺产	10	10	10	8500	18.4419	10	NULL	NULL
20220601157	20220601	train	LINEAR	GE_Healthcare	LOGIQS8	35+6	2450	Male	7	剖腹产	10	10	10	8500	9.22095	5	1.3	1.49
20220601157	20220607	train	LINEAR	GE_Healthcare	LOGIQS8	35+6	2450	Male	13	剖腹产	10	10	10	8500	9.22095	5	1.3	0.5
20211206296	20211215	train	LINEAR	GE_Healthcare	LOGIQS8	32+6	1730	Female		剖腹产	10	10	10	15000	7.36654	4	NULL	NULL
20210726240	20210803	test	LINEAR	GE_Healthcare	LOGIQS8	36+6	2850	Female	9	剖腹产	10	10	10	8500	17.04	10	1.2	1.4
20220802037	20220805	train	LINEAR	MINDRAY	Resona_7OB	31+2	2600	Female	59	剖腹产							1.3	1.3
20220330166	20220401	train	LINEAR	GE_Healthcare	LOGIQS8	40	3450	Male	3	顺产				8500	20.2861	11	1.3	1.49
20220330166	20220418	train	LINEAR	GE_Healthcare	LOGIQS8	40	3450	Male	20	顺产				8500	20.2861	11	1.2	1.4
20220129168	20220209	train	LINEAR	GE_Healthcare	LOGIQS8	35+4	2250	Male	13	剖腹产	8	9	10	8500	18.4163	10	1.3	1.4
20210918110	20210918	train	LINEAR	GE_Healthcare	LOGIQS8	40+5	3100	Male		顺产	10	10	10	8500	17	10	1.3	1.4
20220726246	20220726	train	LINEAR	GE_Healthcare	LOGIQS8	41+1	3600	Female	1	剖腹产	10	10	10	8500	17.04	10	1.3	1.4
20210112099	20210113	train	LINEAR	GE_Healthcare	LOGIQS8	40+6	3580	Male		顺产	10	10		8500	20.258	11	NULL	NULL
20220201015	20220205	train	LINEAR	GE_Healthcare	LOGIQS8	40+2	3000	Female	10	剖腹产	5	7	8	8500	20.2861	11	1.3	1.19
20220323040	20220406	test	LINEAR	GE_Healthcare	LOGIQ E8-1	35+1	2820	Female	15	剖腹产	8	8	9	8500	20.258	11	1.3	1.19
20210707182	20210707	train	CURVED	GE_Healthcare	LOGIQS8	34+1	2430	Male	4	剖腹产	9	10	10	5000	15.336	9	1.3	1.3
20210804013	20210806	train	LINEAR	GE_Healthcare	LOGIQS8	41	3300	Female	13	顺产	10	10	10	10000	11.3826	6.67993	1.3	1.4
20220622130	20220623	train	LINEAR	GE_Healthcare	LOGIQS8	34+2	2040	Female	10	剖腹产	9	10	10	10000	18.4419	10	1.3	1.2
20220211099	20220211	train	LINEAR	GE_Healthcare	LOGIQS8	40	2700	Male	5	顺产	10	10	10	8500	18.4419	10	1.3	1.4
20220124090	20220124	train	LINEAR	GE_Healthcare	LOGIQS8	35+3	2160	Female	1	顺产	10	10	10	8500	16.5977	9	NULL	NULL
20220502274	20220503	train	LINEAR	GE_Healthcare	LOGIQS8	39+1	2750	Male	2	剖腹产	10	10	10				1.3	1.4
20220502274	20220513	train	LINEAR	GE_Healthcare	LOGIQS8	39+1	2750	Male	12	剖腹产	10	10	10				1.3	1.4
20220414233	20220418	train	LINEAR	GE_Healthcare	LOGIQS8	39+6	3000	Female	11	剖腹产	9	10	10				1.2	1.49
20220511070	20220511	train	LINEAR	GE_Healthcare	LOGIQE9			Female		剖腹产							1.3	1.19
20211101016	20211101	train	LINEAR	GE_Healthcare	LOGIQS8	29+2	1150	Female		剖腹产	8	9	9	10000	14.7535	8	NULL	NULL
20211101016	20211108	train	LINEAR	GE_Healthcare	LOGIQS8	29+2	1150	Female		剖腹产	8	9	9	10000	14.7535	8	1.3	1.4
20211101016	20211117	train	LINEAR	MINDRAY	Resona_7OB	29+2	1150	Female		剖腹产	8	9	9	10000	14.7535	8	NULL	NULL
20211101016	20211128	train	LINEAR	GE_Healthcare	LOGIQS8	29+2	1150	Female		剖腹产	8	9	9	10000	14.7535	8	1.3	1.4
20211030008	20211030	train	LINEAR	GE_Healthcare	LOGIQS8	32+1	1780	Male	4	剖腹产	9	10	10	8500	16.5747	9	0.7	0.3
20211030008	20211109	train	CURVED	GE_Healthcare	LOGIQS8	32+1	1780	Male	14	剖腹产	9	10	10	3000	16.5747	9	NULL	NULL
20211220019	20211220	train	CURVED	GE_Healthcare	LOGIQS8	41	3030	Male		顺产	10	10	10	5000	19.4712	14.6034	0.9	0.7
20210918094	20210918	test	LINEAR	GE_Healthcare	LOGIQS8	40+1	3300	Male	5	剖腹产	10	10	10				1.3	1.4
20220430153	20220502	train	LINEAR	GE_Healthcare	LOGIQS8	33	1790	Female	21	剖腹产	10	10	10	8500	17.04	10	1.3	1.4
20211116157	20220112	train	LINEAR	GE_Healthcare	LOGIQS8	36+1	7200	Female	198	剖腹产	10	10	10	6000	27.0437	14.6846	NULL	NULL
20210124085	20210126	train	LINEAR	GE_Healthcare	LOGIQS8	35+2	2700	Female		顺产	9	10	10	8500	18.4163	10	NULL	NULL
20210628202	20210704	train	LINEAR	GE_Healthcare	LOGIQ E8	40+4	3050	Male	8	顺产	10	10	10	8500	17.04	10	1.3	0.8
20210715275	20210717	test	CURVED	GE_Healthcare	LOGIQ E8	40+1	3360	Female	4	顺产	10	10	10	5500	15.336	9	1.3	1.19
20210925160	20210926	train	LINEAR	GE_Healthcare	LOGIQS8	33+6	1500	Female	1	顺产	9	10		8500	18.4419	10	1.4	0.4
20210925160	20211026	train	LINEAR	GE_Healthcare	LOGIQS8	33+6	1500	Female	31	顺产	9	10		8500	18.4419	10	1.3	1.4
20220511122	20220518	train	LINEAR	GE_Healthcare	LOGIQS8	36+4	2800	Female	60	剖腹产	5	10	10	10000	22.1303	12	1.3	0.9
20220511122	20220608	train	LINEAR	GE_Healthcare	LOGIQS8	36+4	2800	Female	81	剖腹产	5	10	10	10000	22.1303	12	1.3	1.4
20220529169	20220529	test	CURVED	GE_Healthcare	LOGIQS8	32+6	1400	Male	52	剖腹产	8	10	10				1.2	1.4
20210324123	20210325	train	LINEAR	GE_Healthcare	LOGIQS8	32+6	1500	Male	2	剖腹产	10	10	10	8500	18.4419	10	1.2	1.4
20210324123	20210409	train	LINEAR	EDAN_INSTRUMENTS,INC	Acclarix	32+6	1500	Male	17	剖腹产	10	10	10	8500	18.4419	10	1.3	1.49
20210324123	20210419	train	LINEAR	GE_Healthcare	LOGIQS8	32+6	1500	Male	27	剖腹产	10	10	10	8500	18.4419	10	NULL	NULL
20220827224	20220827	train	LINEAR	GE_Healthcare	LOGIQS8	40+1	4030	Female	12	剖腹产	10	10	10	18000	4.61047	2.5	1.2	1.59
20220820153	20220820	train	LINEAR	GE_Healthcare	LOGIQS8	39+4	3860	Female	23	顺产				10000	17	10	1	2.19
20211117010	20211117	train	LINEAR	GE_Healthcare	LOGIQS8	30	1030	Male		剖腹产	10	10	10	8500	20.2861	11	0.6	0.1
20220817267	20220818	train	LINEAR	GE_Healthcare	LOGIQS8	27+6	4800	Male	96	顺产				10000	22.0996	12	0.8	0.29
20211126023	20211126	train	LINEAR	GE_Healthcare	LOGIQS8	37+4	3000	Male		剖腹产	10	10	10	8500	20.2861	11	NULL	NULL
20220621131	20220623	test	LINEAR	GE_Healthcare	LOGIQS8	38+2	2400	Female	3	剖腹产	8	7	7	8500	17.04	10	1.3	1
20220621131	20220626	test	LINEAR	GE_Healthcare	LOGIQS8	38+2	2400	Female	6	剖腹产	8	7	7	8500	17.04	10	1.3	1.1
20210917001	20210920	test	LINEAR	GE_Healthcare	LOGIQS8	33+1	1640	Female	18	剖宫产	10	10	10	10000	15.336	9	1.3	0.5
20220719027	20220719	train	LINEAR	GE_Healthcare	LOGIQ E8	30	2580	Female	45	顺产	9	9	9	8500	17.04	10	NULL	NULL
20210315171	20210407	test	LINEAR	MINDRAY	Resona_7OB	38+2	3000	Female	33	剖腹产	10	10	10		16.6958	12.0222	1.3	0.9
20220313010	20220315	test	LINEAR	GE_Healthcare	LOGIQS8	38+4	4100	Female	2	顺产	4	6	10	8000	15.336	9	1	0.99
20220313010	20220318	test	LINEAR	GE_Healthcare	LOGIQS8	38+4	4100	Female	5	顺产	4	6	10	8000	15.336	9	NULL	NULL
20220103099	20220104	train	LINEAR	GE_Healthcare	LOGIQS8	30+1	1300	Male	2	剖腹产	0	4	4	8500	18.4419	10	NULL	NULL
20220516246	20220517	train	LINEAR	GE_Healthcare	LOGIQS8	40+3	3120	Male	6	顺产	10	10	10	8500	20.2861	11	1.3	1.4
20220630009	20220630	train	LINEAR	GE_Healthcare	LOGIQS8	39+6	3450	Female	13	顺产	10	10	10	8500	10.224	6	0.7	0.3
20210709250	20210717	train	LINEAR	EDAN	H8-12	36+6	2000	Male	18	剖腹产					6.84039	5.00326	1.3	0.4
20210720239	20210723	train	LINEAR	GE_Healthcare	LOGIQS8	28+2	980	Male	25	剖腹产	9	10	10	8500	15.3	9	1.3	1.4
20220415092	20220415	train	LINEAR	GE_Healthcare	LOGIQS8	28+2	1250	Male	28	剖腹产	10	10	10	8500	16.5977	9	1.2	1
2021011402	20210201	train	CURVED	GE_Healthcare	-	35+2	2700	Male		剖腹产							1.3	1
20211209119	20211209	train	LINEAR	GE_Healthcare	LOGIQS8	36+4	3200	Male		剖腹产	1	3		8500	20.2861	11	1.2	1.4
20211209119	20211216	train	LINEAR	MINDRAY	Resona_7OB	36+5	3201	Male		剖腹产	1	3		8500	20.2861	11	NULL	NULL
20211209119	20211218	train	LINEAR	GE_Healthcare	LOGIQS8	36+6	3201	Male		剖腹产	1	3		8500	20.2861	11	NULL	NULL
20211209119	20211223	train	LINEAR	GE_Healthcare	LOGIQS8	36+7	3201	Male		剖腹产	1	3		8500	20.2861	11	1.3	1.4
20210224090	20210224	test	LINEAR	GE_Healthcare	LOGIQE9			Male		剖腹产				9000	10.224	6	1.3	1.4
20211028122	20211112	train	LINEAR	GE_Healthcare	LOGIQS8	28+6	1140	Male		顺产	10	10	10	8500	22.1303	12	1.3	1.49
20220211120	20220212	test	LINEAR	GE_Healthcare	LOGIQS8	40+2	3640	Female	2	顺产	6	8	9	8500	20.2861	11	1.3	1.4
20220721269	20220722	train	LINEAR	GE_Healthcare	LOGIQS8	31+1	1280	Female	11	剖腹产	3	8	9	8500	20.2861	11	1.2	1
20220721269	20220823	train	LINEAR	GE_Healthcare	LOGIQS8	31+1	1280	Female	43	剖腹产	3	8	9	8500	20.2861	11	1.3	0.49
20210720107	20210720	train	LINEAR	EDAN_INSTRUMENTS,INC	Acclarix	30+1	1340	Male	0	剖腹产	10	10	10		16.6811	12.201	1.3	0.9
20210720107	20210811	train	CURVED	EDAN_INSTRUMENTS,INC	Acclarix	30+1	1340	Male	22	剖腹产	10	10	10		16.6811	12.201	1.3	1.1
20210821084	20210822	test	CURVED	Wisonic	Clivia 90	40+4	3400	Male	7	顺产	7	8		5000	22.1805	14.787	1.3	0.9
20210922013	20210922	train	LINEAR	GE_Healthcare	LOGIQS8	39	2850	Male	25	剖腹产	9	10		8500	17.04	10	NULL	NULL
20220119163	20220121	train	LINEAR	GE_Healthcare	LOGIQS8	35+1	2030	Female	6	顺产	9	9	9	8500	16.5977	9	1.3	1.1
20210928009	20210928	train	LINEAR	GE_Healthcare	LOGIQS8	41+1	3700	Male	1	顺产	8	10	10	8500	20.2861	11	1.3	1.19
20220316032	20220318	train	LINEAR	GE_Healthcare	LOGIQS8	28+6	850	Male	80	剖腹产	9	10	10	8500	18.744	11	1.3	1.49
20211113166	20211113	train	LINEAR	GE_Healthcare	LOGIQS8	39	3150	Male		顺产	10	10	10	10000	20.2861	11	1.2	1.4
20210703103	20210704	train	CURVED	EDAN_INSTRUMENTS,INC	Acclarix	39+1	2900	Female	0	顺产	7	7	8		15.1954	11.1143	1.3	1.4
20210214054	20210216	train	LINEAR	GE_Healthcare	LOGIQS8	39	3540	Female		顺产	10	10		8500	20.2861	11	1.3	1.4
20210226067	20210227	test	LINEAR	GE_Healthcare	LOGIQS8	38+3	2900	Male		顺产	10	10	10	8500	22.0996	12	NULL	NULL
20220102133	20220104	train	LINEAR	GE_Healthcare	LOGIQS8	38+1	2850	Female	2	顺产	7	10	10	8500	18.4419	10	1.3	1.4
20220102133	20220116	train	LINEAR	GE_Healthcare	LOGIQS8	38+1	2850	Female	14	顺产	7	10	10	8500	18.4419	10	0.8	0.59
20210925146	20210926	train	LINEAR	GE_Healthcare	LOGIQ E8	34+5	2950	Male	1	剖宫产	10	10	10	10000	17.04	10	0.9	0.7
20210723006	20210723	train	LINEAR	GE_Healthcare	LOGIQS8	39+4	3680	Male	0	剖腹产	0	4	4	8500	18.7	11	1.3	1.49
20210202123	20210207	train	LINEAR	GE_Healthcare	LOGIQE9			Female		剖腹产							1	NULL
20220328134	20220616	train	CURVED	GE_Healthcare	LOGIQE9	40	2900	Female		顺产							0.9	NULL
20210321157	20210326	train	LINEAR	EDAN_INSTRUMENTS,INC	Acclarix	38+4	2900	Male		顺产		10			14.5358	10.6319	0.8	0.59
20220622166	20220623	train	LINEAR	GE_Healthcare	LOGIQS8	37+5	2660	Female	3	剖腹产	9	9	10	10000	9.22095	5	0.8	0.4
20210915053	20210915	test	LINEAR	GE_Healthcare	LOGIQS8	40+4	2600	Female	20	顺产	10	10	10	8500	18.744	11	1.3	0.9
20220117190	20220121	train	LINEAR	GE_Healthcare	LOGIQS8	34	2000	Male	4	剖腹产	5	8	9	8500	16.5977	9	1	0.9
20211010008	20211010	train	CURVED	Wisonic	Clivia 90	37	3000	Male	3	顺产	10	10	10	5000	19.6525	13.1016	1.3	1.4
20210306200	20210307	train	CURVED	GE_Healthcare	LOGIQS8	38+5	3350	Male		顺产	8	10	10	3500	18.4419	10	0.8	0.59
20211016157	20211016	train	LINEAR	GE_Healthcare	LOGIQS8	39+1	3120	Male	5	顺产	10	10	10	15000	9.20817	5	0.6	0.99
20220514253	20220523	train	LINEAR	GE_Healthcare	LOGIQS8	38+6	2450	Male	10	顺产	10	10	10	8500	18.4163	10	1.3	1.4
20220422005	20220422	test	LINEAR	GE_Healthcare	LOGIQS8	39+6	2750	Female	44	剖腹产				8500	18.4163	10	1.3	1.1
20211113147	20211114	train	LINEAR	GE_Healthcare	LOGIQS8	35+1	2800	Male		剖腹产	8	9	10	8500	16.5977	9	1.3	1.4
20211113147	20211118	train	LINEAR	GE_Healthcare	LOGIQS8	35+1	2800	Male		剖腹产	8	9	10	8500	16.5977	9	0.9	0.6
20211110004	20211116	train	LINEAR	MINDRAY	Resona_7OB	37+1	2950	Female		剖腹产	9	10	10		20.0566	14.3818	1.3	0.8
20211125020	20211125	test	LINEAR	GE_Healthcare	LOGIQ E8-1	40		Male		剖腹产	10	10	10	8500	20.2861	11	1.2	0.6
20211112012	20211112	train	LINEAR	GE_Healthcare	LOGIQS8	38+3	3050	Male		剖腹产	10	10	10	12000	9.20817	5	1.3	1.1
20211118065	20211216	train	CURVED	MINDRAY	Resona_7OB	40+2	3160	Male		剖腹产	8	9	10		18.3853	13.1834	1.3	1
20210923080	20210923	train	LINEAR	GE_Healthcare	LOGIQS8	39+1	4600	Male	2	剖腹产	9	10	10	8500	18.4419	10	1	0.79
20210923080	20211001	train	LINEAR	GE_Healthcare	LOGIQS8	39+1	4600	Male	10	剖腹产	9	10	10	8500	18.4419	10	0.9	0.6
20220125010	20220125	train	LINEAR	GE_Healthcare	LOGIQ E8-1	38+6	3640	Female	20	顺产	10	10	10	8500	20.258	11	0.8	0.59
20220131028	20220201	test	LINEAR	GE_Healthcare	LOGIQS8	37+5	2550	Female	4	剖腹产	10	10	10	8500	16.5977	9	1.3	1.3
20220630107	20220630	train	LINEAR	GE_Healthcare	LOGIQS8	39+6	2710	Female	18	剖腹产	10	10	10	8500	18.744	11	1.2	1.3
20220305039	20220307	train	LINEAR	GE_Healthcare	LOGIQS8	35+2	2340	Male		剖腹产	10	10	10	10000	18.4419	10	1.3	1.4
20210305107	20210306	train	LINEAR	GE_Healthcare	LOGIQS8	39+2	3110	Female	30	顺产	9	10	10	8500	20.2861	11	1.2	1.4
20220115081	20220115	train	LINEAR	GE_Healthcare	LOGIQS8	38+5	2350	Female	2	顺产	7	10	10	8500	18.4419	10	1.3	1.49
20220524279	20220525	train	LINEAR	GE_Healthcare	LOGIQS8	40	3600	Male	41	顺产	10	10	10	8500	22.1303	12	1.3	1.4
20210702108	20210705	train	CURVED	EDAN_INSTRUMENTS,INC	Acclarix	31	1100	Male	64	剖腹产					16.7149	12.2258	NULL	NULL
20210725138	20210725	train	LINEAR	GE_Healthcare	LOGIQS8	32+3	1850	Male		顺产	10	10	10	10000	15.336	9	0.7	0.49
20210725138	20210808	train	LINEAR	GE_Healthcare	LOGIQS8	32+3	1850	Male		顺产	10	10	10	10000	15.336	9	1	0.59
20201209002	20210124	train	LINEAR	GE_Healthcare	LOGIQE9	35+5	2800	Female		剖腹产				9000	20.4	12	0.7	0.3
20220616155	20220617	train	LINEAR	GE_Healthcare	LOGIQS8	25+5	710	Female	4	剖腹产	10	10	10	8500	12.9093	7	1.3	1.49
20220413235	20220414	train	LINEAR	GE_Healthcare	LOGIQS8	38+2	2800	Male	6	顺产	8	8	8	8500	18.4419	10	1	0.9
20210310206	20210325	test	LINEAR	GE_Healthcare	LOGIQE10	38+1	3890	Female	27	顺产	2	3	3	9000	28.0454	12	1.2	1.4
20220412030	20220412	test	LINEAR	GE_Healthcare	LOGIQS8	31+1	1900	Male	4	顺产	9	9	9	8500	16.5747	9	1.2	1.4
20220412030	20220419	test	LINEAR	GE_Healthcare	LOGIQS8	31+1	1900	Male		顺产	9	9	9	8500	16.5747	9	NULL	NULL
20220123005	20220129	train	LINEAR	GE_Healthcare	LOGIQS8	40+1	4000	Male	9	顺产	10	10	10				0.5	0.99
20211203014	20211203	train	LINEAR	GE_Healthcare	LOGIQS8	34+4	2380	Male		剖腹产	10	10	10	8500	18.4419	10	1.2	1.3
20220221098	20220221	train	LINEAR	MINDRAY	Resona_7OB	36+5	2440	Male	11	剖腹产	9	10	10		16.7139	11.9849	1.3	1.4
20211126175	20211127	train	LINEAR	GE_Healthcare	LOGIQS8	28+5	1370	Male		剖腹产	10	10	10	8500	14.7535	8	1.1	1
20210804135	20210804	train	LINEAR	GE_Healthcare	LOGIQS8	31+6	1730	Male	17	剖腹产	8	9	10	8500	15.336	9	1.3	1.49
20210321144	20210322	test	LINEAR	GE_Healthcare	LOGIQS8	34+1	2000	Female	3	剖腹产	9	10	10				1.3	1.4
20210331125	20210401	train	LINEAR	EDAN_INSTRUMENTS,INC	Acclarix	36+4	2080	Male		剖腹产	10	10	10		14.971	10.9502	1.3	1.1
20220809174	20220810	test	LINEAR	GE_Healthcare	LOGIQS8	37+2	3010	Male	4	顺产	1	10	10	18000	3.31494	1.8	1.3	1.4
20220514244	20220515	train	LINEAR	GE_Healthcare	LOGIQS8	40	2960	Male	10	剖腹产	8	8	8	8500	18.4419	10	1	NULL
20210203123	20210208	test	LINEAR	GE_Healthcare	LOGIQS8	34	2000	Male		顺产	10	10	10	8500	16.5977	9	1.3	1.4
20210821205	20210722	train	CURVED	GE_Healthcare	-	40+3	3440	Male		顺产				6000	18.3552	12.2368	NULL	NULL
20210821205	20210802	train	CURVED	GE_Healthcare	-	40+3	3440	Male		顺产				6000	18.3552	12.2368	1.2	1.4
20210821205	20210818	train	CURVED	GE_Healthcare	-	40+3	3440	Male		顺产				6000	18.3552	12.2368	0.9	0.7
20211018005	20211020	train	LINEAR	GE_Healthcare	LOGIQS8	39+3	3600	Male	19	顺产	10	10	10	8500	18.4163	10	1.3	1.4
20211113167	20211113	train	LINEAR	GE_Healthcare	LOGIQS8	35	2400	Female		剖腹产	9	10	10	8500	18.4163	10	1.3	1.49
20210824157	20210824	test	CURVED	MINDRAY	Resona_7	40	3150	Male	67	剖腹产	10	10	10		16.703	12	1	0.99
20211201208	20211202	train	CURVED	GE_Healthcare	LOGIQS8	39	3000	Male		顺产	10	10	10	6000	21.5487	11.6846	1.2	1.3
20210101084	20210203	train	LINEAR	GE_Healthcare	LOGIQS8	32	1410	Male		剖宫产	9	10		8500	17.04	10	1.2	1.4
20211231051	20220509	train	LINEAR	GE_Healthcare	LOGIQE9	40		Male		顺产				9000	23.856	14	1.2	1.4
20220810245	20220811	train	LINEAR	GE_Healthcare	LOGIQ E8-1	38	3120	Male	2	剖腹产	10	10	10	8500	17.04	10	NULL	NULL
20210807204	20210820	train	LINEAR	GE_Healthcare	LOGIQE9	36+6	3300	Male	14	剖腹产	9	9	9	18000	4.7712	2.8	1.3	1.39
20220113080	20220113	test	LINEAR	GE_Healthcare	LOGIQS8	33+5	2200	Female	2	剖腹产	8	9	10	8500	18.4419	10	0.8	0.5
20220113080	20220121	test	CURVED	GE_Healthcare	LOGIQS8	33+5	2200	Female	10	剖腹产	8	9	10	4000	18.4419	10	0.9	0.79
20220207089	20220208	train	LINEAR	MINDRAY	Resona_7OB	30+5	1360	Male	7	顺产	10	10	10	8500	14.7535	8	0.9	NULL
20220207089	20220213	train	LINEAR	GE_Healthcare	LOGIQS8	30+5	1360	Male	12	顺产	10	10	10	8500	14.7535	8	1.3	1.49
20211105016	20211107	train	LINEAR	GE_Healthcare	LOGIQS8	35+5	2100	Female		剖腹产	9	10	10	8500	22.0996	12	1.2	0.5
20211105016	20211207	train	LINEAR	GE_Healthcare	LOGIQS8	35+5	2100	Female		剖腹产	9	10	10	8500	22.0996	12	1.3	1.4
20210827203	20210829	train	LINEAR	GE_Healthcare	LOGIQS8	38+2	3180	Male	3	顺产	7	8	9	8500	17.04	10	1.3	1.4
20210717149	20210717	train	LINEAR	GE_Healthcare	LOGIQS8	30+5	1350	Male		顺产	10	10	10	5000	19.6525	13.1016	1.1	NULL
20210717149	20210820	train	CURVED	Wisonic	Clivia 90	30+5	1350	Male	23	顺产	10	10	10	5000	19.6525	13.1016	1.2	0.6
20210429117	20210429	test	LINEAR	GE_Healthcare	LOGIQS8	39+5	3130	Female	1	剖腹产	9	10	10	8500	20.258	11	0.7	0.9
20220714207	20220720	train	LINEAR	GE_Healthcare	LOGIQ E8	37+6	2900	Male	7	剖腹产	10	10	10	8500	17.04	10	0.9	0.2
20210917149	20210917	train	CURVED	GE_Healthcare	LOGIQE9			Male	105	剖腹产				7000	20.4	12	NULL	NULL
20210922110	20210922	train	LINEAR	GE_Healthcare	LOGIQS8	39+5	4700	Female	6	剖宫产	9	10	10	8500	17	10	1.3	1.49
20211017017	20211017	test	LINEAR	GE_Healthcare	LOGIQS8	38+4	2350	Female	41	顺产	10	10	10	8500	20.258	11	1.3	1.49
20210212054	20210419	train	LINEAR	GE_Healthcare	LOGIQS8	39+5	3300	Male	92	顺产	10	10	10	10000	23.9413	13	1.2	1.49
20220808155	20220809	train	LINEAR	GE_Healthcare	LOGIQS8	37	3590	Male	13	剖腹产	10	10	10				0.8	0.59
20210715274	20210720	test	LINEAR	GE_Healthcare	LOGIQ E8	41+2	3100	Female	8	顺产	10	10	10	8500	11.9	7	NULL	NULL
20210731057	20210731	train	CURVED	EDAN_INSTRUMENTS,INC	Acclarix	34	2810	Male	1	剖腹产	10	10	10		15.1954	11.1143	1.2	1.59
20210731057	20210811	train	CURVED	EDAN_INSTRUMENTS,INC	Acclarix	34	2810	Male	12	剖腹产	10	10	10		15.1954	11.1143	NULL	NULL
20210805229	20210807	train	LINEAR	EDAN_INSTRUMENTS,INC	Acclarix	36+5	1650	Female	33	剖腹产	10	10	10	8500	17.04	10	NULL	0.5
20210805229	20210818	train	LINEAR	GE_Healthcare	LOGIQS8	36+5	1650	Female	44	剖腹产	10	10	10	8500	17.04	10	0.9	0.6
20220412031	20220412	train	LINEAR	GE_Healthcare	LOGIQS8	40+2	3650	Male	1	顺产	4	4	7	8500	18.4419	10	1.3	1.4
20220208148	20220214	train	LINEAR	GE_Healthcare	LOGIQS8	35+4	1950	Male	9	顺产	10	10	10				1.3	1.4
20210722056	20210722	train	LINEAR	GE_Healthcare	LOGIQE9	34+5	2350	Male	150	剖腹产				9000	20.4	12	1.2	1.4
20211029006	20211029	train	CURVED	GE_Healthcare	LOGIQ E8-1	38+5	2550	Male	21	顺产	9	10	10	5000	18.4163	10	1.1	0.9
20211216092	20211217	train	LINEAR	GE_Healthcare	LOGIQS8	40+3	3350	Male		顺产	8	9	10	8500	20.258	11	1.3	1.2
20210215099	20210217	train	LINEAR	GE_Healthcare	LOGIQS8	34+1	2290	Female		剖宫产	10	10	10				0.9	0.89
20210706250	20210707	train	LINEAR	GE_Healthcare	LOGIQS8	31+4	1940	Male	2	顺产	7	9	9		12.9161	9.44718	1.2	1
20210706250	20210719	train	LINEAR	EDAN_INSTRUMENTS,INC	Acclarix	31+4	1940	Male	14	顺产	7	9	9		12.9161	9.44718	0.9	0.7
20220106140	20220106	train	LINEAR	MINDRAY	Resona_7OB	30+4	4450	Male	96	剖腹产	8	9	10		15.7588	11.3	NULL	NULL
20211027051	20211027	train	LINEAR	GE_Healthcare	LOGIQS8	39	3700	Male	1	顺产	8	8	8	8500	18.4163	10	1	0.9
20220610049	20220610	train	LINEAR	GE_Healthcare	LOGIQE9			Female		顺产				8400	20.448	12	1.3	1.2
20220602019	20220602	train	CURVED	GE_Healthcare	LOGIQE9			Female		顺产							1.2	1.3
20211013203	20211014	train	CURVED	MINDRAY	Resona_7OB	39+4	2500	Male	9	顺产	10	10	10		16.7139	11.9849	0.9	1.3
20220519094	20220519	train	LINEAR	GE_Healthcare	LOGIQS8	39+2	3200	Male	6	顺产	10	10	10	8500	20.2861	11	0.6	1.2
20220811008	20220814	train	LINEAR	GE_Healthcare	LOGIQS8	41	3110	Female	7	顺产	10	10	10	8000	12.8914	7	1.3	1.3
20210108040	20210108	train	LINEAR	GE_Healthcare	LOGIQE9			Female		顺产							0.9	0.7
20220729117	20220731	test	LINEAR	GE_Healthcare	LOGIQS8	40+2	3350	Male	6	剖腹产	10	10	10	8500	20.2861	11	1.2	1.3
20210107021	20210107	train	CURVED	GE_Healthcare	LOGIQE9			Male		剖腹产							NULL	NULL
20220818051	20220821	train	CURVED	GE_Healthcare	LOGIQS8	40	3420	Female	4	顺产	10	10	10	3000	3.31954	1.8	NULL	NULL
20220818051	20220827	train	LINEAR	GE_Healthcare	LOGIQS8	40	3420	Female	10	顺产	10	10	10	18000	3.31954	1.8	NULL	NULL
20220129183	20220130	train	LINEAR	GE_Healthcare	LOGIQS8	39+4	3410	Female	1	顺产	7	10	10	8500	18.4419	10	NULL	NULL
20210428068	20210428	train	LINEAR	GE_Healthcare	LOGIQS8	33+5	1420	Female	1	剖腹产	8	10	10	8500	18.4419	10	NULL	NULL
20210817007	20210817	train	LINEAR	GE_Healthcare	LOGIQS8	39+2	3800	Male	4	剖腹产	10	10	10	8500	18.744	11	1.3	0.5
20210331144	20210401	train	LINEAR	GE_Healthcare	LOGIQS8	30+4	1570	Male	3	剖腹产	2	5	8	8500	14.7535	8	0.9	NULL
20220612168	20220612	test	LINEAR	GE_Healthcare	LOGIQS8	37+2	3200	Male	6	顺产	10	10	10				1.3	1.1
20210315252	20210316	test	CURVED	EDAN_INSTRUMENTS,INC	Acclarix	30+3	1200	Male	5	剖腹产	10	10			14.5358	10.6319	0.8	0.59
20220415160	20220519	train	LINEAR	GE_Healthcare	LOGIQE9			Male		剖腹产							5	NULL
20211027175	20211028	train	CURVED	GE_Healthcare	LOGIQS8	38+4	3400	Male	2	顺产	3	6	9	3500	18.4419	10	0.9	0.5
20211027175	20211029	train	CURVED	GE_Healthcare	LOGIQS8	38+4	3400	Male	3	顺产	3	6	9	5500	18.4419	10	0.8	0.59
20211027175	20211030	train	LINEAR	GE_Healthcare	LOGIQS8	38+4	3400	Male	4	顺产	3	6	9	8500	18.4419	10	NULL	NULL
20220712060	20220713	train	LINEAR	GE_Healthcare	LOGIQS8	30+3	1650	Male	2	剖腹产	8	10	10	8500	18.4419	10	0.9	0.7
20220712060	20220819	train	LINEAR	GE_Healthcare	LOGIQS8	30+3	1650	Male	39	剖腹产	8	10	10	8500	18.4419	10	1.3	1.4
20220301099	20220303	train	LINEAR	GE_Healthcare	LOGIQE9		3200	Male		剖腹产				9000	17.04	10	1	0.7
20220330014	20220330	train	LINEAR	GE_Healthcare	LOGIQS8	27+6	780	Male	7	剖腹产	5	9	10	15000	3.91	2.3	1.3	1.4
20210703098	20210703	train	LINEAR	GE_Healthcare	LOGIQ E8-1	39	2700	Female	2	顺产	7	7	9		14.4356	10.5586	0.8	NULL
20210922014	20210923	train	LINEAR	GE_Healthcare	LOGIQS8	39	3920	Male	5	剖宫产	10	10	10	8500	18.7	11	1.3	0.9
20210629283	20210703	train	LINEAR	GE_Healthcare	LOGIQS8	27+3	980	Male	49	顺产	10	10		8500	13.6	8	1.2	1.4
20211013009	20211013	train	LINEAR	GE_Healthcare	LOGIQS8	39+6	3650	Male	2	顺产	10	10	10	8500	20.2861	11	0.5	0.39
20220517021	20220517	train	LINEAR	GE_Healthcare	LOGIQS8	40+2	3390	Male	44	剖腹产				8500	22.1303	12	1.2	1.4
20220102004	20220119	train	LINEAR	GE_Healthcare	LOGIQS8	38+5	2810	Female	24	顺产	5	9	10	8500	20.2861	11	1.2	1.2
20210304229	20210305	train	CURVED	GE_Healthcare	LOGIQS8	29+6	1810	Female	63	剖腹产	6	7	7	5500	18.4163	10	1.3	1.49
20220106148	20220106	train	LINEAR	GE_Healthcare	LOGIQS8	31	2140	Female	27	剖腹产	6	8	10	8500	18.4419	10	1.3	1.3
20220510200	20220510	train	CURVED	GE_Healthcare	LOGIQE9			Female		剖腹产							1.3	1.4
20210322247	20210323	train	LINEAR	GE_Healthcare	LOGIQS8	38	2780	Male	1	顺产	0	1	2		15.1954	11.1143	1.2	1.49
20210322247	20210325	train	LINEAR	GE_Healthcare	LOGIQS8	38	2780	Male	3	顺产	0	1	2		15.1954	11.1143	1.3	1.4
20210322247	20210328	train	LINEAR	EDAN_INSTRUMENTS,INC	Acclarix	38	2780	Male	6	顺产	0	1	2		15.1954	11.1143	1.3	1
20220413248	20220422	train	CURVED	GE_Healthcare	LOGIQS8	25+1	700	Female	38	顺产	9	10	10	5500	13.632	8	1	0.8
20210915246	20210915	train	LINEAR	GE_Healthcare	LOGIQ E8	39+1	2700	Male	3	剖腹产	8	10	10	8500	17.04	10	0.6	NULL
20220505032	20220505	train	LINEAR	GE_Healthcare	LOGIQE9			Female		顺产							1.3	1.3
20220425084	20220426	train	LINEAR	GE_Healthcare	LOGIQS8	37+2	2790	Female	2	剖腹产	10	10	10	8500	18.4419	10	1.2	1.49
20211001192	20211001	train	CURVED	GE_Healthcare	LOGIQE9			Male	136	顺产							1	0.8
20210223142	20210223	train	LINEAR	GE_Healthcare	LOGIQS8	28+5	1020	Male		剖腹产	10	10		8500	14.7535	8	1.2	1.49
20210223142	20210311	train	LINEAR	GE_Healthcare	LOGIQS8	28+5	1020	Male	21	剖腹产	10	10	10	8500	14.7535	8	1.3	NULL
20211014094	20211014	test	LINEAR	MINDRAY	Resona_7OB	41+2	3350	Female	1	剖腹产	8	10	10				NULL	NULL
20220213069	20220213	train	CURVED	GE_Healthcare	LOGIQE9	39+1	10100	Female		顺产	10	10	10				1.3	1.4
20220601256	20220602	train	LINEAR	GE_Healthcare	LOGIQS8	34+5	2830	Male	1	顺产	10	10	10	10000	22.1303	12	1.3	1.49
20220524106	20220524	train	LINEAR	GE_Healthcare	LOGIQS8	39+4	3050	Male	26	顺产	10	10	10	8500	16.5747	9	1.3	1.3
20220207078	20220207	train	LINEAR	GE_Healthcare	LOGIQS8	37+3	3390	Female	1	剖腹产	1	5	5	10000	12.9093	7	1.3	1.4
20220113085	20220122	train	LINEAR	GE_Healthcare	LOGIQS8	36+3	2890	Male	23	剖腹产	10	10	10	8500	20.2861	11	1.3	1.49
20210320199	20210323	train	LINEAR	GE_Healthcare	LOGIQS8	40+3	2900	Male	37	剖腹产				8500	20.258	11	1.2	1.4
20220830132	20220831	train	LINEAR	GE_Healthcare	LOGIQS8	40+5	3120	Female	1	顺产	7	7	7	8500	18.4419	10	1.3	1.44
20211010095	20211011	train	LINEAR	GE_Healthcare	LOGIQS8	38+5	3600	Male	2	剖腹产	9	10	10	10000	18.4419	10	1.2	1.4
20210401126	20210402	test	LINEAR	EDAN_INSTRUMENTS,INC	Acclarix	34+3	2380	Male	2	剖腹产	10	10	10		15.1954	11.1143	NULL	NULL
20220104064	20220106	test	LINEAR	GE_Healthcare	LOGIQS8	38+6	3000	Male	4	顺产	8	10	10	9000	12.8914	7	1.3	1.4
20210130111	20210203	train	LINEAR	GE_Healthcare	LOGIQ E8	38+1	3050	Female		剖宫产				7000	21.5639	12.6846	NULL	NULL
20220114094	20220114	train	LINEAR	GE_Healthcare	LOGIQS8	34	2600	Male	2	顺产	5	8	8				1.3	1.49
20211208121	20211209	train	LINEAR	GE_Healthcare	LOGIQS8	39+3	2800	Female		剖腹产	7	8	8	8500	18.4419	10	1.2	1.3
20211117039	20211119	train	LINEAR	GE_Healthcare	LOGIQS8	38+1	3550	Male		顺产	9	10	10	8500	18.4419	10	NULL	NULL
20220628150	20220629	train	LINEAR	GE_Healthcare	LOGIQ E8-1	31+2	1630	Female	19	剖腹产	9	9	10				1.3	1.4
20220528305	20220530	train	LINEAR	GE_Healthcare	LOGIQS8	35+2	2750	Female	4	顺产	10	10	10				NULL	NULL
20210304098	20210322	train	LINEAR	GE_Healthcare	LOGIQS8	38	3100	Female	54	剖腹产	10	10	10				1.2	1.4
20220323028	20220323	train	LINEAR	GE_Healthcare	LOGIQS8	40	3200	Male	6	顺产	10	10		15000	5.6232	3.3	0.6	1.09
20210107089	20210111	test	LINEAR	GE_Healthcare	LOGIQE9	27+3	1150	Male		剖腹产	6	8		8500	16.5747	9	NULL	0.5
20211005064	20211005	train	LINEAR	GE_Healthcare	LOGIQ E8-1	32+5	2080	Female	1	剖腹产	10	10	10	10000	16.5977	9	0.6	1
20211005064	20211011	train	CURVED	GE_Healthcare	LOGIQ E8-1	32+5	2080	Female	7	剖腹产	10	10	10	3500	16.5977	9	0.8	0.59
20220815275	20220816	test	LINEAR	GE_Healthcare	LOGIQS8	38+6	3100	Male	1	顺产	3	5	7	10000	16.4317	8.91	1.3	1
20220815275	20220820	test	LINEAR	GE_Healthcare	LOGIQS8	38+7	3100	Male	5	顺产	3	5	7	10000	16.4317	8.91	1.3	0.9
20210930119	20210930	train	CURVED	MINDRAY	Resona_7OB			Female	146	顺产					25.4131	18.2577	1.3	1.4
20211205090	20211205	test	LINEAR	EDAN_INSTRUMENTS,INC	Acclarix	35+6	1950	Male		剖腹产	9	10	9		15.0425	10.7864	1.1	1.2
20211205090	20211213	test	CURVED	MINDRAY	Resona_7OB	35+6	1950	Male		剖腹产	9	10	9		15.0425	10.7864	NULL	NULL
20220821004	20220821	train	LINEAR	GE_Healthcare	LOGIQS8	34	2160	Male	1	顺产	10	10	10	8500	18.4163	10	1.3	0.8
20210717148	20210717	train	LINEAR	EDAN	H8-12	40+4	3300	Female	3	顺产	10	10	10				1.3	1.3
20220102009	20220102	test	LINEAR	GE_Healthcare	LOGIQS8	31	1350	Male	1	顺产	7	9	10	10000	20.2861	11	0.6	1.29
20220102009	20220111	test	LINEAR	GE_Healthcare	LOGIQS8	31	1350	Male	10	顺产	7	9	10	10000	20.2861	11	1.3	1.49
20220102009	20220126	test	LINEAR	GE_Healthcare	LOGIQS8	31	1350	Male	25	顺产	7	9	10	10000	20.2861	11	1.3	1.49
20220502161	20220503	test	LINEAR	GE_Healthcare	LOGIQS8	39	3200	Female	36	顺产				8500	18.7	11	1.2	1.4
20210715006	20210725	train	LINEAR	GE_Healthcare	LOGIQS8	37+1	2840	Female	12	剖腹产	9	10	10	8500	18.744	11	1.3	1.4
20211127080	20211127	test	LINEAR	GE_Healthcare	LOGIQS8	32+5	770	Male		剖腹产	7	9	9	8500	14.7535	8	1.2	1.4
20211127080	20211213	test	LINEAR	GE_Healthcare	LOGIQS8	32+5	770	Male		剖腹产	7	9	9	8500	14.7535	8	1.3	1.3
20210924247	20210925	train	CURVED	GE_Healthcare	LOGIQ E8-1	35+2	2500	Female	2	顺产	10	10	10	4000	15.3	9	1.3	1.1
20220729236	20220730	train	LINEAR	GE_Healthcare	LOGIQS8	40+2	3200	Female	12	顺产	10	10	10	8500	18.4419	10	1.3	1.4
20210317247	20210318	train	LINEAR	GE_Healthcare	LOGIQS8	32	1180	Female	11	剖腹产	10	10	10	10000	18.4163	10	1.3	1.19
20210820130	20210824	train	CURVED	Wisonic	Clivia 90	30+1	1340	Male	36	剖腹产	10	10	10	5000	18.3884	12.259	1.2	1.3
20211119156	20211119	train	LINEAR	GE_Healthcare	LOGIQS8	31+4	2000	Male		剖腹产	6	9	10	8500	18.4419	10	0.6	1.09
20211119156	20211202	train	LINEAR	GE_Healthcare	LOGIQS8	31+4	2000	Male		剖腹产	6	9	10	8500	18.4419	10	1.1	1.29
20220624111	20220624	train	LINEAR	GE_Healthcare	LOGIQS8	40+6	2810	Male	3	顺产	10	10	10	8500	18.4163	10	1.3	1.49
20220818228	20220818	train	LINEAR	GE_Healthcare	LOGIQS8	38+2	3130	Male	2	剖腹产	9	10	10	8500	5.53257	3	1.3	0.8
20220818228	20220826	train	LINEAR	GE_Healthcare	LOGIQS8	38+3	3130	Male	10	剖腹产	9	10	10	8500	5.53257	3	0.9	0.4
20211003043	20211003	train	LINEAR	GE_Healthcare	LOGIQS8	38+6	3350	Male	3	顺产	9	10	10	8500	12.8914	7	1.3	1.4
20210816172	20210816	train	LINEAR	GE_Healthcare	LOGIQ E8	35+1	1700	Female	1	剖腹产	10	10	10	8500	17.04	10	1.1	0.99
20220729233	20220805	train	LINEAR	GE_Healthcare	LOGIQ E8-1	33+2	2400	Female	51	剖腹产	10	10	10	8500	20.258	11	NULL	NULL
20220729233	20220819	train	LINEAR	GE_Healthcare	LOGIQ E8-1	33+2	2400	Female	65	剖腹产	10	10	10	8500	20.258	11	1.3	1.4
20210327202	20210328	train	LINEAR	GE_Healthcare	LOGIQS8	33+4	1280	Female	17	剖腹产	4	8	9	10000	18.4419	10	1.2	1.4
20211222136	20211223	train	LINEAR	GE_Healthcare	LOGIQS8	40+1	3030	Male		剖腹产	2	5	6				1.3	0.59
20211222136	20220102	train	LINEAR	GE_Healthcare	LOGIQS8	40+1	3030	Male	11	剖腹产	2	5	6				0.9	0.6
20220309095	20220309	train	LINEAR	GE_Healthcare	LOGIQS8	37+4	2100	Male		剖腹产	1	5	5	10000	6.8	4	1.3	1.4
20220309095	20220314	train	LINEAR	GE_Healthcare	LOGIQE9	37+4	2100	Male		剖腹产	1	5	5	10000	6.8	4	0.8	0.4
20220309095	20220329	train	LINEAR	GE_Healthcare	LOGIQS8	37+4	2100	Male		剖腹产	1	5	5	10000	6.8	4	0.9	0.4
20211104269	20211105	test	LINEAR	GE_Healthcare	LOGIQS8	37+6	2400	Female		剖腹产	10	10	10	8500	11.0651	6	1.3	0.6
20220515262	20220521	train	LINEAR	GE_Healthcare	LOGIQS8	29	900	Female	20	剖腹产	2	4	7	10000	12.8914	7	1.3	0.8
20220515262	20220615	train	LINEAR	GE_Healthcare	LOGIQS8	29	900	Female	45	剖腹产	2	4	7	10000	12.8914	7	1	0.7
20210922109	20210923	test	LINEAR	MINDRAY	Resona_7OB	34	2000	Male	4	剖宫产	8	9	9		15.0425	10.7864	0.9	0.79
20220618135	20220621	train	LINEAR	GE_Healthcare	LOGIQS8	39+3	3930	Female	19	剖腹产	10	10	10	10000	17.04	10	1.3	1.09
20220609230	20220610	train	CURVED	GE_Healthcare	LOGIQS8	39+4	3220	Male	19	剖腹产				4000	17	10	1.2	1.4
20210419225	20210420	train	LINEAR	EDAN_INSTRUMENTS,INC	Acclarix	38+2	2300	Male	1	剖腹产	10	10	10		15.9551	11.67	1.3	1.1
20210811227	20210816	train	CURVED	Wisonic	Clivia 90	33+2	1880	Male	62	顺产	9	10	10	4000	19.4349	12.9566	0.6	1
20220805221	20220815	train	LINEAR	GE_Healthcare	LOGIQS8	26	2310	Male	157	剖腹产	5	8	8	15000	7.37676	4	1.2	0.1
20211128193	20211129	train	LINEAR	GE_Healthcare	LOGIQS8	40	3900	Male		顺产	9	9	9	8500	16.5747	9	1.2	1.3
20211128193	20211206	train	LINEAR	GE_Healthcare	LOGIQS8	40	3900	Male		顺产	9	9	9	8500	16.5747	9	1.2	1.4
20211128193	20211211	train	LINEAR	GE_Healthcare	LOGIQS8	40	3900	Male		顺产	9	9	9	8500	16.5747	9	1.3	1.4
20220628116	20220630	train	LINEAR	GE_Healthcare	LOGIQS8	39+5	2960	Male	7	剖腹产	5	7	8	8500	17.04	10	0.9	0.7
20211114084	20211125	train	LINEAR	GE_Healthcare	LOGIQS8	40	3800	Male		顺产	7	9	10	8500	20.258	11	1.3	0.49
20220127010	20220127	train	LINEAR	GE_Healthcare	LOGIQS8	39	3310	Female	4	剖腹产	10	10	10	8500	18.4419	10	0.9	0.7
20211017015	20211017	train	LINEAR	GE_Healthcare	LOGIQS8	37+6	2350	Female	2	剖腹产	10	10	10	8500	18.4163	10	1.2	1.4
20211017015	20211026	train	LINEAR	GE_Healthcare	LOGIQ E8-1	37+6	2350	Female	11	剖腹产	10	10	10	8500	18.4163	10	0.6	0.59
20210823244	20210825	test	LINEAR	GE_Healthcare	LOGIQ E8	31	1200	Female	86	剖腹产	10	10	10	18000	3.9192	2.3	NULL	NULL
20220511180	20220511	train	LINEAR	GE_Healthcare	LOGIQE9			Female		剖腹产				9000	20.448	12	0.9	0.7
20220206080	20220301	test	LINEAR	GE_Healthcare	LOGIQS8	27	900	Male	40	剖腹产	4	6	8				1.2	1.4
20220206080	20220315	test	LINEAR	GE_Healthcare	LOGIQS8	27	900	Male	54	剖腹产	4	6	8				0.7	0.69
20220206080	20220329	test	LINEAR	GE_Healthcare	LOGIQS8	27	900	Male	68	剖腹产	4	6	8				1	2.19
20220206080	20220401	test	LINEAR	GE_Healthcare	LOGIQS8	27	900	Male	71	剖腹产	4	6	8				1.3	1.4
20210830006	20210830	test	CURVED	GE_Healthcare	LOGIQS8	37+1	2500	Female		剖腹产				3500	17.04	10	1	0.9
20210830006	20210903	test	LINEAR	GE_Healthcare	LOGIQS8	37+1	2500	Female	12	剖腹产				8500	17.04	10	1.2	1.4
20211230186	20220108	test	LINEAR	GE_Healthcare	LOGIQS8	39+1	2630	Male	10	顺产	10	10	10	8500	18.4163	10	1.3	1.3
20211219009	20211219	train	LINEAR	GE_Healthcare	LOGIQS8	39	3300	Male		顺产	10	10	10	8500	16.5977	9	0.9	0.7
20220513112	20220513	train	LINEAR	GE_Healthcare	LOGIQS8	36	3260	Male	4	剖腹产				8500	17	10	0.9	NULL
20211221194	20220117	train	LINEAR	MINDRAY	Resona_7OB	32+3	1730	Male	29	剖腹产	10	10	10		15.0425	10.7864	1.3	1.4
20210914014	20210914	train	LINEAR	GE_Healthcare	LOGIQS8	37+3	2120	Male	8	顺产				8500	20.258	11	NULL	NULL
20210914014	20211004	train	LINEAR	GE_Healthcare	LOGIQS8	37+3	2120	Male	28	顺产				8500	20.258	11	0.9	0.4
20210318225	20210321	train	LINEAR	GE_Healthcare	LOGIQS8	41	3000	Female	10	顺产	9	10	10	8500	20.258	11	0.9	0.4
20220802098	20220802	train	LINEAR	GE_Healthcare	LOGIQS8			Female	2	剖宫产	10	10	10	8500	18.4419	10	1.1	1.2
20220802098	20220809	train	LINEAR	GE_Healthcare	LOGIQS8			Female	9	剖宫产	10	10	10	8500	18.4419	10	1	0.9
20220227130	20220302	test	LINEAR	GE_Healthcare	LOGIQS8	35	3030	Female		剖腹产	10	10	10	8500	17.04	10	1.3	1.4
20220227130	20220317	test	LINEAR	GE_Healthcare	LOGIQS8	35	3030	Female		剖腹产	10	10	10	8500	17.04	10	1.3	1.1
20211219108	20211220	train	LINEAR	GE_Healthcare	LOGIQ E8-1	38+5	2500	Female		顺产	3	5	6	8500	18.4419	10	NULL	NULL
20211219108	20211223	train	LINEAR	GE_Healthcare	LOGIQ E8-1	38+7	2500	Female		顺产	3	5	6	8500	18.4419	10	1.3	1.4
20211219108	20220106	train	LINEAR	GE_Healthcare	LOGIQS8	38+5	2500	Female	19	顺产	3	5	6	8500	18.4419	10	0.7	0.49
20211105138	20211116	train	CURVED	MINDRAY	Resona_7OB	32+1	1900	Female		剖腹产	9	10	10		19.9141	14.2796	1.3	1.1
20211216085	20211216	train	CURVED	GE_Healthcare	LOGIQS8	38+6	2850	Female		顺产	9	9	10	5000	18.4419	10	1.2	1.4
20210730110	20210730	train	LINEAR	GE_Healthcare	LOGIQS8	35+5		Female	20	剖腹产	8	9	9		16.7149	12.2258	1.3	1.4
20210730110	20210811	train	CURVED	EDAN_INSTRUMENTS,INC	Acclarix	35+5		Female	32	剖腹产	8	9	9		16.7149	12.2258	1.2	1.4
20220531199	20220602	train	CURVED	GE_Healthcare	LOGIQS8	36+4	2830	Female	3	剖腹产	10	10	10	5500	18.4419	10	1.2	1.4
20220531199	20220610	train	LINEAR	GE_Healthcare	LOGIQS8	36+4	2830	Female	11	剖腹产	10	10	10	8500	18.4419	10	1.3	1.3
20211107238	20211108	test	LINEAR	GE_Healthcare	LOGIQ E8-1	40	3500	Male		顺产	10	10	10	8500	20.2861	11	1.3	0.9
20220427227	20220430	test	LINEAR	GE_Healthcare	LOGIQS8	29+3	1370	Male	33	剖腹产	10	10	10	8500	18.4419	10	0.8	0.59
20210224114	20210311	train	CURVED	EDAN_INSTRUMENTS,INC	Acclarix	26+3	1000	Male	157	顺产	8	10	10		9.87699	7.22431	1.3	1.49
20220209182	20220210	train	LINEAR	GE_Healthcare	LOGIQS8	31+6	1600	Male	6	剖腹产	8	9	10	8500	18.4419	10	1.1	0.89
20220209182	20220223	train	LINEAR	GE_Healthcare	LOGIQS8	31+6	1600	Male	19	剖腹产	8	9	10	8500	18.4419	10	1.3	1.3
20220811267	20220812	test	LINEAR	GE_Healthcare	LOGIQS8	38+3	3300	Male	10	顺产	6	7	8	15000	5.95	3.5	NULL	NULL
20210103096	20210107	train	LINEAR	GE_Healthcare	LOGIQS8	27	1100	Female		顺产	3	4	7	8500	14.7331	8	1.1	1.29
20210814278	20210818	train	CURVED	Wisonic	Clivia 90	35	1900	Female	12	剖腹产	10	10	10	5000	19.6525	13.1016	0.7	0.3
20220223167	20220223	train	LINEAR	GE_Healthcare	LOGIQS8	30+6	1430	Female	18	剖腹产	10	10	10	8500	14.7331	8	0.8	0.1
20220223167	20220226	train	LINEAR	GE_Healthcare	LOGIQS8	30+6	1430	Female	21	剖腹产	10	10	10	8500	14.7331	8	1	0.99
20220626078	20220626	train	CURVED	GE_Healthcare	LOGIQS8	32+3	1800	Male	4	剖腹产	8	9	9	3500	15.3	9	1.2	1
20210125106	20210129	train	LINEAR	GE_Healthcare	LOGIQS8	36+4	2720	Male		剖宫产	9	10	10	8000	6.45466	3.5	0.6	1.09
20220128010	20220129	test	LINEAR	GE_Healthcare	LOGIQS8	36	3000	Female	3	剖腹产	9	10	10				1.3	1.3
20211112071	20211112	test	LINEAR	MINDRAY	Resona_7	40	2600	Male		顺产	10	10	10		25.0544	18.0001	1.2	NULL
20210915264	20210915	train	LINEAR	GE_Healthcare	LOGIQE9			Male		顺产							1.2	1.3
20210805163	20210805	train	LINEAR	GE_Healthcare	LOGIQS8	33+6	2090	Male	1	顺产	10	10	10	8500	15.336	9	1.3	1.4
20211127023	20211201	test	LINEAR	GE_Healthcare	LOGIQS8	38+6	3100	Male		剖腹产	10	10	10	8500	20.2861	11	1.2	1.2
20210222006	20210223	train	LINEAR	GE_Healthcare	LOGIQS8	35+1	2200	Female		顺产	10	10	10	8500	18.4163	10	1.2	1.4
20220711164	20220711	train	LINEAR	GE_Healthcare	LOGIQS8	34+1	1900	Male	2	剖腹产	9	10	10	8500	15.336	9	NULL	NULL
20220120159	20220121	train	CURVED	GE_Healthcare	LOGIQS8	31	1620	Female	3	剖腹产	9	9	10	3000	18.4419	10	0.8	0.89
20220120159	20220206	train	LINEAR	GE_Healthcare	LOGIQS8	31	1620	Female	19	剖腹产	9	9	10	8500	18.4419	10	1.2	1.39
20220120159	20220223	train	LINEAR	GE_Healthcare	LOGIQS8	31	1620	Female	36	剖腹产	9	9	10	8500	18.4419	10	1.3	1.4
20220711165	20220711	train	LINEAR	GE_Healthcare	LOGIQS8	34+1	2150	Male	2	剖腹产	9	10	10	8500	15.336	9	1	0.59
20211212016	20211213	train	LINEAR	GE_Healthcare	LOGIQS8	40+1	3260	Male		顺产	8	10	10	10000	16.5977	9	1.2	1.4
20211021029	20211023	test	LINEAR	GE_Healthcare	LOGIQS8	37	3600	Male	4	剖腹产	10	10	10	8500	20.2861	11	1.3	1.4
20211007107	20211008	train	CURVED	Wisonic	Clivia 90	40+2	3300	Male	25	顺产	9	10	10	6000	18.3552	12.2368	1.2	1.49
202205269999	20220526	train	LINEAR	GE_Healthcare	LOGIQS8			Male		顺产							1.2	1.3
202205269999	20220618	train	LINEAR	GE_Healthcare	LOGIQS8			Male		顺产							1.3	1.4
20210924193	20210924	test	CURVED	Wisonic	Clivia 90	33+6	2070	Male	4	剖腹产	5	6	10	2000	19.6525	13.1016	NULL	NULL
20210924193	20211016	test	LINEAR	GE_Healthcare	LOGIQ E8-1	33+6	2070	Male	26	剖腹产	5	6	10	2000	19.6525	13.1016	1.3	1.49
20220508024	20220510	train	LINEAR	GE_Healthcare	LOGIQE9	40	3100	Male		剖腹产				9000	20.448	12	1.2	1.49
20220201028	20220202	train	LINEAR	GE_Healthcare	LOGIQS8	38	2850	Male	1	剖腹产	6	8	9	10000	16.5977	9	0.7	0.99
20210123105	20210124	train	LINEAR	GE_Healthcare	LOGIQS8	38+3	2800	Female		剖宫产	9	10	10	8500	14.7331	8	1.3	1.4
20220107008	20220107	train	LINEAR	GE_Healthcare	LOGIQS8	39+2	3980	Female	23	剖腹产	10	10	10	8000	16.5977	9	1.3	1.49
20220115008	20220115	test	LINEAR	GE_Healthcare	LOGIQS8	40+6	3360	Female	1	顺产	6	7	8	8500	18.4419	10	1.3	1.4
20220526221	20220526	train	LINEAR	Voluson	Voluson E10-1			Female		剖腹产					20.5764	14.2424	NULL	NULL
20210724018	20210724	test	CURVED	EDAN_INSTRUMENTS,INC	Acclarix	28+4	1200	Male	1	剖腹产	6	6			12.9161	9.44718	1.1	2.39
20210724018	20210729	test	LINEAR	GE_Healthcare	LOGIQS8	28+4	1200	Male	6	剖腹产	6	6			12.9161	9.44718	1.3	1.4
20210724018	20210809	test	CURVED	EDAN_INSTRUMENTS,INC	Acclarix	28+4	1200	Male	17	剖腹产	6	6			12.9161	9.44718	1.3	1.4
20210312258	20210313	test	CURVED	GE_Healthcare	LOGIQS8	40	2500	Male	174	剖腹产				5500	14.0227	6	1.3	1.4
20210312258	20210314	test	LINEAR	GE_Healthcare	LOGIQS8	40	2500	Male	175	剖腹产				9000	14.0227	6	NULL	NULL
20210312258	20210315	test	CURVED	GE_Healthcare	LOGIQS8	40	2500	Male	176	剖腹产				3500	14.0227	6	1.3	1.4
20210312258	20210316	test	LINEAR	GE_Healthcare	LOGIQS8	40	2500	Male	177	剖腹产				9000	14.0227	6	1.3	1.1
20210312258	20210317	test	CURVED	GE_Healthcare	LOGIQS8	40	2500	Male	178	剖腹产				4000	14.0227	6	1.3	1.3
20210312258	20210407	test	CURVED	GE_Healthcare	LOGIQE10	40	2500	Male	199	剖腹产				3500	14.0227	6	0.9	0.7
20220410071	20220410	train	LINEAR	GE_Healthcare	LOGIQS8	28+4	1050	Female	2	剖腹产	9	9	10	8500	14.7535	8	1.2	1.4
20220108096	20220108	train	LINEAR	GE_Healthcare	LOGIQS8	40+1	3660	Male	5	顺产	10	10	10	8500	20.258	11	1.2	1.69
20220609103	20220609	test	LINEAR	GE_Healthcare	LOGIQE9			Female		顺产				8400	10.2	6	1.3	1.4
20211218011	20211218	train	LINEAR	MINDRAY	Resona_7OB	31	1500	Male		剖腹产	3	4	6		18.8111	13.759	1.3	1.49
20211218011	20211225	train	LINEAR	GE_Healthcare	LOGIQS8	31	1500	Male		剖腹产	3	4	6		18.8111	13.759	1.2	1.3
20211218011	20220103	train	LINEAR	GE_Healthcare	LOGIQS8	31	1450	Male	28	剖腹产	3	4	6		18.8111	13.759	1.3	1.1
20211218011	20220116	train	LINEAR	GE_Healthcare	LOGIQS8	31	1450	Male	41	剖腹产	3	4	6		18.8111	13.759	NULL	NULL
20211218011	20220129	train	CURVED	EDAN_INSTRUMENTS,INC	Acclarix	31	1450	Male	54	剖腹产	3	4	6		18.8111	13.759	NULL	NULL
20211118019	20211119	train	LINEAR	GE_Healthcare	LOGIQS8	39+1	3000	Male		剖腹产	4	9	9	10000	18.4419	10	1.3	1.19
20210703305	20210704	test	LINEAR	EDAN	H8-12	39	3000	Female	13	剖腹产	10	10	10		14.4356	10.5586	1.3	1.4
20210912210	20210912	train	LINEAR	GE_Healthcare	LOGIQS8	40+3	3010	Male	16	剖腹产	10	10	10	10000	17.04	10	NULL	NULL
20220113011	20220117	train	LINEAR	GE_Healthcare	LOGIQS8	41+5	3430	Male	8	剖腹产	10	10	10	10000	20.2861	11	1.3	1
20220525158	20220629	train	LINEAR	GE_Healthcare	LOGIQE9	32	2550	Male		顺产				9000	20.448	12	1.3	1.4
20211119020	20211119	test	LINEAR	GE_Healthcare	LOGIQS8	35+5	2650	Male		剖腹产	10	10	10	8500	18.4419	10	1.3	1.4
20211116151	20211118	train	LINEAR	GE_Healthcare	LOGIQ E8-1	38+6	3290	Female		顺产	10	10	10	8500	18.4163	10	1.2	1
20220419072	20220424	test	LINEAR	GE_Healthcare	LOGIQS8	39+2	3050	Male	48	顺产	10	10	10	8500	20.2861	11	NULL	NULL
20211019126	20211019	train	LINEAR	GE_Healthcare	LOGIQS8	40+2	3150	Male	4	顺产	10	10	10	8500	16.5747	9	NULL	NULL
20220523155	20220524	train	LINEAR	GE_Healthcare	LOGIQS8	40+5	3050	Male	2	剖腹产	3	6	8	15000	5.16373	2.8	1.2	1.4
20220406039	20220406	train	CURVED	GE_Healthcare	LOGIQS8	37+5	2850	Male	0	顺产	10	10	10				1.3	1.4
20220120181	20220121	train	CURVED	GE_Healthcare	LOGIQS8	39	3200	Male	51	顺产	10	10	10	4000	22.1303	12	1	0.5
20220202023	20220203	train	CURVED	GE_Healthcare	LOGIQS8	39	3230	Female	2	顺产	10	10	10	3500	18.4419	10	1.3	0.6
20220202023	20220209	train	LINEAR	GE_Healthcare	LOGIQS8	39	3230	Female	8	顺产	10	10	10	8500	18.4419	10	NULL	NULL
20220507105	20220508	train	LINEAR	GE_Healthcare	LOGIQS8	32+4	1900	Male	2	顺产	5	8	9	15000	5.6232	3.3	1.2	1.3
20220507105	20220514	train	LINEAR	GE_Healthcare	LOGIQS8	32+4	1900	Male	8	顺产	5	8	9	15000	5.6232	3.3	1.3	1.3
20220507105	20220520	train	LINEAR	GE_Healthcare	LOGIQS8	32+4	1900	Male	14	顺产	5	8	9	15000	5.6232	3.3	0.9	0.79
20210329101	20210329	test	LINEAR	GE_Healthcare	LOGIQS8	30+4	1050	Male	60	剖腹产	8	10	10	8500	18.4419	10	NULL	NULL
20220320002	20220320	test	LINEAR	GE_Healthcare	LOGIQS8	35	2750	Male	5	剖腹产	8	9	9	8500	22.1303	12	1.3	1.3
20220320002	20220413	test	LINEAR	GE_Healthcare	LOGIQS8	35	2750	Male	29	剖腹产	8	9	9	8500	22.1303	12	0.7	0.3
20211025009	20211025	train	LINEAR	GE_Healthcare	LOGIQS8	39+1	3450	Male	1	顺产	10	10	10	8500	20.258	11	1.3	1
20220827055	20220827	train	CURVED	GE_Healthcare	LOGIQ E8-1	31+5	2650	Male	42	顺产	9	10	10				1.2	1.4
20210330246	20210331	train	CURVED	EDAN_INSTRUMENTS,INC	Acclarix	39+3	3350	Male	2	顺产	9	10	10		18.3912	13.4518	0.9	0.6
20210404076	20210405	test	CURVED	GE_Healthcare	LOGIQE10	36+1	2200	Male	81	剖腹产				4500	34.8601	14.8952	1.3	1.4
20210410093	20210410	train	LINEAR	GE_Healthcare	LOGIQS8	35+2	2600	Male	2	顺产	10	10	10	10000	18.4163	10	0.8	NULL
20210919005	20210921	train	LINEAR	GE_Healthcare	LOGIQS8	31+5	1050	Male	7	剖宫产	10	10	10	10000	13.632	8	1.3	0.9
20210718089	20210718	test	LINEAR	EDAN_INSTRUMENTS,INC	Acclarix	32+6	1800	Female		顺产	9	9	9		12.9883	9.5	1.3	1.4
20210718089	20210801	test	CURVED	GE_Vingmed_Ultrasound	Vivid_E95	32+6	1800	Female		顺产	9	9	9		12.9883	9.5	1.3	1.19
20210922261	20210923	train	LINEAR	GE_Healthcare	LOGIQS8			Male	157	剖腹产				7000	14.7535	8	0.8	0.49
20211010212	20211011	test	CURVED	Wisonic	Clivia 90	41+1	3350	Female	2	顺产	9	10	10	3000	16.5977	9	1.3	1.19
20211010212	20211013	test	LINEAR	GE_Healthcare	LOGIQS8	41+1	3350	Female	4	顺产	9	10	10	8500	16.5977	9	0.5	NULL
20210412260	20210413	train	LINEAR	GE_Healthcare	LOGIQS8	39+4	3400	Male	4	顺产	10	10	10	10000	20.258	11	1.3	1.49
20210729008	20210729	train	LINEAR	GE_Healthcare	LOGIQS8	38+4	2950	Male	13	顺产							1.3	1.4
20211209185	20211209	train	LINEAR	GE_Healthcare	LOGIQS8	31	1500	Female		顺产	7	9	9	8500	16.5747	9	1.2	1.4
20211209185	20211221	train	LINEAR	GE_Healthcare	LOGIQS8	31	1500	Female		顺产	7	9	9	8500	16.5747	9	1.3	1.49
202203290461	20220504	train	LINEAR	GE_Healthcare	LOGIQS8			Female		顺产							1.2	1.4
20220730100	20220801	train	LINEAR	GE_Healthcare	LOGIQS8	36+5	2550	Male	3	剖腹产	8	10	10	10000	20.2861	11	NULL	NULL
20220730100	20220807	train	LINEAR	GE_Healthcare	LOGIQS8	36+5	2550	Male	9	剖腹产	8	10	10	10000	20.2861	11	0.9	0.79
20211026071	20211028	train	CURVED	Wisonic	Clivia 90	28	980	Female	59	顺产	8	9	9	5000	19.6525	13.1016	1.3	1.4
20210814030	20210814	train	LINEAR	EDAN_INSTRUMENTS,INC	Acclarix	37+1	3220	Male	2	顺产	10	10	10		14.4356	10.5586	1.3	1.4
20220206035	20220206	train	LINEAR	GE_Healthcare	LOGIQS8	35+6	1990	Male	4	剖腹产	9	10	10	8500	18.4419	10	0.8	0.59
20210922262	20210923	train	LINEAR	GE_Healthcare	LOGIQS8			Male	157	剖腹产				8500	25.8186	14	0.7	0.4
20210826226	20210827	train	CURVED	GE_Healthcare	LOGIQS8	34+4	2440	Female	2	顺产	10	10	10	4000	15.1415	8.90675	0.8	NULL
20210821247	20210824	train	CURVED	GE_Healthcare	LOGIQS8	37+5	2200	Male	3	顺产				3000	15.336	9	1.3	1.49
20210918093	20210918	test	LINEAR	GE_Healthcare	LOGIQS8	38	2800	Female	1	顺产	10	10	10				1.2	1.4
20220801107	20220802	test	LINEAR	GE_Healthcare	LOGIQS8	41+4	3300	Male	21	剖腹产	2	2	4				NULL	NULL
20210913003	20210913	train	LINEAR	GE_Healthcare	LOGIQS8	37+4	1950	Female	52	剖腹产				8500	18.744	11	1.3	1.4
20220731061	20220802	train	LINEAR	GE_Healthcare	LOGIQS8	39+2	3660	Male	3	剖腹产	10	10	10				1	NULL
20220220075	20220220	train	LINEAR	GE_Healthcare	LOGIQS8	40+5	3940	Female	2	顺产	10	10	10	10000	23.9745	13	1.2	1.5
20220220075	20220228	train	LINEAR	GE_Healthcare	LOGIQS8	40+5	3940	Female	10	顺产	10	10	10	10000	23.9745	13	1.3	1.4
20220723161	20220825	test	LINEAR	GE_Healthcare	LOGIQS8	23+4	1250	Male	80	顺产	5	8	8	8500	13.632	8	1.3	1.4
20210922174	20210923	train	LINEAR	GE_Healthcare	LOGIQS8	35	2250	Male	33	剖宫产	10	10					NULL	NULL
20210307230	20210309	train	LINEAR	GE_Healthcare	LOGIQS8	32+4	1740	Female	5	顺产	9	10	10	8500	16.5977	9	1.2	1.4
20211114218	20211123	train	LINEAR	GE_Healthcare	LOGIQS8	40+4	3100	Female		顺产	7	8	9	10000	22.1303	12	1	0.99
20220425266	20220426	train	LINEAR	GE_Healthcare	LOGIQS8		2300	Male	141	顺产				8500	18.7	11	1.2	1.3
20220902189	20220903	train	LINEAR	GE_Healthcare	LOGIQS8	27+2	970	Female		顺产	6	9	9	8500	17.04	10	0.9	0.79
20220902189	20220927	train	LINEAR	GE_Healthcare	LOGIQS8	27+2	970	Female		顺产	6	9	9	8500	17.04	10	1.2	1.4
20220605167	20220605	train	LINEAR	GE_Healthcare	LOGIQ E8-1	31+5	1800	Male	11	剖腹产	10	10	10				NULL	NULL
20220121012	20220121	train	CURVED	GE_Healthcare	LOGIQS8	39+6	2540	Female	2	顺产	10	10	10	4500	18.4419	10	1.1	1.19
20220121012	20220125	train	LINEAR	GE_Healthcare	LOGIQS8	39+6	2540	Female	6	顺产	10	10	10	8500	18.4419	10	1.3	1.49
20220727056	20220727	train	LINEAR	GE_Healthcare	LOGIQ E8-1	31	1890	Female	18	顺产	7	8	8	8500	16.5747	9	1.2	1.3
20220128079	20220128	test	LINEAR	GE_Healthcare	LOGIQS8	39	2710	Female	5	顺产	9	10	10	8000	6.45466	3.5	NULL	NULL
20220616250	20220617	train	CURVED	GE_Healthcare	LOGIQS8	39+5	3760	Male	30	顺产				5500	11.0651	6	1.3	1.4
20210314115	20210315	train	LINEAR	EDAN	H8-12	29+3	1580	Male		顺产	6	9	9		13.6808	10.0065	1.3	1.3
20211022088	20211023	train	LINEAR	GE_Healthcare	LOGIQS8	40+5	3700	Male	12	顺产	10	10	10	12000	5.04	2.73291	1.3	1.49
20211014142	20211026	test	LINEAR	GE_Healthcare	LOGIQ E8-1	38+2		Female	13	顺产	10	10	10	6000	16.6866	11.1244	1.2	1.4
20210322257	20210326	train	LINEAR	GE_Healthcare	LOGIQS8	39+3	3030	Female	5	剖腹产	10	10	10	10000	15.336	9	1.2	1.4
20210322257	20210406	train	LINEAR	GE_Healthcare	LOGIQS8	39+3	3030	Female	16	剖腹产	10	10	10	10000	15.336	9	1.3	1.1
20210210132	20210214	train	LINEAR	GE_Healthcare	LOGIQS8	29	1330	Male		剖腹产	10	10	10	8500	16.5977	9	1.3	1.49
20210210132	20210222	train	LINEAR	GE_Healthcare	LOGIQS8	29	1330	Male		剖腹产	10	10	10	8500	16.5977	9	1.3	1.1
20211229240	20211230	train	LINEAR	GE_Healthcare	LOGIQS8	38+3	2900	Male		顺产	10	10	10				NULL	NULL
20220627171	20220628	train	LINEAR	GE_Healthcare	LOGIQ E8	36+2	2850	Male	2	剖腹产	5	10	10				1.2	1.4
20220822144	20220822	train	LINEAR	GE_Healthcare	LOGIQ E8-1	35+5	2920	Male	1	剖腹产	9	10	10	8500	9.22095	5	1.2	1.3
20210916271	20210917	train	LINEAR	GE_Healthcare	LOGIQS8	32+6	2100	Male	2	剖腹产	8	9	9	10000	15.3	9	1.2	1.4
20211014095	20211014	test	CURVED	Wisonic	Clivia 90	39+1	3400	Female	3	顺产	10	10	10	6000	16.6866	11.1244	NULL	NULL
20220307142	20220309	train	CURVED	GE_Healthcare	LOGIQ E8-1	39+6	3440	Male		剖腹产	7	10	10	3000	18.4419	10	1	NULL
20210728228	20210729	train	CURVED	EDAN_INSTRUMENTS,INC	Acclarix	33+1	2100	Male	14	剖腹产	9	9	9		13.6758	10.0029	1.3	1.4
20220621242	20220622	train	LINEAR	GE_Healthcare	LOGIQS8			Male		剖腹产				15000	12.8914	7	1.3	0.8
20210920306	20210922	train	LINEAR	GE_Healthcare	LOGIQS8	40+1	3080	Female	5	剖腹产	10	10	10	8500	17.04	10	NULL	NULL
20220801119	20220802	train	LINEAR	GE_Healthcare	LOGIQS8	40+4	3690	Female	2	顺产	9	10		8500	18.744	11	1	NULL
20220712141	20220713	train	LINEAR	GE_Healthcare	LOGIQS8	40+1	4010	Female	2	剖腹产	7	8	8	8500	18.4419	10	1.3	1.4
20210104122	20210131	train	LINEAR	Voluson	Voluson E10-1	37+2	2970	Male		顺产	10	10			16.4664	11.3976	1.2	1.4
20220528130	20220602	train	LINEAR	GE_Healthcare	LOGIQ E8	40+6	3050	Male	18	顺产	10	10					0.8	0.59
20220211064	20220211	train	LINEAR	GE_Healthcare	LOGIQ E8	34+5	2350	Male	2	剖腹产	10	10	10	8500	18.4419	10	0.9	0.6
20210324008	20210325	test	LINEAR	GE_Healthcare	LOGIQE10	37	2000	Male	1	顺产	3	7	7	8500	18.4163	10	NULL	NULL
20210324008	20210326	test	LINEAR	GE_Healthcare	LOGIQS8	37	2000	Male	2	顺产	3	7	7	8500	18.4163	10	1.3	1.4
20220803133	20220814	test	LINEAR	GE_Healthcare	LOGIQS8	36	3280	Male	31	顺产	3	9	10				NULL	NULL
20210307113	20210307	test	LINEAR	GE_Healthcare	LOGIQS8	40+1	3000	Male	20	顺产				8500	20.2861	11	0.9	0.69
20220321024	20220322	train	LINEAR	GE_Healthcare	LOGIQS8	39+6	2970	Female	2	顺产	9	10	10	8500	17.04	10	1.3	1.1
20220321024	20220328	train	LINEAR	GE_Healthcare	LOGIQS8	39+6	2970	Female	8	顺产	9	10	10	8500	17.04	10	0.9	0.5
20220515095	20220515	train	LINEAR	GE_Healthcare	LOGIQ E8-1	33	1850	Male	5	剖腹产	10	10	10				1.3	1.3
20220807178	20220808	test	LINEAR	GE_Healthcare	LOGIQS8	38+4	2750	Male	4	剖腹产	10	10		8500	18.4163	10	0.6	0.3
20211128013	20211128	train	LINEAR	GE_Healthcare	LOGIQS8	39+5	3200	Female		顺产	10	10	10	8500	18.4163	10	1.3	1
20220212130	20220213	test	LINEAR	GE_Healthcare	LOGIQS8	28+1	1530	Female	25	顺产	10	10	10	8500	14.7535	8	1.3	NULL
20220507110	20220507	train	LINEAR	GE_Healthcare	LOGIQS8	34+1	2400	Male	4	剖腹产	10	10	10	8500	15.3	9	1.3	1.4
20220507110	20220514	train	LINEAR	GE_Healthcare	LOGIQS8	34+1	2400	Male	11	剖腹产	10	10	10	8500	15.3	9	1.3	1.4
20210504214	20210507	test	CURVED	EDAN INSTRUMENTS,INC	Acclarix	29	950	Male	4	剖宫产	9	10	10		13.6758	10.0029	1.3	0.5
20210504214	20210515	test	LINEAR	GE Healthcare	LOGIQE8	29	950	Male	12	剖宫产	9	10	10		13.6758	10.0029	1.3	0.8
20210504214	20210517	test	LINEAR	GE Healthcare	LOGIQE9	29	950	Male	14	剖宫产	9	10	10		13.6758	10.0029	1.3	1.1
20210504214	20210524	test	LINEAR	GE Healthcare	LOGIQE8	29	950	Male	21	剖宫产	9	10	10		13.6758	10.0029	NULL	NULL
20210504214	20210529	test	LINEAR	GE Healthcare	LOGIQE8	29	950	Male	26	剖宫产	9	10	10		13.6758	10.0029	0.8	0.59
20210504214	20210601	test	CURVED	EDAN INSTRUMENTS,INC	Acclarix	29	950	Male	98	剖宫产	9	10	10		13.6758	10.0029	1.3	1
20210506202	20210511	train	LINEAR	GE Healthcare	LOGIQE8	27	940	Male	190	顺产	8	9		8500	18.4163	10	1.3	1.3
20210508095	20210508	train	CURVED	EDAN INSTRUMENTS,INC	Acclarix	30+1	1500	Female	87	顺产	5	7	9		10.2606	7.50489	1.2	1.3
20210508130	20210512	train	LINEAR	GE Healthcare	LOGIQE8	38+1	2080	Female	4	顺产	10	10		8500	20.258	11	0.8	NULL
20210510143	20210511	train	CURVE	GE Healthcare	LOGIQE8	30+1	990	Female	2	剖宫产	0	5	8	8500	14.7535	8	0.8	0.59
20210511248	20210522	train	LINEAR	GE Healthcare	LOGIQE8	27+1	1090	Male	14	顺产	9	10		8500	15.336	9	1.3	1.49
20210511248	20210527	train	CURVED	EDAN INSTRUMENTS,INC	Acclarix	27+1	1090	Male	19	顺产	9	10		4000	15.336	9	0.8	0.59
20210511248	20210612	train	LINEAR	GE Healthcare	LOGIQS8	27+1	1090	Male	104	顺产	9	10		8500	15.336	9	1.2	1.49
20210513134	20210516	train	LINEAR	GE Healthcare	LOGIQS8	30+2	1480	Male	4	剖宫产	1	3	5	10000	11.9338	7.01989	1.3	1.4
20210513134	20210520	train	CURVED	EDAN INSTRUMENTS,INC	Acclarix	30+2	1480	Male	8	剖宫产	1	3	5	5500	11.9338	7.01989	1.2	1.3
20210513134	20210611	train	LINEAR	GE Healthcare	LOGIQE8	30+2	1480	Male	99	剖宫产	1	3	5	10000	11.9338	7.01989	NULL	NULL
20210518098	20210518	train	CURVE	GE Vingmed Ultrasound	Vivid E95	35	2640	Male	4	剖宫产	10	10	10		33.3622	12.201	1	0.9
20210518222	20210530	train	CURVED	EDAN INSTRUMENTS,INC	Acclarix	28	1250	Male	12	剖宫产	9	10			12.1563	8.89146	1.3	1.49
20210518234	20210520	train	CURVED	EDAN INSTRUMENTS,INC	Acclarix	26+2	1100	Male	2	顺产	3	6	8		12.1563	8.89146	1.3	1.4
20210518234	20210617	train	CURVED	EDAN INSTRUMENTS,INC	Acclarix	26+2	1100	Male	99	顺产	3	6	8		12.1563	8.89146	1.3	1.2
20210601118	20210604	train	CURVED	EDAN INSTRUMENTS,INC	Acclarix	38+5	2900	Female	73	顺产	6	7			13.6758	10.0029	1.2	1.4
20210603236	20210604	train	LINEAR	GE Healthcare	LOGIQS8	32+2	1800	Male	86	剖宫产				13000	5.04	2.96471	1.3	1.3
20210603236	20210609	train	CURVE	GE Healthcare	LOGIQE8	32+2	1800	Male	91	剖宫产				13000	5.04	2.96471	1.2	1.4
20210604126	20210616	train	LINEAR	GE Healthcare	LOGIQE8	29	950	Male	113	剖宫产	9	10	10	8500	11.928	7	1.3	1.4
20210604126	20210717	train	CURVE	GE Healthcare	LOGIQE8	29	950	Male	214	剖宫产	9	10	10	8500	11.928	7	1.3	1.49
20210606094	20210606	test	CURVE	GE Healthcare	LOGIQE8	40+5	3400	Female	82	顺产	7	9	10	8500	15.336	9	NULL	NULL
20210606999	20210609	test	LINEAR	GE Healthcare	LOGIQE8			Female		顺产				8500	11.928	7	NULL	NULL
20210607202	20210608	train	CURVED	GE Healthcare	LOGIQE9			Female		顺产							1.3	1.1
20210608213	20210613	train	LINEAR	GE Healthcare	LOGIQS8	30+3	1200	Female	92	剖腹产	10	10			13.6758	10.0029	NULL	NULL
20210608213	20210622	train	CURVED	EDAN INSTRUMENTS,INC	Acclarix	30+3	1200	Female	101	剖腹产	10	10			13.6758	10.0029	NULL	NULL
20210608213	20210630	train	CURVED	EDAN INSTRUMENTS,INC	Acclarix	30+3	1200	Female	109	剖腹产	10	10			13.6758	10.0029	1.2	1.49
20210613078	20210621	train	LINEAR	GE Healthcare	LOGIQE8	28+2	850	Female	9	剖宫产	0	5	7	8000	11.928	7	1.3	1.4
20210617208	20210622	train	LINEAR	GE Healthcare	LOGIQE8	30+3	1400	Male	13	剖宫产	8	10		8500	13.632	8	1.3	1.4
20210623199	20210626	train	LINEAR	GE Healthcare	LOGIQE8	38	2800	Female	3	剖腹产	0	2	4	8500	17	10	NULL	NULL
20210623199	20210630	train	LINEAR	GE Healthcare	LOGIQS8	38	2800	Female	7	剖腹产	0	2	4	8500	17	10	1.3	0.9
20210625123	20210707	test	CURVED	EDAN INSTRUMENTS,INC	Acclarix	39+3	3350	Male	82	顺产	6	6	7		15.9551	11.67	0.7	NULL
20210625999	20210625	train	CURVED	EDAN INSTRUMENTS,INC	Acclarix			Male		顺产					11.3965	8.33575	1.2	1.4
20210627136	20210706	train	LINEAR	GE Healthcare	LOGIQE8	32+6	1820	Male	96	顺产	10	10	10	8500	15.336	9	1.3	1.4
20220812145	20220901	train	LINEAR	GE Healthcare	LOGIQE8	29+4	1460	Male	91	顺产	7	8	8				1.3	1.59
20220826167	20220907	test	LINEAR	GE Healthcare	LOGIQE8	29+2	1180	Male	83	剖腹产	10	10	10	8500	13.632	8	1.3	1.49
20220826168	20220907	train	LINEAR	GE Healthcare	LOGIQE8	29+2	1180	Male	83	剖腹产	10	10		8500	15.336	9	1.3	1.49
20220826168	20220917	train	LINEAR	GE Healthcare	LOGIQE8	29+2	1180	Male	93	剖腹产	10	10		8500	15.336	9	0.8	0.5
20220904050	20220905	train	LINEAR	GE Healthcare	LOGIQE8	31+5	1760	Male	2	剖腹产	5	7	9				1.2	1.4
20220904139	20220919	train	LINEAR	GE Healthcare	LOGIQE8	32	960	Female	88	剖腹产	10	10	10	8500	18.4419	10	1.3	1.4
20220905004	20221118	test	CURVE	GE Healthcare	LOGIQE8	25+6	680	Female	310	剖宫产	6	9	9				1.3	1.4
20220907131	20220907	test	LINEAR	GE Healthcare	LOGIQE8	41	2570	Female	1	剖宫产	9	10		8500	9.20817	5	1.3	1.4
20220907142	20220914	train	LINEAR	GE Healthcare	LOGIQE8	25+6	900	Male	83	顺产	6	7	8	15000	13.632	8	NULL	NULL
20220907142	20220923	train	LINEAR	GE Healthcare	LOGIQE8	25+6	900	Male	92	顺产	6	7	8	15000	13.632	8	0.8	0.5
20220911086	20220921	train	CURVE	GE Healthcare	LOGIQE8	30	1060	Female	12	顺产	8	9	10	6000	15.9939	8.68463	1.3	1.4
20220911104	20221004	train	LINEAR	GE Healthcare	LOGIQE8	30	1300	Female	95	顺产	4	8	9	8500	13.6037	9	NULL	NULL
20220911105	20220911	test	LINEAR	GE Healthcare	LOGIQE8	35+3	2170	Male	1	剖腹产	6	7	9	8500	15.1152	10	1.3	1.1
20220911105	20221002	test	CURVE	GE Healthcare	LOGIQE8	35+3	2170	Male	92	剖腹产	6	7	9	8500	15.1152	10	0.9	0.7
20220916104	20220916	train	LINEAR	GE Healthcare	LOGIQE8	36+2	3000	Female	1	顺产	10	10	10	10000	11.0498	6	NULL	NULL
20220917011	20220917	train	LINEAR	GE Healthcare	LOGIQE8	34	2000	Male	10	顺产	10	10	10	8500	17	10	1.2	0.5
20220917011	20220927	train	CURVE	GE Healthcare	LOGIQE8	34	2000	Male	20	顺产	10	10	10	8500	17	10	1.3	1.4
20220917106	20220927	train	LINEAR	GE Healthcare	LOGIQE8	28+3	1150	Female	13	臀位顺产	5	7	9	8500	13.632	8	1.2	1.4
20220921153	20220925	test	LINEAR	GE Healthcare	LOGIQE8	34+5	2030	Male	6	顺产	10	10	10	8500	15.1152	10	1.3	1.4
20220922052	20220922	test	LINEAR	GE Healthcare	LOGIQE8	33	1860	Male	11	顺产				8500	17.04	10	0.8	0.3
20220922052	20220927	test	LINEAR	GE Healthcare	LOGIQE8	33	1860	Male	16	顺产				8500	17.04	10	NULL	NULL
20220923041	20220924	train	LINEAR	GE Healthcare	LOGIQE8	26+6	940	Male	18	顺产	8	9	9	8500	12.0922	8	NULL	NULL
20220923041	20221007	train	LINEAR	GE Healthcare	LOGIQE8	26+6	940	Male	101	顺产	8	9	9	8500	12.0922	8	NULL	NULL
20220924245	20221016	train	LINEAR	GE Healthcare	LOGIQE8	30+5	1340	Female	94	剖腹产	8	10	10	15000	7.36654	4	1.3	1.4
20220925053	20221016	test	LINEAR	GE Healthcare	LOGIQE8	32+6	1520	Male	92	剖宫产	8	10	10	12000	5.15658	2.8	NULL	NULL
20220925140	20220925	train	LINEAR	GE Healthcare	LOGIQE8	28+1	1100	Male	1	剖腹产	6	8	9	8500	15.336	9	NULL	NULL
20220925140	20220926	train	CURVED	GE Healthcare	LOGIQE8	28+1	1100	Male	2	剖腹产	6	8	9	5500	15.336	9	1.3	1.1
20220925140	20221010	train	LINEAR	GE Healthcare	LOGIQE8	28+1	1100	Male	86	剖腹产	6	8	9	8500	15.336	9	1.3	1.1
20220925140	20221017	train	CURVE	GE Healthcare	LOGIQE8	28+1	1100	Male	93	剖腹产	6	8	9	8500	15.336	9	1.3	1.4
20220925140	20221030	train	LINEAR	GE Healthcare	LOGIQE8	28+1	1100	Male	106	剖腹产	6	8	9	8500	15.336	9	1.3	0.5
20220925140	20221105	train	CURVE	GE Healthcare	LOGIQE8	28+1	1100	Male	181	剖腹产	6	8	9	8500	15.336	9	0.9	0.6
20220925140	20221114	train	CURVE	GE Healthcare	LOGIQE8	28+1	1100	Male	190	剖腹产	6	8	9	8500	15.336	9	1.3	1.1
20221002020	20221006	train	LINEAR	GE Healthcare	LOGIQE8	34+5	2450	Male	76	剖腹产	10	10	10				1.3	1.1
20221004131	20221004	train	LINEAR	GE Healthcare	LOGIQE8	37+4	2460	Female	0	剖宫产	10	10	10				0.8	0.5
20221004131	20221006	train	LINEAR	GE Healthcare	LOGIQE8	37+4	2460	Female	2	剖宫产	10	10	10				0.5	0.2
20221007127	20221007	train	LINEAR	GE Healthcare	LOGIQE8	33+4	1600	Male	99	剖腹产	6	8	10	8500	15.0845	10	NULL	NULL
20221008021	20221008	train	LINEAR	GE Healthcare	LOGIQE8	35+1	2650	Male	4	顺产	9	10	10	8500	13.6037	9	NULL	NULL
20221008095	20221008	test	LINEAR	GE Healthcare	LOGIQE8	35+2	1400	Male	2	顺产	8	9	9	8500	16.5977	9	1.3	1.3
20221009225	20221010	train	LINEAR	GE Healthcare	LOGIQS8	29+6	880	Male	8	剖宫产	10	10	10	8500	15.3	9	1.3	1.4
20221009225	20221111	train	CURVE	GE Healthcare	LOGIQE8	29+6	880	Male	109	剖腹产	10	10	10	8500	15.3	9	NULL	NULL
20221014179	20221107	test	CURVE	GE Healthcare	LOGIQE8	36+4	3400	Female	93	剖腹产	9	10	10	8500	20.2861	11	1.3	1.4
20221017240	20221102	train	LINEAR	GE Healthcare	LOGIQS8	33+5	1850	Male	97	剖宫产	9	10	10	8500	17.04	10	1.3	1.4
20221021343	20221022	train	LINEAR	GE Healthcare	LOGIQE8	27+5	890	Male	17	剖腹产	4	9	9	8500	17.04	10	1.3	1.4
20221021343	20221105	train	CURVE	GE Healthcare	LOGIQE8	27+5	890	Male	100	剖宫产	4	9	9	8500	17.04	10	NULL	NULL
20221021343	20221120	train	CURVE	GE Healthcare	LOGIQE8	27+5	890	Male	115	剖宫产	4	9	9	8500	17.04	10	NULL	NULL
20221022343	20221024	test	LINEAR	GE Healthcare	LOGIQE8	34+2	2050	Male	2	剖宫产	7	8	8	8500	15.336	9	1.3	1.3
20221027158	20221027	train	CURVE	GE Healthcare	LOGIQE8	26+2	3060	Male	10	顺产	9	9	9	8500	20.2861	11	NULL	NULL
20221027158	20221112	train	LINEAR	GE Healthcare	LOGIQE8	26+2	900	Male	95	顺产	9	9	9	8500	20.2861	11	1.3	1.4
20221027158	20221123	train	LINEAR	GE Healthcare	LOGIQE8	26+2	900	Male	106	顺产	9	9	9	8500	20.2861	11	1.3	1.4
20221027158	20221210	train	LINEAR	GE Healthcare	LOGIQE8	26+2	900	Male	193	顺产	9	9	9	8500	20.2861	11	NULL	NULL
20221029044	20221029	train	LINEAR	GE Healthcare	LOGIQE8	32		Male	123	剖宫产				8500	16.5977	9	NULL	NULL
20221030026	20221105	train	LINEAR	GE Healthcare	LOGIQE8	37+4	4100	Male	77	剖宫产	9	10	10	10000	20.2861	11	1.3	1.1
20221030028	20221030	train	LINEAR	GE Healthcare	LOGIQE8	34+1	1660	Female	1	剖腹产	10	10	10	12000	6.8	4	1.2	1.2
20221030165	20221105	train	LINEAR	GE Healthcare	LOGIQE8	35+3	2000	Male	85	剖宫产				10000	16.5977	9	1.3	1.1
20221101313	20221201	train	CURVE	GE Healthcare	LOGIQE8	31+6	1600	Male	188	顺产	10	10		8500	18.744	11	1.2	1.4
20221101331	20221122	test	LINEAR	GE Healthcare	LOGIQE8	31+6	1600	Male	93	顺产	8	8		15000	6.816	4	0.9	0.6
20221101331	20221130	test	LINEAR	GE Healthcare	LOGIQE8	31+6	1600	Male	101	顺产	8	8		15000	6.816	4	0.9	0.7
20221102116	20221102	test	CURVE	GE Healthcare	LOGIQE8	38+6	2900	Male	89	剖腹产	10			6000	21.5487	11.6846	NULL	NULL
20221102132	20221102	train	LINEAR	GE Healthcare	LOGIQE8	36+3	1550	Female	1	剖宫产	10	10	10	8500	16.5977	9	0.8	0.5
20221105125	20221106	train	LINEAR	GE Healthcare	LOGIQE8	25+1	700	Female	78	顺产	8	8	9	8500	16.5747	9	NULL	NULL
20221105125	20221110	train	CURVE	GE Healthcare	LOGIQE8	25+1	700	Female	82	顺产	8	8	9	8500	16.5747	9	1.2	1.4
20221105125	20221120	train	CURVE	GE Healthcare	LOGIQE8	25+1	710	Female	92	顺产	8	8	9	8500	16.5747	9	NULL	NULL
20221105125	20221207	train	LINEAR	GE Healthcare	LOGIQE8	25+1	710	Female	179	顺产	8	8	9	8500	16.5747	9	1.3	1.4
20221105125	20221220	train	LINEAR	GE Healthcare	LOGIQE8	25+1	710	Female	192	顺产	8	8	9	8500	16.5747	9	1.3	1.4
20221116276	20221117	train	CURVE	GE Healthcare	LOGIQE8	37+6	2510	Male	100	剖腹产				8500	15.3	9	NULL	NULL
20221117301	20221118	train	CURVE	GE Healthcare	LOGIQE8	29+6	1450	Female	3	剖宫产	9	7	3	10000	16.5977	9	NULL	NULL
20221117301	20221202	train	LINEAR	GE Healthcare	LOGIQE8	29+6	1450	Female	87	剖宫产	9	7	3	10000	16.5977	9	1.3	0.8
20221117301	20221224	train	CURVE	GE Healthcare	LOGIQE8	29+6	1450	Female	109	剖宫产	9	7	3	10000	16.5977	9	1.3	1.1
20221118084	20221118	test	LINEAR	GE Healthcare	voluson			Male		剖宫产					20.5764	14.2424	1.3	1.4
20221118999	20221128	train	CURVED	GE Healthcare	LOGIQE8			Male		剖宫产							NULL	NULL
20221119226	20221120	train	CURVE	GE Healthcare	LOGIQE8	40	2890	Male	101	顺产	9	10	10	10000	20.2861	11	NULL	NULL
20221121021	20221121	train	CURVE	GE Healthcare	LOGIQE8	40+2	2600	Female	95	剖宫产	9	5	6	8500	20.2861	11	NULL	NULL
20221122029	20221122	train	LINEAR	GE Healthcare	LOGIQE8	38+5	3150	Male	2	顺产	9	10	10	8500	17	10	1.3	1.1
20221202024	20221207	train	LINEAR	GE Healthcare	LOGIQE8	31+5	1650	Female	6	剖腹产	10	10	10	10000	16.5977	9	0.4	0.2
20221202144	20221202	test	LINEAR	GE Healthcare	LOGIQE8	38+5	2800	Female	1	剖腹产	10	10	10	8500	11.0651	6	1.3	1.4
20221203075	20221203	train	LINEAR	GE Healthcare	LOGIQE8	39+6	2800	Male	77	顺产				8500	15.3	9	1.3	1.4
20221203258	20221204	train	LINEAR	GE Healthcare	LOGIQE8	38+3	3630	Female	93	顺产				10000	18.7	11	1.2	1.4
20221215054	20221226	train	CURVE	GE Healthcare	LOGIQE8	34+1	2000	Female	13	剖腹产	8	9	10	10000	18.4419	10	NULL	NULL
20221216108	20221216	train	CURVE	GE Healthcare	LOGIQE8	27+5	800	Male	92	剖腹产	9	10	10	10000	11.928	7	1.3	1.4
20221216108	20221218	train	LINEAR	GE Healthcare	LOGIQE8	27+5	800	Male	94	剖腹产	9	10	10	10000	11.928	7	1.3	0.4
20221216156	20221219	train	LINEAR	GE Healthcare	LOGIQE8	31+6	2030	Female	7	剖腹产	10	10	10	8500	18.4163	10	NULL	NULL
20221217116	20221217	train	LINEAR	GE Healthcare	LOGIQE8	33+3	2200	Female	88	剖腹产	3	4	7	8500	18.4163	10	NULL	NULL
20221217117	20221217	train	LINEAR	GE Healthcare	LOGIQE8	37+2	2900	Male	7	顺产				10000	17	10	1.3	1.3
20221221086	20221222	train	LINEAR	GE Healthcare	LOGIQE8	33+6		Male	108	剖腹产	9	10		8500	20.2861	11	NULL	NULL
20221222016	20221222	train	LINEAR	GE Healthcare	LOGIQE8	29+5	1350	Male	2	剖宫产	6	8		8500	14.7535	8	NULL	NULL
20221223027	20221223	train	LINEAR	GE Healthcare	LOGIQE8	31+5	1450	Male	8	剖宫产	10	10	10	8500	15.3	9	1.3	1.3
20221224035	20221224	train	CURVE	GE Healthcare	LOGIQE8	30+3	1200	Male	11	顺产	0	4	7	10000	16.5977	9	1.3	1.4
20221228075	20221228	train	LINEAR	GE Healthcare	LOGIQE8	35+5	1460	Female	3	顺产	8	10	10	8500	13.632	8	NULL	NULL
20221231069	20221231	train	LINEAR	GE Healthcare	LOGIQE8	32+3	1500	Male	1	顺产	3	5	9	8500	16.5977	9	1.2	1.4

## Sheet: External test set
check_id	check_date	dataset	transducer type	manufacturer	model_name	GA(W)	weight(g)	Sex	Age	Delivery	1min	5min	10min	transducer_frequency	depth_x	depth_y	MI	TIs
20221223027	20230104	长沙妇幼保健院	CURVED	SIEMENS Healthineers	Sequoia	31+5	1450	Male	19	剖宫产							1.3	1.4
20221224035	20230119	长沙妇幼保健院	CURVED	SIEMENS Healthineers	Sequoia	30+3	1200	Male	27	顺产	0	4	7				1.3	1.4
20230325196	20230325	长沙妇幼保健院	CURVED	SIEMENS Healthineers	Sequoia	31	1560	Female	3	剖腹产	8	8	10				NULL	NULL
20230325196	20230414	长沙妇幼保健院	CURVED	SIEMENS Healthineers	Sequoia			Female	23	顺产							NULL	NULL
20230412273	20230425	长沙妇幼保健院	CURVED	SIEMENS Healthineers	Sequoia			Male	22	剖宫产				9000	20.4	12	NULL	NULL
20230418011	20230418	长沙妇幼保健院	CURVED	SIEMENS Healthineers	Sequoia			Female	2	剖宫产				9000	17	10	NULL	NULL
20230505164	20230505	长沙妇幼保健院	CURVED	SIEMENS Healthineers	Sequoia			Female		剖宫产				8500	15.0845	10	1.3	0.7
20230514280	20230515	长沙妇幼保健院	LINEAR	SIEMENS Healthineers	Sequoia	29	1460	Female		顺产	9	10	10	8500	12.0676	8	1.3	1.4
20230607275	20230615	长沙妇幼保健院	CURVED	SIEMENS Healthineers	Sequoia			Female		剖腹产							1.3	1.4
20230607275	20230624	长沙妇幼保健院	CURVED	SIEMENS Healthineers	Sequoia			Female		顺产							1.3	1.4
20230626204	20230627	长沙妇幼保健院	CURVED	SIEMENS Healthineers	Sequoia			Female		剖腹产							1.3	1.4
20230626204	20230630	长沙妇幼保健院	CURVED	SIEMENS Healthineers	Sequoia			Female		顺产							1.3	1.4
20230426135-T	20230502	长沙妇幼保健院	CURVED	SIEMENS Healthineers	Sequoia			Female		剖宫产				10000	15.0845	10	1.3	1.4
20230506140-T	20230507	长沙妇幼保健院	CURVED	SIEMENS Healthineers	Sequoia			Female		剖宫产				8500	15.0845	10	1.3	1.4
20230506140-T	20230513	长沙妇幼保健院	LINEAR	SIEMENS Healthineers	Sequoia	27+2	1050	Male		剖宫产	2	7	7	8500	13.576	9	1.3	1.4
20230506140-T	20230523	长沙妇幼保健院	LINEAR	SIEMENS Healthineers	Sequoia	27+2	1050	Male		剖宫产	2	7	7	8500	18.4163	10	1.5	NULL
20230506140-T	20230603	长沙妇幼保健院	LINEAR	SIEMENS Healthineers	Sequoia	27+2	1050	Male		剖宫产	2	7	7	8500	18.4163	10	1.3	1.4
20230506140-T	20230618	长沙妇幼保健院	LINEAR	SIEMENS Healthineers	Sequoia	27+2	1050	Male		剖宫产	2	7	7	8500	20.258	11	NULL	NULL
20230506142-T	20230506	广州市番禺区妇幼保健院	CURVED	MINDRAY	M11			Female		剖宫产				10000	13.576	9	1.5	NULL
20230506142-T	20230514	广州市番禺区妇幼保健院	LINEAR	MINDRAY	M11	28+6	1350	Male		顺产	8	9	无	8500	13.576	9	1.3	1.4
20230506142-T	20230522	广州市番禺区妇幼保健院	LINEAR	MINDRAY	M11	28+6	1350	Male		顺产	8	9	无	3000	16.6957	9	1.2	1.4
20230506142-T	20230605	广州市番禺区妇幼保健院	LINEAR	MINDRAY	M11	28+6	1350	Male		顺产	8	9	无	8500	16.5747	9	0.9	0.4
20230510125	20230510	广州市番禺区妇幼保健院	LINEAR	MINDRAY	M11	32+1	1800	Female		剖腹产	9	10	10	8500	15.3	9	1.2	1.3
20230510125	20230522	广州市番禺区妇幼保健院	LINEAR	MINDRAY	M11	32+1	1800	Female		剖腹产	9	10	10	3000	18.5507	10	1.3	0.8
20230510125	20230604	广州市番禺区妇幼保健院	LINEAR	MINDRAY	M11	32+1	1800	Female		剖腹产	9	10	10	8500	18.4163	10	0.8	0.5
20230512296-T	20230513	广州市番禺区妇幼保健院	LINEAR	MINDRAY	M11	38+6	3000	Male		顺产	8	8	8	8500	16.5929	11	1.3	1.4
20230519161	20230521	广州市番禺区妇幼保健院	LINEAR	MINDRAY	M11	38+3	3240	Male		剖腹产	无	无	无	8500	18.1014	12	NULL	NULL
20230527329	20230528	广州市番禺区妇幼保健院	LINEAR	MINDRAY	M11	24+6	750	Male		顺产	7	10	10	8500	12.8914	7	1.2	1.5
20230527329	20230608	广州市番禺区妇幼保健院	LINEAR	MINDRAY	M11	24+6	750	Male		顺产	7	10	10	8500	16.5747	9	1.2	1.4
20230527329	20230615	广州市番禺区妇幼保健院	LINEAR	MINDRAY	M11	24+6	750	Male		顺产	7	10	10	8500	16.5747	9	1.3	0.9
20230527329	20230628	广州市番禺区妇幼保健院	LINEAR	MINDRAY	M11	24+6	750	Male		顺产	7	10	10	7000	13.6	8	1.3	0.9
20230625080	20230719	广州市番禺区妇幼保健院	LINEAR	MINDRAY	M11	30+4	2000	Male		剖腹产	5	2	3	10000	18.4163	10	0.8	0.5
20230627183	20230718	广州市番禺区妇幼保健院	LINEAR	MINDRAY	M11	32+3	1820	Female		剖腹产	5	7	7	8500	18.4163	10	1.3	1.4
20230707381	20230826	广州市番禺区妇幼保健院	LINEAR	MINDRAY	M11	26+6	1100	Male		顺产	8	9	不详	8500	18.4163	10	1.3	1.4
20230719318	20230720	广州市番禺区妇幼保健院	LINEAR	MINDRAY	M11	29+4	990	Male		剖腹产	7	9	10	10000	16.5747	9	1.3	1.1
20230725365	20230727	广州市番禺区妇幼保健院	LINEAR	MINDRAY	M11	41	3170	Female		顺产	10	10	10	8500	20.258	11	1.2	1.4
20230809290	20230809	四川省妇幼保健院	LINEAR	MINDRAY	M9	41	760	Female		剖腹产	2	4	4	12000	12.8914	7	1.3	1.1
20230810115	20230821	四川省妇幼保健院	LINEAR	MINDRAY	M9	24+5	800	Male		剖宫产	1	5	9	10000	14.7331	8	1.3	0.9
20230812225	20230922	四川省妇幼保健院	LINEAR	MINDRAY	M9	26+4	800	Male		顺产	3	5	5	8500	16.5747	9	1.3	1.4
20230813060	20230924	四川省妇幼保健院	LINEAR	MINDRAY	M9	26+4	700	Male		顺产	3	5	8	8500	16.5747	9	1.3	1.4
20230813172	20230814	四川省妇幼保健院	LINEAR	MINDRAY	M9	27+1	490	Male		剖腹产	1	2	2	8500	12.8914	7	1.3	0.8
20230820179	20230831	四川省妇幼保健院	LINEAR	MINDRAY	M9	26+2	740	Male		顺产	9	10	10	8500	14.7331	8	1.3	0.8
20230923213	20231003	四川省妇幼保健院	LINEAR	MINDRAY	M9	30+2	1450	Male		剖腹产	8	10	不详	8500	14.7331	8	1.3	1.1
20230928189	20230928	四川省妇幼保健院	LINEAR	MINDRAY	M9	28	1180	Male		剖宫产	6	8	9	8500	14.7331	8	1.3	1.1
20231009152	20231010	四川省妇幼保健院	LINEAR	MINDRAY	M9	26+2	720	Male		顺产	10	10	10	3500	14.8406	8	1.2	NULL
20231011057	20231011	四川省妇幼保健院	LINEAR	MINDRAY	M9	33+1	1480	Male		剖腹产	9	10	10	10000	20.258	11	1.3	1.4
20231012006	20231012	四川省妇幼保健院	LINEAR	MINDRAY	M9	29+2	1020	Female		剖腹产	8	9	9	8500	16.5747	9	1.3	1.4
20231012115	20231108	四川省妇幼保健院	LINEAR	MINDRAY	M9	28+6	1170	Male		剖腹产	5	8	8	7500	16.703	12	NULL	NULL
20231012291	20231012	四川省妇幼保健院	LINEAR	MINDRAY	M9	36+3	2740	Male		剖腹产	0	3	4	10000	18.4163	10	1.2	1.4
20231019109	20231019	四川省妇幼保健院	LINEAR	MINDRAY	M9	28	1180	Male		剖宫产	6	8	9	8500	16.5747	9	1.2	0.4
20231023144	20231023	四川省妇幼保健院	LINEAR	MINDRAY	M9	33+1	1480	Male		剖腹产	9	10	10	8500	18.4163	10	1.3	1.4
20231024246	20231025	四川省妇幼保健院	CURVED	MINDRAY	M9	28+1	1310	Male		剖腹产	8	9	9	4000	15.0327	10.8	NULL	NULL
20231028014	20231028	四川省妇幼保健院	LINEAR	MINDRAY	M9	27+3	1100	Female		顺产	10	10	10	8500	14.7331	8	1.3	1.1
20231029219	20231029	四川省妇幼保健院	LINEAR	MINDRAY	M9	30+5	1600	Male		剖腹产	10	10	10	8500	18.4163	10	1.3	1.4
365775-A	20231208	长沙妇幼保健院	10L4	SIEMENS Healthineers	Sequoia	40+3周	3650	Male	31天	顺产	10	10	5	10000	15.3462	11.5096	0.96	0.73
366680	20231211	长沙妇幼保健院	8V3	SIEMENS Healthineers	Sequoia	39+4周	3250	Female	8天	顺产	10	10	5	3000	14.6667	11	0.8	0.56
366880	20231211	长沙妇幼保健院	10L4	SIEMENS Healthineers	Sequoia	39+6周	3150	Male	9天	顺产	10	10	5	8500	14.7712	11.0784	0.95	0.73
366897	20231212	长沙妇幼保健院	8V3	SIEMENS Healthineers	Sequoia	40+3周	3200	Female	5天	顺产	10	10	5	3000	14.6667	11	0.8	0.56
366902	20231212	长沙妇幼保健院	10L4	SIEMENS Healthineers	Sequoia	39+1周	4150	Male	5天	顺产	10	10	5	9000	14.7712	11.0784	0.95	0.73
366934	20231214	长沙妇幼保健院	8V3	SIEMENS Healthineers	Sequoia	35+周	2100	Male	3天	剖腹产	10	10	5	6500	14.6667	11	0.8	0.56
367177	20231220	长沙妇幼保健院	10L4	SIEMENS Healthineers	Sequoia	39+周	3150	Female	9天	顺产	10	10	5	8500	14.7712	11.0784	0.95	0.73
367193	20240110	长沙妇幼保健院	8V3	SIEMENS Healthineers	Sequoia	39周	3300	Male	28天	顺产	10	10	4	3000	14.6667	11	0.8	0.56
367205	20231221	长沙妇幼保健院	10L4	SIEMENS Healthineers	Sequoia	40+3周	3000	Female	10天	剖腹产	10	10	5	8500	14.7712	11.0784	0.95	0.73
367222	20231221	长沙妇幼保健院	8V3	SIEMENS Healthineers	Sequoia	38+6周	2900	Female	8天	剖腹产	10	10	5	6500	14.6667	11	0.8	0.56
367223	20231221	长沙妇幼保健院	10L4	SIEMENS Healthineers	Sequoia	39+4周	3550	Male	8天	顺产	10	10	5	7500	14.7712	11.0784	0.95	0.73
367303	20231225	长沙妇幼保健院	8V3	SIEMENS Healthineers	Sequoia	40+周	3950	Female	3天	剖腹产	10	10	5	5500	14.6667	11	0.8	0.56
367526	20240102	长沙妇幼保健院	10L4	SIEMENS Healthineers	Sequoia	36+周	3050	Male	7天	顺产	10	10	5	8500	14.7712	11.0784	0.95	0.73
367612	20240104	长沙妇幼保健院	8V3	SIEMENS Healthineers	Sequoia	38+4周	3120	Male	2天	顺产	10	10	5	4000	14.6667	11	0.8	0.56
367678	20240117	长沙妇幼保健院	10L4	SIEMENS Healthineers	Sequoia	34+3周	2600	Male	13天	剖腹产	10	10	5	7500	14.7712	11.0784	0.95	0.73
367753	20240109	长沙妇幼保健院	8V3	SIEMENS Healthineers	Sequoia	37+3周	2850	Female	2天	剖腹产	9	10	5	3000	14.6667	11	0.8	0.56
367860	20240112	长沙妇幼保健院	10L4	SIEMENS Healthineers	Sequoia	38+5周	2950	Male	4天	顺产	10	10	5	10000	14.7712	11.0784	0.95	0.73
367956	20240116	长沙妇幼保健院	8V3	SIEMENS Healthineers	Sequoia	39+周	3150	Male	3天	顺产	10	10	5	4000	14.6667	11	0.8	0.56
368402	20240130	长沙妇幼保健院	10L4	SIEMENS Healthineers	Sequoia	38+6周	3100	Male	9天	顺产	10	10	5	7500	14.7712	11.0784	0.95	0.73
368417	20240131	长沙妇幼保健院	8V3	SIEMENS Healthineers	Sequoia	41+周	3350	Male	4天	顺产	10	10	5	3000	14.6667	11	0.8	0.56
368551	20240205	长沙妇幼保健院	10L4	SIEMENS Healthineers	Sequoia	38+5周	2900	Female	4天	顺产	10	10	5	8500	14.7712	11.0784	0.95	0.73
368593	20240206	长沙妇幼保健院	8V3	SIEMENS Healthineers	Sequoia	38+4周	3200	Male	5天	顺产	10	10	5	5000	14.6667	11	0.8	0.56
368628	20240206	长沙妇幼保健院	10L4	SIEMENS Healthineers	Sequoia	39+6周	2700	Female	5天	顺产	10	10	5	10000	14.7712	11.0784	0.95	0.73
368686	20240207	长沙妇幼保健院	8V3	SIEMENS Healthineers	Sequoia	40+1周	4100	Male	3天	顺产	10	10	5	3000	14.6667	11	0.8	0.56
369213	20240227	长沙妇幼保健院	10L4	SIEMENS Healthineers	Sequoia	40+1周	3500	Female	4天	顺产	10	10	5	8500	14.7712	11.0784	0.95	0.73
369902	20240320	长沙妇幼保健院	8V3	SIEMENS Healthineers	Sequoia	40+1周	3250	Male	4天	顺产	10	10	5	3500	14.6667	11	0.8	0.56
468293	20231213	长沙妇幼保健院	10L4	SIEMENS Healthineers	Sequoia	38周	3300	Male	19天	顺产	10	10	5	8500	14.7712	11.0784	0.95	0.73
468298	20231219	长沙妇幼保健院	8V3	SIEMENS Healthineers	Sequoia	40+周	2700	Male	3天	顺产	10	10	5	3500	14.6667	11	0.8	0.56
539728	20231213	长沙妇幼保健院	10L4	SIEMENS Healthineers	Sequoia	32+周	1250	Female	58天	剖腹产	10	10	5	10000	15.3462	11.5096	0.96	0.73
548743	20231208	长沙妇幼保健院	8V3	SIEMENS Healthineers	Sequoia	39+周	3500	Female	4天	顺产	10	10	5	6000	14.6667	11	0.8	0.56
548795	20231208	长沙妇幼保健院	10L4	SIEMENS Healthineers	Sequoia	41周	3650	Male	12天	顺产	10	10	5	8500	14.7712	11.0784	0.95	0.73
548797	20231208	长沙妇幼保健院	8V3	SIEMENS Healthineers	Sequoia	39+周	3400	Male	8天	剖腹产	10	10	5	3000	14.6667	11	0.8	0.56
548837	20231208	长沙妇幼保健院	10L4	SIEMENS Healthineers	Sequoia	38+3周	4050	Male	6天	剖腹产	10	10	5	8500	14.7712	11.0784	0.95	0.73
548936	20231211	长沙妇幼保健院	8V3	SIEMENS Healthineers	Sequoia	40周	2850	Female	9天	顺产	10	10	5	5500	14.6667	11	0.8	0.56
548937	20231213	长沙妇幼保健院	10L4	SIEMENS Healthineers	Sequoia	39+2周	2650	Female	9天	顺产	10	10	5	8500	14.7712	11.0784	0.95	0.73
548988	20231211	长沙妇幼保健院	8V3	SIEMENS Healthineers	Sequoia	39周	2700	Female	8天	顺产	10	10	5	3000	14.6667	11	0.8	0.56
548993	20231212	长沙妇幼保健院	10L4	SIEMENS Healthineers	Sequoia	37+周	2550	Male	5天	剖腹产	10	10	5	9000	14.7712	11.0784	0.95	0.73
549305	20231212	长沙妇幼保健院	8V3	SIEMENS Healthineers	Sequoia	38+3周	3300	Male	5天	剖腹产	10	10	5	5500	14.6667	11	0.8	0.56
549308	20231212	长沙妇幼保健院	10L4	SIEMENS Healthineers	Sequoia	39+1周	3250	Female	5天	剖腹产	10	10	5	7500	14.7712	11.0784	0.95	0.73
549334	20231213	长沙妇幼保健院	8V3	SIEMENS Healthineers	Sequoia	38+1周	2750	Female	7天	顺产	10	10	5	5500	14.6667	11	0.8	0.56
549343	20231213	长沙妇幼保健院	10L4	SIEMENS Healthineers	Sequoia	39+周	3150	Female	9天	剖腹产	10	10	5	8500	14.7712	11.0784	0.95	0.73
549345	20231213	长沙妇幼保健院	8V3	SIEMENS Healthineers	Sequoia	38+周	3100	Male	10天	剖腹产	10	10	5	3500	14.6667	11	0.8	0.56
549354	20231213	长沙妇幼保健院	10L4	SIEMENS Healthineers	Sequoia	39+周	3250	Male	13天	顺产	10	10	5	9000	14.7712	11.0784	0.95	0.73
549417	20231215	长沙妇幼保健院	8V3	SIEMENS Healthineers	Sequoia	40+1周	3450	Male	5天	顺产	10	10	5	4000	14.6667	11	0.8	0.56
549560	20231227	长沙妇幼保健院	10L4	SIEMENS Healthineers	Sequoia	35+6周	2900	Male	8天	顺产	10	10	5	9000	14.7712	11.0784	0.95	0.73
549729	20231226	长沙妇幼保健院	8V3	SIEMENS Healthineers	Sequoia	38+5周	3100	Male	3天	顺产	10	10	5	6000	14.6667	11	0.8	0.56
549840	20231229	长沙妇幼保健院	10L4	SIEMENS Healthineers	Sequoia	39+周	3900	Male	10天	剖腹产	10	10	5	8500	14.7712	11.0784	NULL	0.73
549938	20240102	长沙妇幼保健院	8V3	SIEMENS Healthineers	Sequoia	39+周	3700	Male	11天	顺产	10	10	5	4000	14.6667	11	0.8	0.56
550034	20240105	长沙妇幼保健院	10L4	SIEMENS Healthineers	Sequoia	39+3周	3300	Male	8天	剖腹产	10	10	5	8500	14.7712	11.0784	0.95	0.73
550889	20240204	长沙妇幼保健院	8V3	SIEMENS Healthineers	Sequoia	38+5周	2950	Female	3天	顺产	10	10	5	3500	14.6667	11	0.8	0.56
550909	20240208	长沙妇幼保健院	10L4	SIEMENS Healthineers	Sequoia	38+1周	2350	Male	7天	顺产	10	10	5	8500	14.7712	11.0784	0.95	0.73
550946	20240205	长沙妇幼保健院	8V3	SIEMENS Healthineers	Sequoia	37+3周	3200	Male	6天	剖腹产	10	10	5	4000	14.6667	11	0.8	0.56
551781	20240312	长沙妇幼保健院	10L4	SIEMENS Healthineers	Sequoia	40周	4050	Male	5天	剖腹产	10	10	5	10000	14.7712	11.0784	0.95	0.73
551799	20240312	长沙妇幼保健院	8V3	SIEMENS Healthineers	Sequoia	38+4周	2950	Male	6天	剖腹产	10	10	5	3500	14.6667	11	0.8	0.56
559832	20240105	长沙妇幼保健院	10L4	SIEMENS Healthineers	Sequoia	29+1周	1100	Female	40天	顺产	10	10	5	8500	14.7712	11.0784	0.95	0.73
559917	20231208	长沙妇幼保健院	8V3	SIEMENS Healthineers	Sequoia	34+3周	2100	Male	12天	剖腹产	10	10	5	5000	14.6667	11	0.8	0.56
560066	20231211	长沙妇幼保健院	10L4	SIEMENS Healthineers	Sequoia	34+6周	2550	Male	10天	顺产	10	10	5	8500	14.7712	11.0784	0.95	0.73
560232	20231208	长沙妇幼保健院	8V3	SIEMENS Healthineers	Sequoia	38+4周	3800	Male	6天	顺产	10	10	5	5500	14.6667	11	0.8	0.56
560261	20231208	长沙妇幼保健院	10L4	SIEMENS Healthineers	Sequoia	36+周	2800	Male	4天	顺产	10	10	5	8500	14.7712	11.0784	0.95	0.73
560279	20231228	长沙妇幼保健院	8V3	SIEMENS Healthineers	Sequoia	34+6周	1850	Male	20天	剖腹产	10	10	5	3000	14.6667	11	0.8	0.56
560282	20231221	长沙妇幼保健院	10L4	SIEMENS Healthineers	Sequoia			Female		顺产				10000	14.7712	11.0784	0.95	0.73
560318	20231211	长沙妇幼保健院	8V3	SIEMENS Healthineers	Sequoia	38+6周	3400	Male	7天	顺产	10	10	5	4500	14.6667	11	0.8	0.56
560321	20231211	长沙妇幼保健院	10L4	SIEMENS Healthineers	Sequoia	39周	3450	Male	9天	剖腹产	10	10	5	9000	14.7712	11.0784	0.95	0.73
560344	20231212	长沙妇幼保健院	8V3	SIEMENS Healthineers	Sequoia	38+6周	2950	Female	4天	顺产	10	10	5	5000	14.6667	11	0.8	0.56
560432	20231215	长沙妇幼保健院	10L4	SIEMENS Healthineers	Sequoia	37+2周	2600	Female	6天	顺产	10	10	5	8500	14.7712	11.0784	0.95	0.73
560490	20231219	长沙妇幼保健院	8V3	SIEMENS Healthineers	Sequoia	40+3周	3650	Male	3天	剖腹产	10	10	5	5000	14.6667	11	0.8	0.56
560535	20231219	长沙妇幼保健院	10L4	SIEMENS Healthineers	Sequoia	35+周	1950	Female	1天	顺产	10	10	5	8500	14.7712	11.0784	0.95	0.73
560556	20231218	长沙妇幼保健院	8V3	SIEMENS Healthineers	Sequoia	38+周	2500	Female	1天	顺产	10	10	5	6000	14.6667	11	0.8	0.56
560586	20231221	长沙妇幼保健院	10L4	SIEMENS Healthineers	Sequoia	38+6周	3950	Male	1天	顺产	10	10	5	8500	14.7712	11.0784	0.95	0.73
560705	20231225	长沙妇幼保健院	8V3	SIEMENS Healthineers	Sequoia	37+周	2300	Male	2天	剖腹产	10	10	5	6500	14.6667	11	0.8	0.56
560784	20240125	长沙妇幼保健院	10L4	SIEMENS Healthineers	Sequoia	33+1周	1600	Female	30天	顺产	10	10	5	9000	14.7712	11.0784	0.95	0.73
560935	20240102	长沙妇幼保健院	8V3	SIEMENS Healthineers	Sequoia	36+周	2750	Female	3天	顺产	10	10	5	6500	14.6667	11	0.8	0.56
560936	20240104	长沙妇幼保健院	10L4	SIEMENS Healthineers	Sequoia	38+5周	2700	Male	4天	顺产	10	10	5	8500	14.7712	11.0784	0.8	0.56
560936	20240109	长沙妇幼保健院	8V3	SIEMENS Healthineers	Sequoia	38+5周	2700	Male	9天	顺产	10	10	5	3000	14.7712	11.0784	0.95	0.73
560942	20240102	长沙妇幼保健院	10L4	SIEMENS Healthineers	Sequoia	38+5周	3450	Female	5天	剖腹产	10	10	5	9000	14.7712	11.0784	0.95	0.73
561112	20240116	长沙妇幼保健院	8V3	SIEMENS Healthineers	Sequoia	35+4周	2950	Male	10天	剖腹产	10	10	5	3500	14.6667	11	0.8	0.56
561122	20240117	长沙妇幼保健院	10L4	SIEMENS Healthineers	Sequoia	37+6周	1970	Female	10天	顺产	10	10	5	8500	14.7712	11.0784	0.95	0.73
561180	20240110	长沙妇幼保健院	8V3	SIEMENS Healthineers	Sequoia	37+6周	2360	Female	2天	顺产	10	10	5	5500	14.6667	11	0.8	0.56
561188	20240110	长沙妇幼保健院	10L4	SIEMENS Healthineers	Sequoia	37周	2400	Female	2天	剖腹产	10	10	5	7500	14.7712	11.0784	0.95	0.73
561213	20240117	长沙妇幼保健院	8V3	SIEMENS Healthineers	Sequoia	39+2周	3450	Male	7天	顺产	10	10	5	3500	14.6667	11	0.8	0.56
561334	20240116	长沙妇幼保健院	10L4	SIEMENS Healthineers	Sequoia	41+周	3500	Female	2天	顺产	10	10	5	9000	14.7712	11.0784	0.95	0.73
561547	20240130	长沙妇幼保健院	8V3	SIEMENS Healthineers	Sequoia	35+1周	2850	Male	9天	顺产	10	10	5	4500	14.6667	11	0.8	0.56
561581	20240125	长沙妇幼保健院	10L4	SIEMENS Healthineers	Sequoia	37+3周	2600	Male	3天	剖腹产	10	10	5	8500	14.7712	11.0784	0.95	0.73
561619	20240126	长沙妇幼保健院	8V3	SIEMENS Healthineers	Sequoia	39+1周	2850	Male	3天	剖腹产	10	10	5	4500	14.6667	11	0.8	0.56
561726	20240204	长沙妇幼保健院	10L4	SIEMENS Healthineers	Sequoia	34+周	2850	Male	8天	剖腹产	10	10	5	8500	14.7712	11.0784	0.95	0.73
561922	20240204	长沙妇幼保健院	8V3	SIEMENS Healthineers	Sequoia	39+1周	2750	Female	5天	顺产	10	10	5	3500	14.6667	11	0.8	0.56
561957	20240205	长沙妇幼保健院	10L4	SIEMENS Healthineers	Sequoia	38+周	3400	Male	6天	顺产	10	10	5	8500	14.7712	11.0784	0.95	0.73
561958	20240205	长沙妇幼保健院	8V3	SIEMENS Healthineers	Sequoia	38周	3000	Male	5天	顺产	10	10	5	5000	14.6667	11	0.8	0.56
562004	20240206	长沙妇幼保健院	10L4	SIEMENS Healthineers	Sequoia	40+1周	3150	Male	7天	顺产	10	10	5	10000	14.7712	11.0784	0.95	0.73
562020	20240206	长沙妇幼保健院	8V3	SIEMENS Healthineers	Sequoia	40+1周	3800	Male	1天	顺产	10	10	5	4500	14.6667	11	0.8	0.56
562028	20240207	长沙妇幼保健院	10L4	SIEMENS Healthineers	Sequoia	38+5周	3000	Female	5天	顺产	10	10	5	8500	14.7712	11.0784	0.95	0.73
562031	20240207	长沙妇幼保健院	8V3	SIEMENS Healthineers	Sequoia	39+5周	3250	Male	8天	剖腹产	10	10	5	3500	14.6667	11	0.8	0.56
562628	20240226	长沙妇幼保健院	10L4	SIEMENS Healthineers	Sequoia	39+6周	3250	Female	8天	顺产	10	10	5	10000	14.7712	11.0784	0.95	0.73
562650	20240227	长沙妇幼保健院	8V3	SIEMENS Healthineers	Sequoia	36+5周	3000	Male	6天	顺产	10	10	5	6000	14.6667	11	0.8	0.56
562988	20240308	长沙妇幼保健院	10L4	SIEMENS Healthineers	Sequoia	38+6周	3450	Male	4天	顺产	10	10	5	7500	14.7712	11.0784	0.95	0.73
563155	20240320	长沙妇幼保健院	8V3	SIEMENS Healthineers	Sequoia	39+3周	3100	Female	9天	顺产	9	10	5	3000	14.6667	11	0.8	0.56
563302	20240318	长沙妇幼保健院	10L4	SIEMENS Healthineers	Sequoia	40+1周	3250	Female	7天	顺产	10	10	5	10000	14.7712	11.0784	0.95	0.73
563364	20240321	长沙妇幼保健院	8V3	SIEMENS Healthineers	Sequoia	37+2周	2100	Female	3天	剖腹产	10	10	5	5500	13.3334	10	1.05	0.58
563368	20240320	长沙妇幼保健院	10L4	SIEMENS Healthineers	Sequoia	38周	2950	Female	8天	顺产	10	10	5	8500	14.7712	11.0784	0.95	0.73
CSFY-dghzn-20240511-003	20240511	四川省妇幼保健院	C11-3s	MINDRAY	M9	33+6	1760	女	1天	剖宫产	6	9	9	4500	13.377	9.61055	1.3	0.3
PYFY-CGYY-20240315-001	20240315	广州市番禺区妇幼保健院	C11-3s	MINDRAY	M11	39+4	3260	Male	3d	顺产	9	10	10	6000	14.7725	10.6131	1.1	0.3
PYFY-CGYY-20240322-005	20240322	广州市番禺区妇幼保健院	L12-4s	MINDRAY	M11	39+4	3260	Female	10d	顺产	9	10	10	7500	13.9544	10.0253	0.8	0.1
PYFY-CHZY-20240109-001	20240109	广州市番禺区妇幼保健院	L12-4s	MINDRAY	M11	40	3620	Male	6d	顺产	9	10	10	8500	13.9544	10.0253	0.8	0.1
PYFY-CJLY-20240124-001	20240124	广州市番禺区妇幼保健院	C11-3s	MINDRAY	M11	37+6	3020	Male	5d	剖腹产	9	10	10	4500	14.7725	10.6131	1.1	0.3
PYFY-CLYY-20240104-002	20240104	广州市番禺区妇幼保健院	C11-3s	MINDRAY	M11	40+3	3640	Male	12d	剖腹产	9	10	10	6500	16.1679	11.6156	1	0.2
PYFY-CMHY-20240330-002	20240330	广州市番禺区妇幼保健院	C11-3s	MINDRAY	M11	36+6	2480	Male	4d	顺产	9	10	10	4000	14.7725	10.6131	1.1	0.3
PYFY-CQLY-20240407-009	20240407	广州市番禺区妇幼保健院	L12-4s	MINDRAY	M11	40+5	2560	Female	6d	顺产	9	10	10	8500	13.9544	10.0253	0.8	0.1
PYFY-CQSY-20240226-001	20240226	广州市番禺区妇幼保健院	L12-4s	MINDRAY	M11	40+3	3550	Female	2d	顺产	9	10	10	8500	15.3498	11.0279	0.9	0.1
PYFY-CRRY-20240330-006	20240330	广州市番禺区妇幼保健院	L12-4s	MINDRAY	M11	36+3	2280	Female	2d	顺产	9	10	10	10000	13.9544	10.0253	0.8	0.1
PYFY-CSY-20231113-002	20231113	广州市番禺区妇幼保健院	L12-4s	MINDRAY	M11	35+6	2580	Female	2d	顺产	9	10	10	9000	13.9544	10.0253	0.8	0.1
PYFY-CSYY-20231205-005	20231205	广州市番禺区妇幼保健院	C11-3s	MINDRAY	M11	38+6	3020	Male	3d	顺产	9	10	10	5500	14.7725	10.6131	1.1	0.3
PYFY-CSYY-20240226-005	20240226	广州市番禺区妇幼保健院	C11-3s	MINDRAY	M11	39+1	3000	Female	4d	顺产	9	10	10	6500	16.1679	11.6156	1	0.2
PYFY-CWJY-20231111-005	20231111	广州市番禺区妇幼保健院	C11-3s	MINDRAY	M11	35+4	2500	Male	1d	顺产	9	10	10	3500	14.7725	10.6131	1.1	0.3
PYFY-CYFY-20240413-002	20240413	广州市番禺区妇幼保健院	L12-4s	MINDRAY	M11	34+2	1600	Female	2d	剖腹产	9	10	10	8500	13.9544	10.0253	0.8	0.1
PYFY-CYHYX-20231221-005	20231221	广州市番禺区妇幼保健院	C11-3s	MINDRAY	M11	38+1	2300	Male	2d	剖腹产	9	10	10	3500	14.7725	10.6131	1.1	0.3
PYFY-CYQY-20240330-003	20240330	广州市番禺区妇幼保健院	L12-4s	MINDRAY	M11	38+4	3460	Male	4d	顺产	9	10	10	8500	15.3498	11.0279	0.9	0.1
PYFY-CYYY-20231113-003	20231113	广州市番禺区妇幼保健院	C11-3s	MINDRAY	M11	34+2	2200	Female	3d	顺产	9	10	10	5500	14.7725	10.6131	1.1	0.3
PYFY-CZHYD-20240226-003	20240226	广州市番禺区妇幼保健院	C11-3s	MINDRAY	M11	33	1910	Female	22d	剖腹产	9	10	10	4000	14.7725	10.6131	1.1	0.3
PYFY-CZYY-20240219-005	20240219	广州市番禺区妇幼保健院	L12-4s	MINDRAY	M11	40+3	2860	Female	4d	顺产	9	10	10	7500	13.9544	10.0253	0.8	0.1
PYFY-DJXYX-20240209-002	20240209	广州市番禺区妇幼保健院	C11-3s	MINDRAY	M11	35	2230	Female	2d	剖腹产	9	10	10	5500	14.7725	10.6131	1.1	0.3
PYFY-DJYY-20240322-004	20240322	广州市番禺区妇幼保健院	C11-3s	MINDRAY	M11	36+5	3090	Male	5d	剖宫产	9	10	10	4000	16.1679	11.6156	1	0.2
PYFY-DMLY-20240301-003	20240301	广州市番禺区妇幼保健院	L12-4s	MINDRAY	M11	41	3410	Male	13d	顺产				9000	15.3498	11.0279	0.9	0.1
PYFY-FSTY-20240124-002	20240124	广州市番禺区妇幼保健院	L12-4s	MINDRAY	M11	34+3	1480	Female	16d	剖腹产	9	10	10	10000	13.9544	10.0253	0.8	0.1
PYFY-FYXY-20240203-001	20240203	广州市番禺区妇幼保健院	L12-4s	MINDRAY	M11	38+3	3420	Female	8d	剖腹产	10	10	10	7500	15.3498	11.0279	0.9	0.1
PYFY-FYYYD-20231111-001	20231111	广州市番禺区妇幼保健院	L12-4s	MINDRAY	M11	29+4	1290	Female	19d	剖腹产	8	10	10	8500	13.9544	10.0253	0.8	0.1
PYFY-FYYYX-20231113-004	20231113	广州市番禺区妇幼保健院	C11-3s	MINDRAY	M11	29+4	1600	Female	21d	剖腹产	8	10	10	5500	14.7725	10.6131	1.1	0.3
PYFY-FYYYX-20231113-004	20231114	广州市番禺区妇幼保健院	C11-3s	MINDRAY	M11			Female		顺产				3000	14.7725	10.6131	1.1	0.3
PYFY-FYYYX-20231113-004	20231122	广州市番禺区妇幼保健院	L12-4s	MINDRAY	M11			Female		剖腹产				7500	13.9544	10.0253	0.8	0.1
PYFY-FZJY-20240413-004	20240413	广州市番禺区妇幼保健院	L12-4s	MINDRAY	M11	38+4	2410	Female	4d	剖腹产	9	10	10	8500	13.9544	10.0253	0.8	0.1
PYFY-GCYYD-20231031-003	20231031	广州市番禺区妇幼保健院	L12-4s	MINDRAY	M11	34+1	1680	Female	1d9h	剖腹产	9	10	10	8500	13.9544	10.0253	0.8	0.1
PYFY-GHZY-20231121-003	20231122	广州市番禺区妇幼保健院	C11-3s	MINDRAY	M11	36+1	2480	Male	19h	顺产	9	10	10	5500	14.7725	10.6131	1.1	0.3
PYFY-GJXY-20231228-001	20231228	广州市番禺区妇幼保健院	L12-4s	MINDRAY	M11	36	2420	Female	2d	剖腹产	8	10	10	7500	13.9544	10.0253	0.8	0.1
PYFY-GJXYD-20231209-001	20231209	广州市番禺区妇幼保健院	L12-4s	MINDRAY	M11	35+1	2660	Female	2d	剖腹产	9	10	10	8500	13.9544	10.0253	0.8	0.1
PYFY-GJXYX-20231209-002	20231209	广州市番禺区妇幼保健院	C11-3s	MINDRAY	M11	35+1	2220	Female	2d	剖腹产	9	10	10	5000	14.7725	10.6131	1.1	0.3
PYFY-GMXY-20240407-005	20240407	广州市番禺区妇幼保健院	L12-4s	MINDRAY	M11	37+1	2040	Male	2d	剖腹产	9	10	10	8500	13.9544	10.0253	0.8	0.1
PYFY-GQY-20240413-001	20240413	广州市番禺区妇幼保健院	C11-3s	MINDRAY	M11	34+6	1920	Female	2d	顺产	9	10	10	4000	14.7725	10.6131	1.1	0.3
PYFY-GWLY-20231221-002	20231221	广州市番禺区妇幼保健院	C11-3s	MINDRAY	M11	39+2	4140	Female	2d	顺产	7	10	10	6500	14.7725	10.6131	1.1	0.3
PYFY-GYTY-20231219-002	20231219	广州市番禺区妇幼保健院	L12-4s	MINDRAY	M11	33+2	1870	Female	13d	剖腹产	10	10	10	9000	13.9544	10.0253	0.8	0.1
PYFY-GZEY-20240226-004	20240226	广州市番禺区妇幼保健院	C11-3s	MINDRAY	M11	33+1	1600	Female	15d	顺产	9	10	10	3000	14.7725	10.6131	1.1	0.3
PYFY-HJBY-20231111-002	20231111	广州市番禺区妇幼保健院	L12-4s	MINDRAY	M11	35+5	2460	Male	2d	剖腹产	9	10	10	9000	13.9544	10.0253	0.8	0.1
PYFY-HJXY-20240104-003	20240104	广州市番禺区妇幼保健院	L12-4s	MINDRAY	M11	36	1780	Male	1d	顺产	9	10	10	10000	12.5589	9.02281	0.8	0.1
PYFY-HLYY-20240226-002	20240226	广州市番禺区妇幼保健院	L12-4s	MINDRAY	M11	35+1	2520	Female	2d	顺产	9	10	10	8500	13.9544	10.0253	0.8	0.1
PYFY-HMDY-20231219-003	20231219	广州市番禺区妇幼保健院	L12-4s	MINDRAY	M11	24+4	1840	Female	1d	顺产	10	10	10	10000	13.9544	10.0253	0.8	0.1
PYFY-HTRY-20231205-003	20231205	广州市番禺区妇幼保健院	C11-3s	MINDRAY	M11	32+1	1860	Male	2d	顺产	9	10	10	6000	13.377	9.61055	1.4	0.3
PYFY-HXY-20240407-001	20240407	广州市番禺区妇幼保健院	C11-3s	MINDRAY	M11	38	2900	Female	23d	剖宫产				6000	14.7725	10.6131	1.1	0.3
PYFY-HYYY-20231031-004	20231031	广州市番禺区妇幼保健院	C11-3s	MINDRAY	M11	38	2180	Female	1d8h	顺产	10	10	10	4000	14.7725	10.6131	1.1	0.3
PYFY-HYYY-20240407-003	20240407	广州市番禺区妇幼保健院	C11-3s	MINDRAY	M11	38+1	2840	Female	2d	剖宫产	9	10	10	3500	14.7725	10.6131	1.1	0.3
PYFY-HZGY-20240219-004	20240219	广州市番禺区妇幼保健院	L12-4s	MINDRAY	M11	37+5	3280	Male	5d	顺产	9	10	10	8500	13.9544	10.0253	0.8	0.1
PYFY-JSSY-20231031-002	20231031	广州市番禺区妇幼保健院	L12-4s	MINDRAY	M11	40+2	3780	Female	4d	顺产	9	10	10	8500	13.9544	10.0253	0.8	0.1
PYFY-LCHYD-20240103-002	20240103	广州市番禺区妇幼保健院	C11-3s	MINDRAY	M11	34+5	2260	Female	2d	剖腹产	9	10	10	4500	13.377	9.61055	1.4	0.3
PYFY-LCHYX-20240103-003	20240103	广州市番禺区妇幼保健院	C11-3s	MINDRAY	M11	34+5	1860	Female	2d	剖腹产	9	10	10	6000	13.377	9.61055	1.4	0.3
PYFY-LFYY-20240113-001	20240113	广州市番禺区妇幼保健院	L12-4s	MINDRAY	M11	38+1	2720	Male	2d	剖腹产	7	10	10	8500	13.9544	10.0253	0.8	0.1
PYFY-LFYY-20240118-001	20240118	广州市番禺区妇幼保健院	C11-3s	MINDRAY	M11	38+1	2720	Male	5d	剖腹产	7	10	10	3000	16.1679	11.6156	1	0.2
PYFY-LGMY-20240407-007	20240407	广州市番禺区妇幼保健院	C11-3s	MINDRAY	M11	38+5	3380	Male	7d	顺产	9	10	10	5500	14.7725	10.6131	1.1	0.3
PYFY-LLYY-20240219-001	20240219	广州市番禺区妇幼保健院	C11-3s	MINDRAY	M11	32+2	1570	Male	8d	剖腹产	9	10	10	4500	13.377	9.61055	1.4	0.3
PYFY-LMJY-20231205-004	20231205	广州市番禺区妇幼保健院	C11-3s	MINDRAY	M11	36+5	2620	Male	2d	顺产	9	10	10	5000	14.7725	10.6131	1.1	0.3
PYFY-LMMY-20240416-002	20240416	广州市番禺区妇幼保健院	C11-3s	MINDRAY	M11	38+5	2920	Male	1d	顺产	9	10	10	5500	14.7725	10.6131	1.1	0.3
PYFY-LMY-20231127-001	20231127	广州市番禺区妇幼保健院	L12-4s	MINDRAY	M11	34+1	2200	Female	1d	剖腹产	9	10	10	9000	13.9544	10.0253	0.8	0.1
PYFY-LQY-20231031-001	20231031	广州市番禺区妇幼保健院	C11-3s	MINDRAY	M11	33+5	2380	Male	21d	剖腹产	9	10	10	4500	14.7725	10.6131	1.1	0.3
PYFY-LRJY-20240330-004	20240330	广州市番禺区妇幼保健院	L12-4s	MINDRAY	M11	33	1980	Male	12d	顺产	9	10	10	8500	13.9544	10.0253	0.8	0.1
PYFY-LSMY-20240322-002	20240322	广州市番禺区妇幼保健院	L12-4s	MINDRAY	M11	39+4	2820	Male	2d	顺产	9	10	10	8500	13.9544	10.0253	0.8	0.1
PYFY-LTDYX-20231121-002	20231122	广州市番禺区妇幼保健院	C11-3s	MINDRAY	M11	35+1	1490	Male	2d	剖腹产	9	10	10	6500	14.7725	10.6131	1.1	0.3
PYFY-LXXY-20240119-003	20240119	广州市番禺区妇幼保健院	L12-4s	MINDRAY	M11	40+4	3900	Female	4d	剖腹产	8	10	10	8500	13.9544	10.0253	0.8	0.1
PYFY-LYWY-20231229-002	20231229	广州市番禺区妇幼保健院	C11-3s	MINDRAY	M11	35+4	2560	Female	2d	剖腹产	9	10	10	3000	14.7725	10.6131	1.1	0.3
PYFY-LYXY-20240301-001	20240306	广州市番禺区妇幼保健院	L12-4s	MINDRAY	M11	36+5	2120	Female	2d	顺产	9	10	10	7500	13.9544	10.0253	0.8	0.1
PYFY-LYYY-20240113-001	20240124	广州市番禺区妇幼保健院	C11-3s	MINDRAY	M11	37+3	3100	Female	3d	剖腹产	3	8	8	4000	14.7725	10.6131	1.1	0.3
PYFY-LYZY-20231121-004	20231122	广州市番禺区妇幼保健院	L12-4s	MINDRAY	M11	36+6	2860	Female	1d	顺产	10	10	10	8500	13.9544	10.0253	0.8	0.1
PYFY-LZCY-20240322-003	20240322	广州市番禺区妇幼保健院	C11-3s	MINDRAY	M11	35+3	3080	Female	2d	顺产	9	10	10	6000	14.7725	10.6131	1.1	0.3
PYFY-LZHYD-20231205-002	20231205	广州市番禺区妇幼保健院	L12-4s	MINDRAY	M11	35+7	2900	Female	1d	剖腹产	9	10	10	8500	13.9544	10.0253	0.8	0.1
PYFY-LZHYX-20231205-001	20231205	广州市番禺区妇幼保健院	L12-4s	MINDRAY	M11	35+6	2360	Female	1d	剖腹产	9	10	10	8500	13.9544	10.0253	0.8	0.1
PYFY-MCXY-20240322-001	20240322	广州市番禺区妇幼保健院	L12-4s	MINDRAY	M11	35+4	2020	Female	7d	剖宫产	9	10	10	10000	13.9544	10.0253	0.8	0.1
PYFY-MHDY-20240119-002	20240119	广州市番禺区妇幼保健院	C11-3s	MINDRAY	M11	37	2610	Male	2d	剖腹产	10	10	10	4000	14.7725	10.6131	1.1	0.3
PYFY-MLSY-20240407-002	20240407	广州市番禺区妇幼保健院	L12-4s	MINDRAY	M11	34+5	2340	Male	2d	顺产	8	9	10	8500	13.9544	10.0253	0.8	0.1
PYFY-MYY-20240401-001	20240401	广州市番禺区妇幼保健院	C11-3s	MINDRAY	M11	30+2	1280	Female	25d	剖宫产	8	9	9	4500	14.7725	10.6131	1.1	0.3
PYFY-MYY-20240407-008	20240407	广州市番禺区妇幼保健院	L12-4s	MINDRAY	M11	39+4	3320	Male	2d	顺产	9	10	10	8500	13.9544	10.0253	0.8	0.1
PYFY-OYLLY-20240330-005	20240330	广州市番禺区妇幼保健院	C11-3s	MINDRAY	M11	36+5	2480	Male	5d	顺产	9	10	10	5000	14.7725	10.6131	1.1	0.3
PYFY-PYXY-20240407-006	20240407	广州市番禺区妇幼保健院	L12-4s	MINDRAY	M11	32+3	1690	Female	26d	顺产	9	10	10	9000	13.9544	10.0253	0.8	0.1
PYFY-QAMY-20240122-001	20240122	广州市番禺区妇幼保健院	C11-3s	MINDRAY	M11	37+5	2180	Female	9d	剖腹产	9	10	10	5000	14.7725	10.6131	1.1	0.3
PYFY-RCLY-20240416-001	20240416	广州市番禺区妇幼保健院	L12-4s	MINDRAY	M11	32	2000	Male	20d	顺产	9	10	10	8500	13.9544	10.0253	0.8	0.1
PYFY-SJY-20240124-004	20240124	广州市番禺区妇幼保健院	L12-4s	MINDRAY	M11	38+5	2710	Male	1d	顺产	8	8	9	10000	13.9544	10.0253	0.8	0.1
PYFY-SSHY-20231229-004	20231229	广州市番禺区妇幼保健院	L12-4s	MINDRAY	M11	39+2	3220	Female	2d	剖腹产	9	10	10	7500	13.9544	10.0253	0.8	0.1
PYFY-SXFY-20240226-007	20240226	广州市番禺区妇幼保健院	L12-4s	MINDRAY	M11	40+2	3100	Female	4d	剖腹产	9	10	10	7500	13.9544	10.0253	0.8	0.1
PYFY-TJCYD-20231221-001	20231221	广州市番禺区妇幼保健院	L12-4s	MINDRAY	M11	35+4	2280	Male	2d	剖腹产	10	10	10	8500	13.9544	10.0253	0.8	0.1
PYFY-TJCYX-20231221-003	20231221	广州市番禺区妇幼保健院	L12-4s	MINDRAY	M11	35+4	2550	Female	2d	剖腹产	9	10	10	8500	13.9544	10.0253	0.8	0.1
PYFY-TJYY-20231221-004	20231221	广州市番禺区妇幼保健院	C11-3s	MINDRAY	M11	41	3480	Male	2d	剖腹产	10	10	10	6000	14.7725	10.6131	1.1	0.3
PYFY-TSTY-20240219-008	20240223	广州市番禺区妇幼保健院	L12-4s	MINDRAY	M11	39+5	2720	Female	1d	顺产	9	10	10	8500	13.9544	10.0253	0.8	0.1
PYFY-TWHY-20231111-004	20231111	广州市番禺区妇幼保健院	L12-4s	MINDRAY	M11	38	2780	Female	12d	顺产	9	10	10	8500	13.9544	10.0253	0.8	0.1
PYFY-WLQY-20240407-004	20240407	广州市番禺区妇幼保健院	C11-3s	MINDRAY	M11	38	2380	Female	2d	顺产	9	10	10	4500	14.7725	10.6131	1.1	0.3
PYFY-WLQY-20240413-006	20240413	广州市番禺区妇幼保健院	C11-3s	MINDRAY	M11	38	2380	Female	7d	顺产	9	10	10	4000	14.7725	10.6131	1.1	0.3
PYFY-WSSY-20231031-005	20231031	广州市番禺区妇幼保健院	C11-3s	MINDRAY	M11	39+6	3920	Male	3d	顺产	9	10	10	5500	14.7725	10.6131	1.1	0.3
PYFY-WYFY-20231126-001	20231127	广州市番禺区妇幼保健院	C11-3s	MINDRAY	M11	36+5	2580	Female	2d	剖腹产	9	10	10	4500	14.7725	10.6131	1.1	0.3
PYFY-XCXY-20240124-003	20240124	广州市番禺区妇幼保健院	L12-4s	MINDRAY	M11	35+5	1620	Female	9d	剖腹产	9	10	10	10000	13.9544	10.0253	0.8	0.1
PYFY-XLLY-20240219-003	20240219	广州市番禺区妇幼保健院	C11-3s	MINDRAY	M11	38+3	2840	Male	3d	剖腹产	9	10	10	3000	14.7725	10.6131	1.1	0.3
PYFY-XLXY-20240413-003	20240413	广州市番禺区妇幼保健院	C11-3s	MINDRAY	M11	34	1700	Female	2d	剖腹产	9	10	10	6500	14.7725	10.6131	1.1	0.3
PYFY-XMRY-20231219-001	20231219	广州市番禺区妇幼保健院	C11-3s	MINDRAY	M11	40+5	4200	Female	1d	剖腹产	9	10	10	5000	16.1679	11.6156	1	0.2
PYFY-XQXY-20240219-007	20240219	广州市番禺区妇幼保健院	C11-3s	MINDRAY	M11	38+5	2920	Female	3d	顺产	9	10	10	4000	14.7725	10.6131	1.1	0.3
PYFY-XSHY-20240219-002	20240219	广州市番禺区妇幼保健院	C11-3s	MINDRAY	M11	40+6	3680	Male	6d	顺产	8	10	10	3000	14.7725	10.6131	1.2	0.4
PYFY-YGZY-20240330-007	20240330	广州市番禺区妇幼保健院	L12-4s	MINDRAY	M11	36+3	3300	Male	2d	顺产	9	10	10	7500	13.9544	10.0253	0.8	0.1
PYFY-YHPY-20240109-002	20240109	广州市番禺区妇幼保健院	C11-3s	MINDRAY	M11	40+4	3150	Female	2d	顺产	8	10	10	3000	14.7725	10.6131	1.1	0.3
PYFY-YHYY-20240301-002	20240301	广州市番禺区妇幼保健院	C11-3s	MINDRAY	M11	38+2	3080	Male	5d	顺产	9	10	10	5500	14.7725	10.6131	1.1	0.3
PYFY-YJHYX-20231229-001	20231229	广州市番禺区妇幼保健院	C11-3s	MINDRAY	M11	32+5	2100	Female	8d	剖腹产	8	10	10	4000	13.377	9.61055	1.4	0.3
PYFY-ZCYY-20240112-001	20240113	广州市番禺区妇幼保健院	C11-3s	MINDRAY	M11	40+1	3550	Male	2d	顺产	9	10	10	3000	14.7725	10.6131	1.1	0.3
PYFY-ZHLY-20231111-003	20231111	广州市番禺区妇幼保健院	C11-3s	MINDRAY	M11	40+2	3600	Male	5d	顺产	6	10	10	6500	16.1679	11.6156	1	0.2
PYFY-ZJYY-20240306-001	20240306	广州市番禺区妇幼保健院	C11-3s	MINDRAY	M11	41	2980	Male	4d	顺产	9	10	10	4500	14.7725	10.6131	1.1	0.3
PYFY-ZLFY-20240219-006	20240219	广州市番禺区妇幼保健院	L12-4s	MINDRAY	M11	38+3	3650	Male	5d	剖腹产	9	10	10	7500	13.9544	10.0253	0.8	0.1
PYFY-ZQLY-20240330-001	20240330	广州市番禺区妇幼保健院	C11-3s	MINDRAY	M11	39+3	3360	Male	5d	顺产	9	10	10	4500	16.1679	11.6156	1	0.2
PYFY-ZXRY-20240124-005	20240124	广州市番禺区妇幼保健院	C11-3s	MINDRAY	M11	39+1	3700	Female	9d	顺产	10	10	10	4000	16.1679	11.6156	1	0.2
PYFY-ZXYY-20240119-001	20240119	广州市番禺区妇幼保健院	L12-4s	MINDRAY	M11	32+5	1780	Female	1d	剖腹产	8	10	10	7500	13.9544	10.0253	0.8	0.1
PYFY-ZYRY-20240413-005	20240413	广州市番禺区妇幼保健院	L12-4s	MINDRAY	M11	37+4	2360	Male	5d	剖腹产	9	10	10	7500	13.9544	10.0253	0.8	0.1
PYFY-ZYYY-20231229-003	20231229	广州市番禺区妇幼保健院	L12-4s	MINDRAY	M11	39+1	2460	Female	2d	顺产	6	10	10	8500	13.9544	10.0253	0.8	0.1
PYFY-ZZHY-20240104-001	20240104	广州市番禺区妇幼保健院	L12-4s	MINDRAY	M11	38+1	2420	Female	2d	顺产	10	10	10	10000	13.9544	10.0253	0.8	0.1
PYFY-ZZQY-20240103-001	20240103	广州市番禺区妇幼保健院	L12-4s	MINDRAY	M11	38+2	3050	Male	5d	顺产	7	10	10	7500	13.9544	10.0253	0.8	0.1
scfy-bslmzz-20240312-001	20240312	四川省妇幼保健院	C11-3s	MINDRAY	M9	31	1420	Male	27天	剖宫产	9	10	10	5000	14.7725	10.6131	1.3	0.3
SCFY-chyzxy-20240422-002	20240422	四川省妇幼保健院	L12-4s	MINDRAY	M9	36	2430	Male	3天	剖宫产	10	10	10	8500	12.5589	9.02281	0.5	0.1
SCFY-CLXZN-20240330-002	20240330	四川省妇幼保健院	C11-3s	MINDRAY	M9	32+3	1270	Female	18天	剖宫产	10	10	10	3000	14.7725	10.6131	1.3	0.3
SCFY-CXZDY-20240330-003	20240330	四川省妇幼保健院	L12-4s	MINDRAY	M9	33+2	1670	Female	2天	剖宫产	10	10	10	8500	13.9544	10.0253	0.5	0.1
SCFY-ddhzz-20240419-001	20240419	四川省妇幼保健院	C11-3s	MINDRAY	M9	35	2335	Male		剖宫产	10	10	10	4500	13.377	9.61055	1.3	0.3
SCFY-dhzn-20240421-004	20240421	四川省妇幼保健院	L12-4s	MINDRAY	M9	36+2	2450	Female	1天	顺产	10	10	10	7500	12.5589	9.02281	0.5	0.1
SCFY-dqqzn-20240501-004	20240501	四川省妇幼保健院	C11-3s	MINDRAY	M9	35+2	2930	Female	1天	剖宫产	10	10	10	5000	14.7725	10.6131	1.3	0.3
SCFY-dyzz-20240420-001	20240420	四川省妇幼保健院	L12-4s	MINDRAY	M9	39+3	3360	Male	3天	顺产	7	9	10	8500	13.9544	10.0253	0.5	0.1
SCFY-fbhzn-20240421-002	20240421	四川省妇幼保健院	C11-3s	MINDRAY	M9	36	2820	Female	4天	剖宫产	10	10	10	4000	13.377	9.61055	1.3	0.3
SCFY-flfzz-20240610-001	20240610	四川省妇幼保健院	L12-4s	MINDRAY	M9	35+4	2140	Male	4天	剖宫产	10	10	10	9000	13.9544	10.0253	0.5	0.1
scfy-fxyzxy-20240312-003	20240312	四川省妇幼保健院	C11-3s	MINDRAY	M9	33	1810	Male	11天	剖宫产	9	10	10	6500	14.7725	10.6131	1.3	0.3
SCFY-fyhzdy-20240609-001	20240609	四川省妇幼保健院	L12-4s	MINDRAY	M9	37+1	2280	Female		剖宫产	10	10	10	8500	13.9544	10.0253	0.5	0.1
SCFY-gfzz-20240619-001	20240619	四川省妇幼保健院	C11-3s	MINDRAY	M9	33+1	1500	Male		剖宫产	10	10	10	5500	13.377	9.61055	1.3	0.3
SCFY-GJZN-20240328-003	20240328	四川省妇幼保健院	L12-4s	MINDRAY	M9	33+5	2270	Female	5天	剖宫产	10	10	10	9000	13.9544	10.0253	0.5	0.1
SCFY-gxfzz-20240512-003	20240512	四川省妇幼保健院	C11-3s	MINDRAY	M9	39+2	2930	Male	2天	顺产	10	10	10	4000	16.1679	11.6156	1.3	0.3
SCFY-gyzn-20240520-001	20240520	四川省妇幼保健院	L12-4s	MINDRAY	M9	32+3	1790	Female	1天	剖宫产	9	10	10	7500	12.5589	9.02281	0.5	0.1
SCFY-hhyzn-20240618-001	20240618	四川省妇幼保健院	C11-3s	MINDRAY	M9	35+5	2010	Female	1天	顺产	10	10	10	3500	14.7725	10.6131	1.3	0.3
SCFY-hjyzn-20240501-003	20240501	四川省妇幼保健院	L12-4s	MINDRAY	M9	36+5	2325	女	1天	剖宫产	10	10	10	8500	12.5589	9.02281	0.5	0.1
SCFY-hlzz-20240421-001	20240421	四川省妇幼保健院	C11-3s	MINDRAY	M9	37+2	2312	Female	1天	顺产	10	10	10	5000	13.377	9.61055	1.3	0.3
SCFY-HWRZN-20240615-002	20240615	四川省妇幼保健院	L12-4s	MINDRAY	M9	34	1845	Female	1天	剖宫产	10	10	10	7500	12.5589	9.02281	0.5	0.1
SCFY-hyzdy-20240512-002	20240512	四川省妇幼保健院	C11-3s	MINDRAY	M9	35+1	2420	Female	1天	剖宫产	9	10	10	3500	14.7725	10.6131	1.3	0.3
SCFY-hyzn-20240520-003	20240520	四川省妇幼保健院	L12-4s	MINDRAY	M9	37+2	2630	Female		剖宫产	10	10	10	7500	13.9544	10.0253	0.5	0.1
SCFY-hyzz-20240508-001	20240508	四川省妇幼保健院	C11-3s	MINDRAY	M9	37+5	3240	Male	2天	剖宫产	10	10	10	5000	13.4295	9.64826	1.3	0.3
scfy-jjzz-20240420-003	20240420	四川省妇幼保健院	L12-4s	MINDRAY	M9	32+6	1935	Male	7天	剖宫产	6	9	9	7500	12.5589	9.02281	0.5	0.1
scfy-jjzz-20240420-003	20240422	四川省妇幼保健院	C11-3s	MINDRAY	M9			Female		顺产				6000	13.377	9.61055	1.3	0.3
SCFY-lfmzz-20240522-002	20240522	四川省妇幼保健院	L12-4s	MINDRAY	M9	40	3330	Male	1天	剖宫产	10	10	10	8500	13.9544	10.0253	0.5	0.1
SCFY-lgxzz-20240611-002	20240611	四川省妇幼保健院	C11-3s	MINDRAY	M9	39+6	3410	Male	7天	剖宫产	6	10	10	3500	16.1679	11.6156	1.1	0.3
SCFY-lhzn-20240422-001	20240422	四川省妇幼保健院	L12-4s	MINDRAY	M9	38	3165	Female	3天	剖宫产	10	10	10	7500	13.9544	10.0253	0.5	0.1
SCFY-ljzn-20240502-002	20240502	四川省妇幼保健院	C11-3s	MINDRAY	M9	33+5	1650	Female	1天	剖宫产	10	10	10	5000	13.377	9.61055	1.3	0.3
SCFY-ljzn-20240508-002	20240508	四川省妇幼保健院	L12-4s	MINDRAY	M9	40+6	2995	Female	1天	剖宫产	2	8	9	10000	13.9544	10.0253	0.5	0.1
SCFY-LLZZ-20240417-002	20240417	四川省妇幼保健院	C11-3s	MINDRAY	M9	32+6	2300	Male	5天	顺产	10	10	10	5000	14.7725	10.6131	1.3	0.3
SCFY-llzzn-20240511-002	20240511	四川省妇幼保健院	L12-4s	MINDRAY	M9	40+2	3490	女	1天	剖宫产	10	10	10	7500	15.3498	11.0279	0.5	0.1
SCFY-lmxzdy-20240501-001	20240501	四川省妇幼保健院	C11-3s	MINDRAY	M9	36+2	2440	Male	3天	剖宫产	10	10	10	5500	14.7725	10.6131	1.3	0.3
SCFY-LNKZZ-20240323-001	20240323	四川省妇幼保健院	L12-4s	MINDRAY	M9	32	1585	Male	9天	剖宫产	10	10	10	8500	13.9544	10.0253	0.5	0.1
SCFY-LQXZZ-20240330-004	20240330	四川省妇幼保健院	C11-3s	MINDRAY	M9	34	2300	Male	2天	剖宫产	2	8	9	5500	14.7725	10.6131	1.3	0.3
SCFY-LSRZDY-20240417-004	20240417	四川省妇幼保健院	L12-4s	MINDRAY	M9	31+6	1620	Male	12天	剖宫产	9	10	10	8500	12.5589	9.02281	0.5	0.1
SCFY-LXZN-20240328-001	20240328	四川省妇幼保健院	C11-3s	MINDRAY	M9	37	2600	Female	2天	顺产	10	10	10	5000	14.7725	10.6131	1.3	0.3
scfy-lyqzz-20240317-001	20240317	四川省妇幼保健院	L12-4s	MINDRAY	M9	30+5	1065	Male	54天	剖宫产	9	10	10	8500	15.3498	11.0279	0.5	0.1
SCFY-LYQZZ-20240317-001-2	20240328	四川省妇幼保健院	C11-3s	MINDRAY	M9	30+5	1065	Male	65天	剖宫产				5500	14.7725	10.6131	1.3	0.3
SCFY-lyxzn-20240502-003	20240502	四川省妇幼保健院	L12-4s	MINDRAY	M9	38+5	2970	Female	2天	剖宫产	9	10	10	8500	13.9544	10.0253	0.5	0.1
SCFY-LYZN-20240615-001	20240615	四川省妇幼保健院	C11-3s	MINDRAY	M9	37+5	2715	Female	1天	剖宫产	10	10	10	5000	14.7725	10.6131	1.3	0.3
SCFY-LYZZ-20240409-001	20240409	四川省妇幼保健院	L12-4s	MINDRAY	M9	39+2	3245	Male	5天	顺产	10	10	10	8500	13.9544	10.0253	0.5	0.1
SCFY-mlzn-20240511-001	20240511	四川省妇幼保健院	C11-3s	MINDRAY	M9	37+6	1988	Female	1天	顺产	10	10	10	6000	13.377	9.61055	1.3	0.3
SCFY-NQLZN-20240417-003	20240417	四川省妇幼保健院	L12-4s	MINDRAY	M9	35+2	2060	Female	1天	剖宫产	10	10	10	10000	12.5589	9.02281	0.5	0.1
SCFY-nxjzn-20240520-002	20240520	四川省妇幼保健院	C11-3s	MINDRAY	M9	36	1940	Female		剖宫产	10	10	10	5500	14.7725	10.6131	1.3	0.3
SCFY-pchzmzn-20240502-004	20240502	四川省妇幼保健院	L12-4s	MINDRAY	M9	37	2525	Female	4天	剖宫产	10	10	10	7500	12.5589	9.02281	0.5	0.1
SCFY-PXRZXY-20240323-004	20240323	四川省妇幼保健院	C11-3s	MINDRAY	M9	33+2	1910	Male	8天	剖宫产	10	10	10	5500	14.7725	10.6131	1.3	0.3
SCFY-QAYZZ-20240417-005	20240417	四川省妇幼保健院	L12-4s	MINDRAY	M9	37+1	3300	Male	2天	剖宫产	9	9	10	8500	15.3498	11.0279	0.5	0.1
SCFY-qmnnzz-20240518-001	20240518	四川省妇幼保健院	C11-3s	MINDRAY	M9	39	3465	Male	1天	剖宫产	10	10	10	4500	14.7725	10.6131	1.2	0.3
SCFY-rdzn-20240618-003	20240618	四川省妇幼保健院	L12-4s	MINDRAY	M9	36+6	2025	Female		剖宫产	10	10	10	8500	12.5589	9.02281	0.5	0.1
SCFY-rlszxy-20240430-001	20240430	四川省妇幼保健院	C11-3s	MINDRAY	M9	36+3	1850	Female		剖宫产	10	10	10	3500	14.7725	10.6131	1.3	0.3
scfy-srzz-20240312-004	20240312	四川省妇幼保健院	L12-4s	MINDRAY	M9	34+6	2650	Male	12天	剖宫产	10	10	10	8500	15.3498	11.0279	0.5	0.1
SCFY-TQZDY-20240323-002	20240323	四川省妇幼保健院	C11-3s	MINDRAY	M9	33+3	1250	Male	1天	剖宫产	10	10	10	6500	14.7725	10.6131	1.3	0.3
SCFY-wkpzn-20240501-005	20240501	四川省妇幼保健院	L12-4s	MINDRAY	M9	39+1	3180	Female	2天	顺产	9	10	10	7500	13.9544	10.0253	0.5	0.1
SCFY-WLXZN-20240615-004	20240615	四川省妇幼保健院	C11-3s	MINDRAY	M9	36+2	2650	Female	2天	剖宫产	10	10	10	5500	14.7725	10.6131	0.5	0.1
SCFY-WLZN-20240615-003	20240615	四川省妇幼保健院	L12-4s	MINDRAY	M9	39+4	3300	Female	1天	剖宫产	10	10	10	8500	15.3498	11.0279	1.3	0.3
SCFY-wlzz-20240607-001	20240607	四川省妇幼保健院	C11-3s	MINDRAY	M9	32	1730	Male	22天	顺产	10	10	10	6000	13.377	9.61055	0.5	0.1
SCFY-wmmzz-20240502-001	20240502	四川省妇幼保健院	L12-4s	MINDRAY	M9	39+2	3385	Male	5天	剖宫产	9	10	10	8500	13.9544	10.0253	1.3	0.3
SCFY-wqzz-20240421-003	20240421	四川省妇幼保健院	C11-3s	MINDRAY	M9	39+4	3405	Male	1天	顺产	10	10	10	5500	14.7725	10.6131	0.5	0.1
SCFY-wqzz-20240421-003	20240422	四川省妇幼保健院	C11-3s	MINDRAY	M9			Female		顺产				5000	14.7725	10.6131	1.3	0.3
SCFY-wrzdy-20240519-001	20240519	四川省妇幼保健院	L12-4s	MINDRAY	M9	30+3	1455	Male	1天	剖宫产	10	10	10	10000	12.5589	9.02281	1.3	0.3
SCFY-wrzxy-20240519-002	20240519	四川省妇幼保健院	L12-4s	MINDRAY	M9	30+3	1200	Male	1天	剖宫产	8	10	10	10000	11.1635	8.02028	0.5	0.1
SCFY-wszz-20240528-001	20240528	四川省妇幼保健院	C11-3s	MINDRAY	M9	37+2	2385	Male	1天	剖宫产	10	10	10	3000	13.377	9.61055	0.5	0.1
SCFY-wtzn-20240611-001	20240611	四川省妇幼保健院	L12-4s	MINDRAY	M9	37+6	2110	Female	3天	剖宫产	10	10	10	8500	12.5589	9.02281	1.3	0.3
SCFY-wwjzn-20240530-003	20240530	四川省妇幼保健院	C11-3s	MINDRAY	M9	37	3300	Female	1天	剖宫产	10	10	10	4000	14.7725	10.6131	0.5	0.1
SCFY-wxxzz-20240530-001	20240530	四川省妇幼保健院	L12-4s	MINDRAY	M9	34+1	2455	Male		剖宫产	10	10	10	8500	12.5589	9.02281	1.3	0.3
SCFY-wxyzz-20240601-001	20240601	四川省妇幼保健院	C11-3s	MINDRAY	M9	35+6	2490	Male	1天	剖宫产	10	10	10	6000	14.7725	10.6131	0.5	0.1
SCFY-wy-20240618-002	20240618	四川省妇幼保健院	L12-4s	MINDRAY	M9	39+2	3080	Male	6天	剖宫产	10	10	10	8500	13.9544	10.0253	1.3	0.3
SCFY-xdmzz-20240610-002	20240610	四川省妇幼保健院	C11-3s	MINDRAY	M9	39+5	3300	Male	1天	顺产	10	10	10	5500	14.7725	10.6131	0.5	0.1
SCFY-xkyzdy-20240420-6-004	20240420	四川省妇幼保健院	L12-4s	MINDRAY	M9	39+5	3280	Male	2天	剖宫产	10	10	10	7500	13.9544	10.0253	1.3	0.3
SCFY-ylqzz-20240621-001	20240621	四川省妇幼保健院	C11-3s	MINDRAY	M9	28+3	1015	Male	1天	剖宫产	1	9	9	6500	11.9816	8.60802	0.5	0.1
SCFY-yqfzn-20240501-002	20240501	四川省妇幼保健院	L12-4s	MINDRAY	M9	36+6	2780	女	1天	剖宫产	7	10	10	10000	13.9544	10.0253	1.3	0.2
SCFY-yshzz-20240619-002	20240619	四川省妇幼保健院	C11-3s	MINDRAY	M9	39+2	3645	Male	2天	顺产	9	10	10	5500	14.7725	10.6131	0.5	0.1
SCFY-ysyzn-20240512-001	20240512	四川省妇幼保健院	L12-4s	MINDRAY	M9	34+2	2280	Female	1天	剖宫产	10	10	10	9000	13.9544	10.0253	1.3	0.3
SCFY-YWFZZ-20240323-003	20240323	四川省妇幼保健院	C11-3s	MINDRAY	M9	30+3	1530	Male	12天	顺产	10	10	10	5500	14.7725	10.6131	0.5	0.1
SCFY-yxyzz-20240522-001	20240522	四川省妇幼保健院	L12-4s	MINDRAY	M9	35+2	1440	Male	1天	剖宫产	9	10	10	7500	12.5589	9.02281	1.3	0.3
SCFY-zczn-20240420-002	20240420	四川省妇幼保健院	C11-3s	MINDRAY	M9	37	2285	Female	1天	剖宫产	10	10	10	6500	13.377	9.61055	0.5	0.1
SCFY-ZJLZZ-20240409-002	20240409	四川省妇幼保健院	L12-4s	MINDRAY	M9	39+2	4160	Male	1天	顺产	6	9	9	8500	12.5589	9.02281	1.3	0.3
SCFY-ZKWZZ-20240328-004	20240328	四川省妇幼保健院	C11-3s	MINDRAY	M9	35	2465	Male	1天	剖宫产	10	10	10	5000	14.7725	10.6131	0.5	0.1
SCFY-zllzz-20240620-001	20240620	四川省妇幼保健院	L12-4s	MINDRAY	M9	40	2910	Male	1天	顺产	8	10	10	8500	13.9544	10.0253	1.3	0.3
SCFY-ZLYZN-20240615-005	20240615	四川省妇幼保健院	C11-3s	MINDRAY	M9	39+2	2685	Female	2天	顺产	10	10	10	6000	14.7725	10.6131	0.5	0.1
scfy-zlzzn-20240317-002	20240317	四川省妇幼保健院	L12-4s	MINDRAY	M9	30+1	885	Female	2月	剖宫产	9	9	9	10000	13.9544	10.0253	1.3	0.3
SCFY-ZMZZ-20240417-001	20240417	四川省妇幼保健院	C11-3s	MINDRAY	M9	40+2	2500	Male	8天	剖宫产	9	10	10	6000	16.1679	11.6156	0.5	0.1
SCFY-ZRZMZZ-20240317-003	20240317	四川省妇幼保健院	L12-4s	MINDRAY	M9	30+3	1820	Male	27天	剖宫产	9	9	9	8500	15.3498	11.0279	1.2	0.3
scfy-zrzmzz-20240317-003-2	20240411	四川省妇幼保健院	L12-4s	MINDRAY	M9	30+3	1820	Male	52天	剖宫产				7500	13.9544	10.0253	0.5	0.1
SCFY-zxmzdy-20240530-002	20240530	四川省妇幼保健院	C11-3s	MINDRAY	M9	35	1950	Female	1天	剖宫产	10	10	10	3500	13.377	9.61055	0.5	0.1
SCFY-ZXRZXY-20240330-001	20240330	四川省妇幼保健院	L12-4s	MINDRAY	M9	33+4	2315	Male	4天	剖宫产	10	10	10	9000	13.9544	10.0253	1.3	0.3
SCFY-zyxzz-20240519-003	20240519	四川省妇幼保健院	C11-3s	MINDRAY	M9	33	1595	Male	1天	剖宫产	10	10	10	5500	13.377	9.61055	0.5	0.1
SCFY-zyzdy-20240518-002	20240518	四川省妇幼保健院	L12-4s	MINDRAY	M9	30+5	1220	Female	3天	剖宫产	10	10	10	8500	11.1635	8.02028	1.3	0.3
SCFY-tqzdy-20240323-002-2	20240412	四川省妇幼保健院	L12-4s	MINDRAY	M9	33+3	1250	Male		剖宫产				9000	11.1635	8.02028	0.5	0.1

## Sheet: Internal test set
check_id	check_date	dataset	transducer type	manufacturer	model_name	GA(W)	weight(g)	Sex	Age	Delivery	1min	5min	10min	transducer_frequency	depth_x	depth_y	MI	TIs
20221229055	20230103	internal	LINEAR	GE Healthcare	LOGIQS8	39	3500	Male	6	剖腹产	7	3	7	8500	20.258	11	1.2	1.4
20221230014	20230103	internal	LINEAR	GE Healthcare	LOGIQS8	41+3	4250	Male	10	剖宫产	9	9	9	8500	22.1303	12	1.2	1.3
20221230014	20230109	internal	LINEAR	GE Healthcare	LOGIQS8	41+3	4250	Male	10天	剖宫产	9	9	9	8500	22.1303	12	1.3	1.3
20221231069	20230112	internal	LINEAR	GE Healthcare	LOGIQS8	32+3	1500	Male	13	顺产	3	5	9	8500	18.4163	10	1.3	1.4
20230101063	20230101	internal	LINEAR	MINDRAY	Resona 7			Female		顺产					18.3733	13.2	NULL	NULL
20230101069	20230114	internal	LINEAR	GE Healthcare	LOGIQS8	32	1930	Male	17	剖腹产	9	9	9	8500	13.632	8	NULL	NULL
20230103150	20230106	internal	LINEAR	GE Healthcare	LOGIQS8	31	1000	Female	52	剖腹产	8	10	10	10000	18.4419	10	1.3	0.7
20230104156	20230104	internal	LINEAR	TOSHIBA_MEC_US	TUS-AI900	33	2570	Male	4	剖腹产	10	10	10	3500	16.6957	9	1.5	NULL
20230105009	20230117	internal	LINEAR	GE Healthcare	LOGIQS8	28+4	1100	Female	15	顺产	7	8	7	8500	13.6037	9	1.3	0.9
20230105009	20230216	internal	LINEAR	GE Healthcare	LOGIQS8	28+4	1100	Female	45	顺产	7	8	7	8500	13.6037	9	1.3	1.4
20230106014	20230106	internal	LINEAR	GE Healthcare	LOGIQS8	38+5	3200	Male	5	顺产	10	10	10	8500	17.04	10	NULL	NULL
20230107101	20230110	internal	LINEAR	GE Healthcare	LOGIQS8	33+3	2100	Female	24	剖腹产	8	9	9	8500	18.4163	10	1.3	1.4
20230107219	20230108	internal	CURVED	TOSHIBA_MEC_US	TUS-AI900	37	1470	Female	6	顺产	10	10	10	5000	16.6957	9	1	NULL
20230108002	20230109	internal	LINEAR	GE Healthcare	LOGIQS8	39+1	3300	Male	2H	顺产	9	9	9				NULL	NULL
20230108003	20230109	internal	LINEAR	GE Healthcare	LOGIQS8	34+2	2180	Male	13	剖腹产	10	10	10	8500	8.29885	4.5	1.2	1.4
20230108078	20230108	internal	LINEAR	GE Healthcare	LOGIQS8	39+1	3750	Male	6	顺产	10	10	10	8500	17.04	10	NULL	NULL
20230108230	20230109	internal	LINEAR	GE Healthcare	LOGIQS8	39+1	3200	Male	11	顺产	10	10	10	8500	18.4419	10	1.3	1.4
20230109026	20230109	internal	LINEAR	GE Healthcare	LOGIQS8	40	3100	Female	1	顺产	9	9	9	8500	11.928	7	NULL	NULL
20230109114	20230110	internal	CURVED	TOSHIBA_MEC_US	TUS-AI900	40+4	2940	Male	3	剖腹产	5	8	9	5000	18.5507	10	0.9	NULL
20230109249	20230111	internal	LINEAR	GE Healthcare	LOGIQS8	40+2	3700	Male	4	顺产	10	10	10	12000	4.98802	3.3	NULL	NULL
20230109249	20230127	internal	LINEAR	GE Healthcare	LOGIQS8	40+2	3700	Male	20	顺产	10	10	10	12000	4.98802	3.3	1.3	1.4
20230110200	20230111	internal	LINEAR	GE Healthcare	LOGIQS8	36+3	2500	Male	20	顺产	9	10	10	10000	18.4419	10	1.3	1.4
20230110200	20230114	internal	LINEAR	GE Healthcare	LOGIQS8	36+3	2500	Male	23	顺产	9	10	10	10000	18.4419	10	1.3	1.3
20230111045	20230111	internal	LINEAR	GE Healthcare	LOGIQS8	32	2150	Male	2	剖腹产	10	10	10	8500	15.336	9	NULL	NULL
20230111045	20230118	internal	LINEAR	GE Healthcare	LOGIQS8	32	2150	Male	9	剖腹产	10	10	10	8500	15.336	9	NULL	NULL
20230113073	20230114	internal	LINEAR	GE Healthcare	LOGIQS8	30+1	1500	Male	17	顺产	8	10	10	15000	5.61	3.3	NULL	NULL
20230113073	20230128	internal	LINEAR	GE Healthcare	LOGIQS8	30+1	1500	Male	31	顺产	8	10	10	15000	5.61	3.3	1.3	1.4
20230113073	20230204	internal	LINEAR	GE Healthcare	LOGIQS8	30+1	1500	Male	38	顺产	8	10	10	15000	5.61	3.3	NULL	NULL
20230113218	20230115	internal	LINEAR	GE Healthcare	LOGIQS8	27+3	900	Male	3	剖腹产	7	8	9	18000	6.04608	4	NULL	NULL
20230113218	20230124	internal	LINEAR	GE Healthcare	LOGIQS8	27+3	900	Male	12	剖腹产	7	8	9	18000	6.04608	4	NULL	NULL
20230113218	20230130	internal	LINEAR	GE Healthcare	LOGIQS8	27+3	900	Male	18	剖腹产	7	8	9	18000	6.04608	4	1.3	0.9
20230114153	20230115	internal	LINEAR	GE Healthcare	LOGIQS8	38+1	3100	Female	29	剖腹产	2	2	4	8500	20.2861	11	1.2	1.2
20230115009	20230115	internal	LINEAR	GE Healthcare	LOGIQS8	38+5	3300	Male	1	剖腹产	10	10	10	8500	18.744	11	NULL	NULL
20230115108	20230116	internal	LINEAR	GE Healthcare	LOGIQS8	39	3500	Male	3	剖腹产	10	10	10	8500	20.2861	11	1.2	1.4
20230115206	20230116	internal	LINEAR	GE Healthcare	LOGIQS8	37	2340	Male	10	剖腹产	10	10	10	8500	18.744	11	NULL	NULL
20230116052	20230116	internal	LINEAR	GE Healthcare	LOGIQS8	39+2	3800	Female	9	顺产	10	10	10	6000	14.7639	8.68463	NULL	NULL
20230117082	20230117	internal	LINEAR	GE Healthcare	LOGIQS8	37+3	2870	Male	3	顺产	10	10	10	10000	14.7331	8	1.3	1.4
20230117147	20230118	internal	LINEAR	GE Healthcare	LOGIQS8	35+1	2300	Male	59	剖腹产				8500	22.1303	12	1.2	1.3
20230117226	20230118	internal	LINEAR	GE Healthcare	LOGIQS8	40+2	3200	Female	3	剖宫产	1	3	7	6000	19.9106	11.6846	NULL	NULL
20230118008	20230118	internal	LINEAR	GE Healthcare	LOGIQS8	37+3	2300	Male	42	剖腹产	10	10	10	15000	5.6232	3.3	NULL	NULL
20230119125	20230120	internal	LINEAR	GE Healthcare	LOGIQS8	37+3	2000	Female	9	顺产	10	10	10	8500	18.4419	10	1.3	1.4
20230119154	20230120	internal	LINEAR	GE Healthcare	LOGIQS8	36+3	2670	Female	0.5	顺产	10	10	10	15000	6.44572	3.5	1.3	1.4
20230120069	20230120	internal	LINEAR	GE Healthcare	LOGIQS8	30	1650	Male	35	顺产	9	10	10	6000	19.6772	10.6846	1.3	1.4
20230120103	20230121	internal	LINEAR	GE Healthcare	LOGIQS8	31	800	Male	15	剖宫产	7	9	10	8500	13.632	8	1.3	0.8
20230120103	20230122	internal	LINEAR	GE Healthcare	LOGIQS8	31	800	Male	16	剖宫产	7	9	10	8500	13.632	8	1.3	1.1
20230120103	20230131	internal	LINEAR	GE Healthcare	LOGIQS8	31	800	Male	25	剖宫产	7	9	10	8500	13.632	8	NULL	NULL
20230121006	20230121	internal	LINEAR	GE Healthcare	LOGIQS8	41+2	3400	Male	1	剖腹产	9	10	10				1.3	1.4
20230121007	20230201	internal	LINEAR	GE Healthcare	LOGIQS8	33+1	2000	Female	16	剖宫产	10	10	10	8500	13.6037	9	1.3	1.4
20230121011	20230121	internal	LINEAR	GE Healthcare	LOGIQS8	38+5	3250	Male	5	顺产				8500	13.6037	9	1.3	1.4
20230121020	20230122	internal	LINEAR	GE Healthcare	LOGIQS8	37+2	2060	Female	5	剖腹产	9	10	10	8500	15.336	9	1.3	1.4
20230121020	20230128	internal	LINEAR	GE Healthcare	LOGIQS8	37+2	2060	Female	11	剖腹产	9	10	10	8500	15.336	9	NULL	NULL
20230122005	20230122	internal	LINEAR	GE Healthcare	LOGIQS8	33+1	2000	Female	6	剖宫产	10	10	10	8500	13.6037	9	1.3	1.4
20230122007	20230122	internal	LINEAR	GE Healthcare	LOGIQS8	35+6	3050	Male	3	剖宫产	9	10	10	8500	9.05069	6	1.3	1.4
20230122014	20230122	internal	LINEAR	GE Healthcare	LOGIQS8	38+3	3000	Male	5	顺产	10	10	10	8500	15.1152	10	1.3	1.4
20230124029	20230124	internal	LINEAR	GE Healthcare	LOGIQS8	33+1	2000	Female	8	剖宫产	10	10	10	8500	12.0922	8	1.3	1.4
20230124029	20230201	internal	LINEAR	GE Healthcare	LOGIQS8	33+1	2000	Female	16	剖宫产	10	10	10	8500	12.0922	8	1.3	1.4
20230124035	20230125	internal	LINEAR	GE Healthcare	LOGIQS8	36+4	3090	Female	3	顺产	10	10	10	18000	3.7788	2.5	1.3	1.1
20230126033	20230127	internal	LINEAR	GE Healthcare	LOGIQS8	35+3	2800	Male	3	剖宫产	10	10	10	8500	15.1152	10	1.3	1.4
20230126097	20230129	internal	LINEAR	GE Healthcare	LOGIQS8	35+4	2850	Male	4	剖腹产	10	10	10	15000	6.78802	4.5	1.3	1.4
20230128178	20221229	internal	LINEAR	GE Healthcare	LOGIQS8	36+1	2760	Female	4	顺产	10	10	10				NULL	NULL
20230129048	20230129	internal	LINEAR	GE Healthcare	LOGIQS8	40+4	3210	Female	23	顺产	4	8	9	15000	4.98802	3.3	1.2	1.4
20230130075	20230208	internal	LINEAR	GE Healthcare	LOGIQS8	37+4	2710	Male	10	剖宫产	10	10	10	10000	16.6267	11	1.3	1.4
20230130084	20230131	internal	LINEAR	GE Healthcare	LOGIQS8	37+4	2610	Male	2	剖宫产	10	10	10	12000	5.112	3	NULL	NULL
20230131249	20230203	internal	LINEAR	GE Healthcare	LOGIQS8	33	1700	Female	12	剖腹产	9	10	10	8500	13.632	8	1.3	1.4
20230131249	20230219	internal	LINEAR	GE Healthcare	LOGIQS8	33	1700	Female	28	剖腹产	9	10	10	8500	13.632	8	NULL	NULL
20230201004	20230202	internal	LINEAR	GE Healthcare	LOGIQS8	32+6	2000	Male	21	剖宫产	7	10	10	8500	15.0845	10	1.2	1.3
20230201157	20230201	internal	LINEAR	GE Healthcare	LOGIQS8	39	2750	Male	28	剖腹产	10	10	10	8500	16.6267	11	1.2	1.4
20230202298	20230203	internal	LINEAR	GE Healthcare	LOGIQS8	32+3	1550	Male	2	剖宫产	8	10	10	8500	13.632	8	NULL	NULL
20230202298	20230208	internal	LINEAR	GE Healthcare	LOGIQS8	32+3	1550	Male	7	剖宫产	8	10	10	8500	13.632	8	NULL	NULL
20230202298	20230221	internal	LINEAR	GE Healthcare	LOGIQS8	32+3	1550	Male	20	剖宫产	8	10	10	8500	13.632	8	NULL	NULL
20230203150	20230203	internal	LINEAR	GE Healthcare	LOGIQS8	35+1	4030	Male	3	顺产	10	10	10				NULL	NULL
20230203150	20230210	internal	LINEAR	GE Healthcare	LOGIQS8	35+1	4030	Male	10	顺产	10	10	10				NULL	NULL
20230203238	20230204	internal	LINEAR	GE Healthcare	LOGIQS8	26	710	Male	10	剖宫产	3	6	6	15000	5.112	3	1.3	0.4
20230203238	20230211	internal	LINEAR	GE Healthcare	LOGIQS8	26	710	Male	17	剖宫产	3	6	6	15000	5.112	3	NULL	NULL
20230204266	20230206	internal	LINEAR	GE Healthcare	LOGIQS8	27+3	1200	Male	5	剖宫产	8	10	10	8500	18.4163	10	NULL	NULL
20230204266	20230208	internal	LINEAR	GE Healthcare	LOGIQS8	27+3	1200	Male	7	剖宫产	8	10	10	8500	18.4163	10	1.3	1.1
20230204266	20230212	internal	LINEAR	GE Healthcare	LOGIQS8	27+3	1200	Male	11	剖宫产	8	10	10	8500	18.4163	10	NULL	NULL
20230204266	20230309	internal	LINEAR	GE Healthcare	LOGIQS8	27+3	1200	Male	36	剖宫产	8	10	10	8500	18.4163	10	NULL	NULL
20230204266	20230316	internal	LINEAR	GE Healthcare	LOGIQS8	27+3	1200	Male	43	剖宫产	8	10	10	8500	18.4163	10	1.3	1.4
20230206049	20230206	internal	LINEAR	GE Healthcare	LOGIQS8	38+3	3810	Male	21	剖腹产	10	10	10				1	0.9
20230206051	20230206	internal	LINEAR	GE Healthcare	LOGIQS8	38+6	3250	Male		剖腹产	10	10	10	8500	11.9	7	NULL	NULL
20230206137	20230206	internal	LINEAR	GE Healthcare	LOGIQS8	27+3	1000	Male	3	顺产	7	7		8500	16.5977	9	1.3	1.1
20230206137	20230213	internal	LINEAR	GE Healthcare	LOGIQS8	27+3	1000	Male	10	顺产	7	7		8500	16.5977	9	1.3	1.1
20230206137	20230222	internal	LINEAR	GE Healthcare	LOGIQS8	27+3	1000	Male	19	顺产	7	7		8500	16.5977	9	1.3	1.1
20230206137	20230316	internal	LINEAR	GE Healthcare	LOGIQS8	27+3	1000	Male	41	顺产	7	7		8500	16.5977	9	1.3	1.4
20230206138	20230206	internal	LINEAR	GE Healthcare	LOGIQS8	35+4	2850	Male	11	剖腹产	10	10	10	8500	10.2	6	NULL	NULL
20230206263	20230206	internal	LINEAR	GE Healthcare	LOGIQS8	35+3	1600	Male	6	顺产	7	9	10	8500	13.6037	9	1.3	1.4
20230206263	20230222	internal	LINEAR	GE Healthcare	LOGIQS8	35+3	1600	Male	22	顺产	7	9	10	8500	13.6037	9	1.3	1.4
20230208212	20230209	internal	LINEAR	GE Healthcare	LOGIQS8	37+4	2600	Male	19	顺产	10	10	10	8500	17.04	10	NULL	NULL
20230209089	20230209	internal	LINEAR	GE Healthcare	LOGIQS8	32+5	1750	Male	33	剖宫产	9	10	10	8500	15.0845	10	1.3	1.4
20230209208	20230210	internal	LINEAR	GE Healthcare	LOGIQS8	36+2	2600	Female	2	剖宫产	10	10	10				NULL	NULL
20230209323	20230216	internal	LINEAR	GE Healthcare	LOGIQS8	34	1950	Male	7	顺产	10	10	10	18000	4.7712	2.8	1	0.9
20230209323	20230305	internal	LINEAR	GE Healthcare	LOGIQS8	34	1950	Male	24	顺产	10	10	10	18000	4.7712	2.8	NULL	NULL
20230210133	20230210	internal	LINEAR	GE Healthcare	LOGIQS8	34	1540	Female	3	剖宫产	10	10	10	8500	20.258	11	NULL	NULL
20230210133	20230302	internal	LINEAR	GE Healthcare	LOGIQS8	34	1540	Female	23	剖宫产	10	10	10	8500	20.258	11	1.2	1.4
20230210279	20230211	internal	LINEAR	GE Healthcare	LOGIQS8	31	2050	Male	2	顺产	8	9	10	10000	13.632	8	NULL	NULL
20230211287	20230212	internal	LINEAR	GE Healthcare	LOGIQS8	40+3	3350	Female	26	顺产	10	10	10	8500	13.6	8	NULL	NULL
20230211337	20230212	internal	LINEAR	GE Healthcare	LOGIQS8	34+3	2400	Female	2	剖腹产	9	10	10	6000	9.66387	5.68463	NULL	NULL
20230212005	20230216	internal	LINEAR	GE Healthcare	LOGIQS8	28+4	1390	Male	14	剖宫产	10	10	10	15000	5.6232	3.3	NULL	NULL
20230212115	20230212	internal	LINEAR	GE Healthcare	LOGIQS8	39+3	3730	Male	30	顺产	9	10	10	8500	15.1152	10	1.2	1.4
20230212206	20230212	internal	LINEAR	GE Healthcare	LOGIQS8	29+5	1500	Male	20	顺产	7	8	10	10000	12.0922	8	1.3	1.1
20230212250	20230212	internal	LINEAR	GE Healthcare	LOGIQS8	31+3	1870	Male	2	剖宫产	10	10	10	8500	15.1152	10	NULL	NULL
20230212250	20230219	internal	LINEAR	GE Healthcare	LOGIQS8	31+3	1870	Male	9	剖宫产	10	10	10	8500	15.1152	10	1.3	1.4
20230213095	20230213	internal	LINEAR	GE Healthcare	LOGIQS8	39	3600	Male	3	顺产	10	10	10	6000	18.1639	10.6846	NULL	NULL
20230213095	20230215	internal	LINEAR	GE Healthcare	LOGIQS8	39	3600	Male	5	顺产	10	10	10	6000	18.1639	10.6846	NULL	NULL
20230214118	20230214	internal	CURVED	GE Healthcare	LOGIQS8	39+3	3300	Male	2	肩难产，产钳助产	3	6	6	5500	6.80184	4.5	1.1	0.4
20230214356	20230215	internal	LINEAR	GE Healthcare	LOGIQS8		2950	Female	2	顺产				8500	15.1152	10	1.3	1.4
20230215281	20230216	internal	LINEAR	GE Healthcare	LOGIQS8	38+5	3000	Female	28	剖腹产	10	10	10	8500	16.6267	11	1.2	1.4
20230217110	20230217	internal	LINEAR	GE Healthcare	LOGIQS8	28+3	700	Male	4	剖宫产	5	8	8	3500	17.6232	9.5	1.3	0.5
20230217110	20230226	internal	LINEAR	GE Healthcare	LOGIQS8	28+3	700	Male	13	剖宫产	5	8	8	3500	17.6232	9.5	NULL	NULL
20230217110	20230312	internal	LINEAR	GE Healthcare	LOGIQS8	28+3	700	Male	27	剖宫产	5	8	8	3500	17.6232	9.5	NULL	NULL
20230217110	20230327	internal	LINEAR	TOSHIBA_MEC_US	TUS-AI900	28+3	700	Male	42	剖宫产	5	8	8	3500	17.6232	9.5	1.6	NULL
20230218322	20230219	internal	LINEAR	GE Healthcare	LOGIQS8	36+1	3100	Male	3	剖宫产	10	10	10	8500	9.05069	6	1.2	1.3
20230219131	20230219	internal	LINEAR	GE Healthcare	LOGIQS8	38	2670	Male	4	顺产				8500	15.336	9	NULL	NULL
20230219171	20230219	internal	LINEAR	GE Healthcare	LOGIQS8	27+2	900	Male	38	剖腹产	7	8	9	8500	15.336	9	1.3	1.4
20230219171	20230308	internal	LINEAR	GE Healthcare	LOGIQS8	27+2	900	Male	55	剖腹产	7	8	9	8500	15.336	9	NULL	NULL
20230219174	20230219	internal	LINEAR	GE Healthcare	LOGIQS8	36+5	2640	Female	52	顺产				8500	15.0845	10	1.3	1.4
20230222005	20230222	internal	LINEAR	GE Healthcare	LOGIQS8	37+5	2530	Male	3	顺产	10	10	10	8500	15.336	9	1.3	1.4
20230222005	20230315	internal	LINEAR	GE Healthcare	LOGIQS8	37+5	2530	Male	24	顺产	10	10	10	8500	15.336	9	NULL	NULL
20230222006	20230222	internal	LINEAR	GE Healthcare	LOGIQS8	33+6	1670	Male	41	顺产				8500	17.04	10	NULL	NULL
20230222007	20230222	internal	LINEAR	GE Healthcare	LOGIQS8	33+6	2120	Male	41	顺产				15000	6.03379	4	1.2	1.4
20230222133	20230222	internal	LINEAR	GE Healthcare	LOGIQS8	40	3200	Male	10	顺产	10	10	10	8500	13.632	8	NULL	NULL
20230223030	20230223	internal	CURVED	Philips Medical Systems	EPIQ Elite			Male		顺产					6.00405	4.34194	1	0.4
20230225079	20230225	internal	CURVED	GE Healthcare	LOGIQS8	39+3	3350	Female	5	顺产	9	10	10	7000	20.2861	11	NULL	NULL
20230225079	20230301	internal	LINEAR	GE Healthcare	LOGIQS8	39+3	3350	Female	9	顺产	9	10	10	7000	20.2861	11	1.3	1.4
20230225122	20230225	internal	LINEAR	GE Healthcare	LOGIQS8	41+7	3280	Male	2	剖腹产	10	10	10	15000	4.76	2.8	NULL	NULL
20230225285	20230226	internal	LINEAR	GE Healthcare	LOGIQS8	34+6	2510	Female	2H	顺产	10	10	10	8500	14.7331	8	1.3	1.4
20230226105	20230226	internal	LINEAR	GE Healthcare	LOGIQS8	39+3	3610	Female	1	顺产	10	10	10	10000	18.4163	10	1.2	1.4
20230226108	20230226	internal	LINEAR	GE Healthcare	LOGIQS8	39+1	4060	Male	18	顺产	10	10	10	8500	20.2861	11	1.2	1.4
20230228080	20230228	internal	LINEAR	GE Healthcare	LOGIQS8	37+3	2300	Male	0	剖宫产	10	10	10	15000	5.53257	3	1.2	1.4
20230301181	20230301	internal	LINEAR	GE Healthcare	LOGIQS8	39	4020	Female	25	剖腹产	9	10	10	6000	13.0946	7.68463	NULL	NULL
20230301339	20230302	internal	LINEAR	GE Healthcare	LOGIQS8	32	1670	Female	30	剖腹产	10	10	10	8500	18.4419	10	1.3	1.4
20230302041	20230302	internal	LINEAR	GE Healthcare	LOGIQS8	36+1	2600	Male	42	顺产	6	6	6	8500	20.2861	11	1.2	1.4
20230302171	20230302	internal	LINEAR	GE Healthcare	LOGIQS8	30+4	1470	Male	42	剖腹产	6	9		8500	17.04	10	NULL	NULL
20230302214	20230302	internal	LINEAR	GE Healthcare	LOGIQS8	37+2	3200	Female	17	顺产				8500	16.5747	9	1.3	1.4
20230303289	20230303	internal	LINEAR	GE Healthcare	LOGIQS8	37+3	3000	Male	10	剖腹产	10	10	10	8500	15.336	9	NULL	NULL
20230303317	20230304	internal	LINEAR	GE Healthcare	LOGIQS8	38+3	2920	Female	1	剖腹产	10	10	10	8500	15.336	9	NULL	NULL
20230304201	20230306	internal	LINEAR	GE Healthcare	LOGIQS8	40+1	3550	Female	9	顺产	10	10	10	10000	15.336	9	NULL	NULL
20230304308	20230305	internal	LINEAR	GE Healthcare	LOGIQS8	37+2	2540	Male	2	剖腹产	10	10	10	8500	11.0651	6	1.3	1.4
20230305046	20230305	internal	LINEAR	GE Healthcare	LOGIQS8	39+1	2450	Female	22	剖腹产	10	10	10	8500	17.04	10	NULL	NULL
20230305349	20230306	internal	LINEAR	GE Healthcare	LOGIQS8	31+6	2160	Male	26	剖腹产	9	10	10	8500	18.7	11	NULL	NULL
20230306031	20230314	internal	LINEAR	GE Healthcare	LOGIQS8	37+3	2430	Male	11	剖腹产	9	10	10	8500	15.3	9	NULL	NULL
20230306059	20230306	internal	LINEAR	GE Healthcare	LOGIQS8	38	2560	Male	20	剖腹产	10	10	10	10000	6.01103	3.5276	NULL	NULL
20230306296	20230308	internal	LINEAR	GE Healthcare	LOGIQS8	40+3	2900	Male	3	产钳助产	4	5	5	8500	18.744	11	NULL	NULL
20230306296	20230310	internal	LINEAR	GE Healthcare	LOGIQS8	40+3	2900	Male	5	产钳助产	4	5	5	8500	18.744	11	1.3	1.4
20230306296	20230319	internal	LINEAR	GE Healthcare	LOGIQS8	40+3	2900	Male	14	产钳助产	4	5	5	8500	18.744	11	NULL	NULL
20230307239	20230310	internal	LINEAR	GE Healthcare	LOGIQS8	35	2740	Male	4	顺产	10	10	10	8500	17.04	10	NULL	NULL
20230308118	20230308	internal	LINEAR	GE Healthcare Austria GmbH & Co OG	Voluson E10			Male		顺产					17.4108	12.0513	1.1	0.5
20230308155	20230408	internal	LINEAR	TOSHIBA_MEC_US	TUS-AI900	37	2780	Male	31	剖腹产				3000	18.5507	10	1.5	NULL
20230308281	20230309	internal	LINEAR	GE Healthcare	LOGIQS8	38+3	2700	Male	2	剖宫产	9	10	10	8500	15.336	9	NULL	NULL
20230309228	20230311	internal	LINEAR	GE Healthcare	LOGIQS8	37+2	2970	Male	13	顺产				8500	18.4419	10	1.3	1.4
20230310183	20230314	internal	CURVED	TOSHIBA_MEC_US	TUS-AI900	30+4	1550	Female	25	剖宫产	9	10	10	3000	19.4783	10.5	1.5	NULL
20230310183	20230318	internal	CURVED	TOSHIBA_MEC_US	TUS-AI900	30+4	1550	Female	29	剖宫产	9	10	10	3000	19.4783	10.5	1.5	NULL
20230311138	20230313	internal	LINEAR	GE Healthcare	LOGIQS8	37+3	2300	Male	14	剖宫产	10	10	10	3000	22.2609	12	NULL	NULL
20230311138	20230414	internal	CURVED	TOSHIBA_MEC_US	TUS-AI900	37+3	2300	Male	46	剖宫产	10	10	10	3000	22.2609	12	1.5	NULL
20230311204	20230311	internal	LINEAR	GE Healthcare	LOGIQS8	39	3650	Male	16	顺产	10	10	10	15000	3.4	2	NULL	NULL
20230311348	20230313	internal	LINEAR	GE Healthcare	LOGIQS8	26+2	995	Male	55	顺产	3	5	8				NULL	NULL
20230312072	20230312	internal	LINEAR	GE Healthcare	LOGIQE9	29+4	1100	Male	2	剖腹产	7	8		9000	15.336	9	NULL	NULL
20230312072	20230325	internal	LINEAR	GE Healthcare	LOGIQS8	29+4	1100	Male	15	剖腹产	7	8		9000	15.336	9	NULL	NULL
20230312072	20230408	internal	LINEAR	GE Healthcare	LOGIQE9	29+4	1100	Male	29	剖腹产	7	8		9000	15.336	9	NULL	NULL
20230312072	20230505	internal	LINEAR	GE Healthcare	LOGIQE9	29+4	1100	Male	2	剖腹产	7	8		9000	15.336	9	NULL	NULL
20230312327	20230313	internal	LINEAR	GE Healthcare	LOGIQS8	29+3	1200	Female	3	剖腹产	8	10	10	9000	15.336	9	NULL	NULL
20230312327	20230410	internal	LINEAR	GE Healthcare	LOGIQE9	29+3	1200	Female	31	剖腹产	8	10	10	9000	15.336	9	NULL	NULL
20230313088	20230313	internal	LINEAR	GE Healthcare	LOGIQS8	32+6	1810	Female	11	剖腹产							NULL	NULL
20230313120	20230313	internal	LINEAR	GE Healthcare	LOGIQS8	36+1	3700	Male	20	剖腹产	10	10	10				NULL	NULL
20230313282	20230314	internal	CURVED	TOSHIBA_MEC_US	TUS-AI900	31+3	1460	Male	21	剖腹产	5	8	10	3000	18.5507	10	1.5	NULL
20230313294	20230314	internal	LINEAR	GE Healthcare	LOGIQS8	37+1	2480	Female	2	剖腹产	10	10	10	8500	17	10	NULL	NULL
20230314336	20230315	internal	LINEAR	GE Healthcare	LOGIQS8	38+5	3050	Male	6	顺产	8	9	9	8500	15.336	9	NULL	NULL
20230315173	20230323	internal	LINEAR	TOSHIBA_MEC_US	TUS-AI900	27	920	Male	18	顺产	9	10	10	3500	14.8406	8	1.6	NULL
20230317004	20230317	internal	LINEAR	GE Healthcare	LOGIQS8	36+5	2550	Male	1	剖腹产	4	8	9	3000	18.5507	10	1.2	1.4
20230317004	20230401	internal	LINEAR	GE Healthcare	LOGIQS8	36+5	2550	Male	16	剖腹产	4	8	9	3000	18.5507	10	NULL	NULL
20230317004	20230408	internal	CURVED	TOSHIBA_MEC_US	TUS-AI900	36+5	2550	Male	23	剖腹产	4	8	9	3000	18.5507	10	1.5	NULL
20230319306	20230320	internal	LINEAR	GE Healthcare	LOGIQS8	38+5	3750	Male	3	剖腹产	10	10	10				NULL	NULL
20230320165	20230320	internal	LINEAR	GE Healthcare	LOGIQS8	39+4	2650	Female	15	剖腹产	10	10	10				NULL	NULL
20230320296	20230322	internal	LINEAR	GE Healthcare	LOGIQS8	39+1	3650	Male	2	剖宫产	10	10	10	8500	18.744	11	NULL	NULL
20230321116	20230323	internal	LINEAR	TOSHIBA_MEC_US	TUS-AI900	39+1	3210	Male	33	顺产	10	10	10				1.6	NULL
20230322187	20230324	internal	LINEAR	GE Healthcare	LOGIQS8	38+1	2890	Female	8	剖宫产	10	10	10	8500	15.336	9	NULL	NULL
20230322287	20230323	internal	LINEAR	GE Healthcare	LOGIQS8	37+6	2240	Female	7	剖宫产	9	10	10	8500	8.52	5	NULL	NULL
20230323108	20230326	internal	LINEAR	GE Healthcare	LOGIQS8	34+3	2270	Male	19	顺产				8500	17.04	10	NULL	NULL
20230323241	20230324	internal	CURVED	TOSHIBA_MEC_US	TUS-AI900	32+1	1300	Female	12	剖腹产	8	10	10	3000	18.5507	10	1.5	NULL
20230324213	20230326	internal	LINEAR	GE Healthcare	LOGIQS8	38+5	3160	Male	10	剖宫产	10	10	10	8500	17.04	10	NULL	NULL
20230325126	20230325	internal	LINEAR	GE Healthcare	LOGIQE9	40	3190	Female	44	剖腹产	10	10	10	9000	20.448	12	NULL	NULL
20230326068	20230326	internal	LINEAR	GE Healthcare	LOGIQS8	38+6	3250	Male	24	剖腹产	10	10	10	10000	13.6	8	NULL	NULL
20230326113	20230326	internal	LINEAR	GE Healthcare	LOGIQS8	35	2500	Male	1	剖腹产	9	9	10	8500	17	10	NULL	NULL
20230326303	20230327	internal	LINEAR	TOSHIBA_MEC_US	TUS-AI900	36+1	2570	Female	4	剖腹产	5	10	10	3000	7.42029	4	1.6	NULL
20230328106	20230328	internal	LINEAR	GE Healthcare	LOGIQE9			Female		剖腹产							0.7	0.7
20230330273	20230331	internal	LINEAR	GE Healthcare	LOGIQS8	38+4	3250	Male	26	顺产	10	10	10	10000	13.632	8	NULL	NULL
20230331140	20230331	internal	LINEAR	GE Healthcare	LOGIQE20			Female		顺产				7000	19.9602	13.2	1.1	0.8
20230331150	20230407	internal	CURVED	TOSHIBA_MEC_US	TUS-AI900	30	1620	Male	12	顺产				5000	12.058	6.5	1.5	NULL
20230401046	20230401	internal	LINEAR	GE Healthcare	LOGIQS8	35+2	2650	Female	12	顺产	9	10	10	8500	17.04	10	NULL	NULL
20230401049	20230401	internal	LINEAR	GE Healthcare	LOGIQS8	38+2	3340	Male	4	剖腹产	10	10	10	8500	17.04	10	NULL	NULL
20230401049	20230403	internal	LINEAR	GE Healthcare	LOGIQS8	38+2	3200	Male	6	剖腹产	10	10	10	8500	17.04	10	NULL	NULL
20230402186	20230402	internal	LINEAR	TOSHIBA_MEC_US	TUS-AI900	41	3180	Male	12	剖腹产	10	10	10	10000	5.10145	2.75	1.5	NULL
20230404251	20230405	internal	LINEAR	GE Healthcare	LOGIQE9	40	3560	Female	21	顺产	10	10	10	9000	17.04	10	NULL	NULL
20230406151	20230407	internal	LINEAR	GE Healthcare	LOGIQE9	40+2	2950	Female	4	顺产	10	10	10	9000	13.6	8	NULL	NULL
20230406273	20230408	internal	LINEAR	GE Healthcare	LOGIQE9	37+4	3250	Male	2	剖腹产	10	10	10	9000	17	10	NULL	NULL
20230531181	20230603	internal	LINEAR	GE Healthcare	LOGIQS8	41	3340	Female	26	顺产	10	10	10	8500	20.2861	11	1.2	1.4
20230601044	20230603	internal	LINEAR	GE Healthcare	LOGIQS8	37+2	3000	Male	7	剖腹产	10	10	10	18000	3.31954	1.8	1.3	1.4
20230601085	20230608	internal	LINEAR	GE Healthcare	LOGIQS8	27	840	Male	10	剖腹产	9	10	10				0.8	0.4

## Sheet: Blind sweeping set
check_id	check_date	transducer_type	transducer_frequency	depth_x	depth_y	manufacturer	model	MI	TIs
20240916303	20240918	LINEAR	10000	20.258	11	GE Healthcare	LOGIQS8	1.3	0.1
20240817295	20240820	CURVED	3500	17.6232	9.5	TOSHIBA_MEC_US	TUS-AI900	1.6	NULL
20241011027	20241011	LINEAR	8500	18.4163	10	GE Healthcare	LOGIQS8	1.3	1.4
20240916303	20240918	LINEAR	10000	20.258	11	GE Healthcare	LOGIQS8	0.8	0.9
700900	20240909	LINEAR	10000	18.4163	10	GE Healthcare	LOGIQS8	1.3	1.3
20240921313	20240922	CURVED	3000	18.5507	10	TOSHIBA_MEC_US	TUS-AI900	0.7	0.1
20240928177	20240928	LINEAR	8500	14.7331	8	GE Healthcare	LOGIQS8	1.6	NULL
20240908136	20240908	CURVED	3500	12.1457	7	TOSHIBA_MEC_US	TUS-AI900	1.2	1.3
20240928130	20240928	CURVED	3500	18.5507	10	TOSHIBA_MEC_US	TUS-AI900	1	NULL
20240901012	20240910	LINEAR	8500	18.4163	10	GE Healthcare	LOGIQS8	0.7	NULL
20240929021	20240929	LINEAR	8500	18.4163	10	GE Healthcare	LOGIQS8	1.3	1.4
20240913006	20240914	LINEAR	8500	18.4163	10	GE Healthcare	LOGIQS8	1.3	0.5
20240928256	20240928	LINEAR	8500	20.258	11	GE Healthcare	LOGIQS8	1.3	0.2
20240922326	20240923	CURVED	6000	23.3605	12.6846	GE Healthcare	LOGIQS8	1.3	0.2
20240823105	20240901	CURVED	3000	18.5507	10	TOSHIBA_MEC_US	TUS-AI900	1.6	NULL
20240820301	20240907	CURVED	3000	18.5507	10	TOSHIBA_MEC_US	TUS-AI900	0.9	0.4
700229	20240904	LINEAR	8500	18.4163	10	GE Healthcare	LOGIQS8	1.2	1.4
20240921300	20240930	LINEAR	3500	20.4058	11	TOSHIBA_MEC_US	TUS-AI900	NULL	NULL
20240903246	20240904	LINEAR	8500	20.258	11	GE Healthcare	LOGIQS8	1.6	NULL
20240928176	20240928	LINEAR	8500	16.5747	9	GE Healthcare	LOGIQS8	NULL	NULL
2024090415901	20240908	LINEAR	8500	18.4163	10	GE Healthcare	LOGIQS8	0.8	0.5
20240923289	20240925	LINEAR	8500	16.5747	9	GE Healthcare	LOGIQS8	1.6	NULL
20240919010	20240920	CURVED	3500	20.4058	11	TOSHIBA_MEC_US	TUS-AI900	0.7	NULL
	20240909	LINEAR	8500	22.0996	12	GE Healthcare	LOGIQS8	0.7	NULL
20240929151	20240929			17.8265	13.3667	MINDRAY	Resona A Super	0.7	NULL
20240923213	20240923	CURVED	6000	19.6772	10.6846	GE Healthcare	LOGIQS8	0.7	0.8
20240426289	20240917	LINEAR	3500	19.4783	10.5	TOSHIBA_MEC_US	TUS-AI900	1.3	1.4
20240929023	20240929			17.8265	13.3667	MINDRAY	Resona A Super	NULL	NULL
20240911175	20240918	CURVED	2200	22.2215	11.9788	TOSHIBA_MEC_US	TUS-AI900	NULL	NULL
20240901012	20240901	CURVED	2200	19.0493	10.9788	TOSHIBA_MEC_US	TUS-AI900	1.2	1.4
20240907283	20240908	LINEAR	8500	18.4163	10	GE Healthcare	LOGIQS8	1.5	NULL
20240916150	20240918	CURVED	6000	19.6772	10.6846	GE Healthcare	LOGIQS8	1.3	1.5
20240820301	20240923	CURVED	3500	21.3333	11.5	TOSHIBA_MEC_US	TUS-AI900	1	NULL
20240913195	20240915	CURVED	3000	18.5507	10	TOSHIBA_MEC_US	TUS-AI900	1.3	0.1
20240902217	20240907	LINEAR	3000	18.5507	10	TOSHIBA_MEC_US	TUS-AI900	1.2	1.4
20240911175	20240911	LINEAR	8500	20.258	11	GE Healthcare	LOGIQS8	0.7	NULL
20240922302	20240923	LINEAR	3500	20.4058	11	TOSHIBA_MEC_US	TUS-AI900	1.5	NULL
20240916227	20240916	CURVED	3000	19.4783	10.5	TOSHIBA_MEC_US	TUS-AI900	1.6	NULL
20240928040	20240928			20.5764	14.2424	GE Healthcare Austria GmbH & Co OG	Voluson E10	1.3	1.3
20240918018	20240926	CURVED	2200	24.0766	12.9788	TOSHIBA_MEC_US	TUS-AI900	NULL	NULL
20240905012	20240905	LINEAR	3500	17.6232	9.5	TOSHIBA_MEC_US	TUS-AI900	NULL	NULL
20240719021	20240911		9000	20.4	12	GE Healthcare	LOGIQE9	1.3	1.4
20240916174	20240916	CURVED	3000	20.4058	11	TOSHIBA_MEC_US	TUS-AI900	1.5	NULL
29240920152	20240921	LINEAR	3000	18.5507	10	TOSHIBA_MEC_US	TUS-AI900	0.7	0.3
20240925181	20240928	CURVED	3500	19.4783	10.5	TOSHIBA_MEC_US	TUS-AI900	1.2	1.4
20240912120	20240918	CURVED	2200	25.9316	13.9788	TOSHIBA_MEC_US	TUS-AI900	1.3	1.4
20240924153	20240929			16.0438	12.0301	MINDRAY	Resona A Super	1.3	1
20240915273	20240916	CURVED	6000	21.5188	11.6846	GE Healthcare	LOGIQS8	1.4	NULL
20240928178	20240928	CURVED	3500	19.4783	10.5	TOSHIBA_MEC_US	TUS-AI900	1.3	1.4
20240904263	20240904	CURVED	3000	22.2609	12	TOSHIBA_MEC_US	TUS-AI900	1.6	NULL
700086	20240909	LINEAR	8500	20.258	11	GE Healthcare	LOGIQS8	1.3	1.4
20240904268-1	20240905	LINEAR	8500	18.4163	10	GE Healthcare	LOGIQS8	NULL	NULL
20240919186	20240919	LINEAR	8500	18.4163	10	GE Healthcare	LOGIQS8	1.6	NULL
20240929027	20240929	LINEAR	8500	14.7331	8	GE Healthcare	LOGIQS8	1.6	NULL
20240821217	20240914	LINEAR	8500	22.0996	12	GE Healthcare	LOGIQS8	0.7	0.5
20240909040	20240921	LINEAR	8500	20.258	11	GE Healthcare	LOGIQS8	0.9	0.7
20240913285	20240914	LINEAR	8500	16.5747	9	GE Healthcare	LOGIQS8	1.2	1.4
701750	20240916	CURVED	3000	18.5507	10	TOSHIBA_MEC_US	TUS-AI900	1.2	1.4
20240908014	20240918	CURVED	2200	22.2215	11.9788	TOSHIBA_MEC_US	TUS-AI900	NULL	NULL
20240918018	20240918	CURVED	6000	21.5188	11.6846	GE Healthcare	LOGIQS8	NULL	NULL
20240925245	20240926	CURVED	2200	24.0766	12.9788	TOSHIBA_MEC_US	TUS-AI900	0.8	0.5
20240908089	20240918	CURVED	3500	21.3333	11.5	TOSHIBA_MEC_US	TUS-AI900	1.5	NULL
20240928302	20240929	LINEAR	8500	18.4163	10	GE Healthcare	LOGIQS8	0.9	0.7
20240921158	20240921	LINEAR	3000	18.5507	10	TOSHIBA_MEC_US	TUS-AI900	1.2	0.4
20240916303	20240918	LINEAR	10000	20.258	11	GE Healthcare	LOGIQS8	1.2	0.4
700900	20240909	LINEAR	10000	18.4163	10	GE Healthcare	LOGIQS8	1.5	NULL
20240921313	20240922	CURVED	3000	18.5507	10	TOSHIBA_MEC_US	TUS-AI900	1.5	NULL
20240928177	20240928	LINEAR	8500	14.7331	8	GE Healthcare	LOGIQS8	1.5	NULL
20240908136	20240908	CURVED	3500	12.1457	7	TOSHIBA_MEC_US	TUS-AI900	1	0.9
20240928130	20240928	CURVED	3500	18.5507	10	TOSHIBA_MEC_US	TUS-AI900	1.2	0.4
20240901012	20240910	LINEAR	8500	18.4163	10	GE Healthcare	LOGIQS8	9	NULL
20240929021	20240929	LINEAR	8500	18.4163	10	GE Healthcare	LOGIQS8	1.6	NULL
20240913006	20240914	LINEAR	8500	18.4163	10	GE Healthcare	LOGIQS8	1.3	1.4
20240928256	20240928	LINEAR	8500	20.258	11	GE Healthcare	LOGIQS8	1.5	NULL
20240922326	20240923	CURVED	6000	23.3605	12.6846	GE Healthcare	LOGIQS8	1.5	NULL
20240823105	20240901	CURVED	3000	18.5507	10	TOSHIBA_MEC_US	TUS-AI900	1.6	NULL
20240820301	20240907	CURVED	3000	18.5507	10	TOSHIBA_MEC_US	TUS-AI900	1.5	NULL
700229	20240904	LINEAR	8500	18.4163	10	GE Healthcare	LOGIQS8	1.6	NULL
20240921300	20240930	LINEAR	3500	20.4058	11	TOSHIBA_MEC_US	TUS-AI900	1	0.3
20240903246	20240904	LINEAR	8500	20.258	11	GE Healthcare	LOGIQS8	1.1	0.4
20240928176	20240928	LINEAR	8500	16.5747	9	GE Healthcare	LOGIQS8	1.3	1.4
2024090415901	20240908	LINEAR	8500	18.4163	10	GE Healthcare	LOGIQS8	1	0.6
20240923289	20240925	LINEAR	8500	16.5747	9	GE Healthcare	LOGIQS8	1.6	NULL
20240919010	20240920	CURVED	3500	20.4058	11	TOSHIBA_MEC_US	TUS-AI900	1.6	NULL
	20240909	LINEAR	8500	22.0996	12	GE Healthcare	LOGIQS8	NULL	NULL
20240929151	20240929			17.8265	13.3667	MINDRAY	Resona A Super	0.9	0.5
20240923213	20240923	CURVED	6000	19.6772	10.6846	GE Healthcare	LOGIQS8	1.6	NULL
20240426289	20240917	LINEAR	3500	19.4783	10.5	TOSHIBA_MEC_US	TUS-AI900	0.8	0.5
20240929023	20240929			17.8265	13.3667	MINDRAY	Resona A Super	0.8	0.4
20240911175	20240918	CURVED	2200	22.2215	11.9788	TOSHIBA_MEC_US	TUS-AI900	1.6	NULL
20240901012	20240901	CURVED	2200	19.0493	10.9788	TOSHIBA_MEC_US	TUS-AI900	1.2	1.4
20240907283	20240908	LINEAR	8500	18.4163	10	GE Healthcare	LOGIQS8	1.3	1.4
20240916150	20240918	CURVED	6000	19.6772	10.6846	GE Healthcare	LOGIQS8	1.3	1.4
20240820301	20240923	CURVED	3500	21.3333	11.5	TOSHIBA_MEC_US	TUS-AI900	1	0.6
20240913195	20240915	CURVED	3000	18.5507	10	TOSHIBA_MEC_US	TUS-AI900	1.3	1.1
20240902217	20240907	LINEAR	3000	18.5507	10	TOSHIBA_MEC_US	TUS-AI900	1.1	NULL
20240911175	20240911	LINEAR	8500	20.258	11	GE Healthcare	LOGIQS8	NULL	NULL
20240922302	20240923	LINEAR	3500	20.4058	11	TOSHIBA_MEC_US	TUS-AI900	NULL	NULL
20240916227	20240916	CURVED	3000	19.4783	10.5	TOSHIBA_MEC_US	TUS-AI900	NULL	NULL
20240928040	20240928			20.5764	14.2424	GE Healthcare Austria GmbH & Co OG	Voluson E10	1	0.6
20240918018	20240926	CURVED	2200	24.0766	12.9788	TOSHIBA_MEC_US	TUS-AI900	1.3	1
20240905012	20240905	LINEAR	3500	17.6232	9.5	TOSHIBA_MEC_US	TUS-AI900	1.6	NULL
20240719021	20240911		9000	20.4	12	GE Healthcare	LOGIQE9	1.5	NULL
20240916174	20240916	CURVED	3000	20.4058	11	TOSHIBA_MEC_US	TUS-AI900	NULL	NULL
29240920152	20240921	LINEAR	3000	18.5507	10	TOSHIBA_MEC_US	TUS-AI900	1.2	1.4
20240925181	20240928	CURVED	3500	19.4783	10.5	TOSHIBA_MEC_US	TUS-AI900	5	NULL
20240912120	20240918	CURVED	2200	25.9316	13.9788	TOSHIBA_MEC_US	TUS-AI900	NULL	NULL
20240924153	20240929			16.0438	12.0301	MINDRAY	Resona A Super	1.3	1.4
20240915273	20240916	CURVED	6000	21.5188	11.6846	GE Healthcare	LOGIQS8	1.3	1.4
20240928178	20240928	CURVED	3500	19.4783	10.5	TOSHIBA_MEC_US	TUS-AI900	1.3	1
20240904263	20240904	CURVED	3000	22.2609	12	TOSHIBA_MEC_US	TUS-AI900	1.3	0.2
700086	20240909	LINEAR	8500	20.258	11	GE Healthcare	LOGIQS8
20240904268-1	20240905	LINEAR	8500	18.4163	10	GE Healthcare	LOGIQS8
20240919186	20240919	LINEAR	8500	18.4163	10	GE Healthcare	LOGIQS8
20240929027	20240929	LINEAR	8500	14.7331	8	GE Healthcare	LOGIQS8
20240821217	20240914	LINEAR	8500	22.0996	12	GE Healthcare	LOGIQS8
20240909040	20240921	LINEAR	8500	20.258	11	GE Healthcare	LOGIQS8
20240913285	20240914	LINEAR	8500	16.5747	9	GE Healthcare	LOGIQS8
701750	20240916	CURVED	3000	18.5507	10	TOSHIBA_MEC_US	TUS-AI900
20240908014	20240918	CURVED	2200	22.2215	11.9788	TOSHIBA_MEC_US	TUS-AI900
20240918018	20240918	CURVED	6000	21.5188	11.6846	GE Healthcare	LOGIQS8
20240925245	20240926	CURVED	2200	24.0766	12.9788	TOSHIBA_MEC_US	TUS-AI900
20240908089	20240918	CURVED	3500	21.3333	11.5	TOSHIBA_MEC_US	TUS-AI900
20240928302	20240929	LINEAR	8500	18.4163	10	GE Healthcare	LOGIQS8
20240921158	20240921	LINEAR	3000	18.5507	10	TOSHIBA_MEC_US	TUS-AI900
20240817295	20240820	CURVED	3500	17.6232	9.5	TOSHIBA_MEC_US	TUS-AI900
20240813293-1	20240823	LINEAR	8500	18.4163	10	GE Healthcare	LOGIQS8
20240816045	20240816			20.1531	14.5838	Philips Medical Systems	EPIQ Elite
20240813150	20240820	LINEAR	5000	15.7681	8.5	TOSHIBA_MEC_US	TUS-AI900
20240822333	20240822	CURVED	4000	19.6465	10.5907	TOSHIBA_MEC_US	TUS-AI900
20240811277	20240829	LINEAR	8500	22.0996	12	GE Healthcare	LOGIQS8
20240827143	20240827	CURVED	4000	20.574	11.0907	TOSHIBA_MEC_US	TUS-AI900
20240823105	20240823			16.703	12	MINDRAY	Resona 7OB
20240819236	20240820	LINEAR	8500	20.258	11	GE Healthcare	LOGIQS8
20240816230	20240816			25.7692	18.6479	Philips Medical Systems	EPIQ Elite
20240824002	20240830	CURVED	3500	21.3333	11.5	TOSHIBA_MEC_US	TUS-AI900
20240825271	20240826	LINEAR	5000	18.5507	10	TOSHIBA_MEC_US	TUS-AI900
20240826298	20240827	LINEAR	8500	20.258	11	GE Healthcare	LOGIQS8
20240823225	20240823	LINEAR	8500	20.258	11	GE Healthcare	LOGIQS8
20240829273	20240830	CURVED	3500	16.6957	9	TOSHIBA_MEC_US	TUS-AI900
20240816253	20240816			25.7692	18.6479	Philips Medical Systems	EPIQ Elite
20240830274	20240831	LINEAR	8500	18.4163	10	GE Healthcare	LOGIQS8
20240615318	20240831	LINEAR	10000	20.258	11	GE Healthcare	LOGIQS8
20240822320	20240823	LINEAR	8500	16.5747	9	GE Healthcare	LOGIQS8
20240822247	20240822	CURVED	4000	20.574	11.0907	TOSHIBA_MEC_US	TUS-AI900
20240822222	20240822	CURVED	4000	21.5015	11.5907	TOSHIBA_MEC_US	TUS-AI900
20240831056	20240831	CURVED	3000	23.1884	12.5	TOSHIBA_MEC_US	TUS-AI900
20240822310	20240822			23.1744	17.3768	MINDRAY	Resona A Super
20240822183	20240827	CURVED	4000	21.5015	11.5907	TOSHIBA_MEC_US	TUS-AI900
20240826114	20240826			22.6282	16.3749	Philips Medical Systems	EPIQ Elite
20240824156	20240831	LINEAR	8500	18.4163	10	GE Healthcare	LOGIQS8
20240326022	20240816			25.7692	18.6479	Philips Medical Systems	EPIQ Elite
20240729172	20240818	LINEAR	7000	16.8389	11	GE Healthcare	LOGIQE20
20240827256	20240827	CURVED	3000	19.4783	10.5	TOSHIBA_MEC_US	TUS-AI900
20240821217	20240829	CURVED	3000	20.4058	11	TOSHIBA_MEC_US	TUS-AI900
2024072334001	20240831	LINEAR	8500	18.4163	10	GE Healthcare	LOGIQS8
20240815161	20240822			18.2644	13.217	Philips Medical Systems	EPIQ Elite
20240822111	20240822	LINEAR	3500	19.4783	10.5	TOSHIBA_MEC_US	TUS-AI900
20240730209	20240830	LINEAR	3500	16.6957	9	TOSHIBA_MEC_US	TUS-AI900
20240819184	20240819			26.2096	18.1416	GE Healthcare Austria GmbH & Co OG	Voluson E10
20240817295	20240820	CURVED	3500	17.6232	9.5	TOSHIBA_MEC_US	TUS-AI900
20240813293-1	20240823	LINEAR	8500	18.4163	10	GE Healthcare	LOGIQS8
20240816045	20240816			20.1531	14.5838	Philips Medical Systems	EPIQ Elite
20240813150	20240820	LINEAR	5000	15.7681	8.5	TOSHIBA_MEC_US	TUS-AI900
20240822333	20240822	CURVED	4000	19.6465	10.5907	TOSHIBA_MEC_US	TUS-AI900
20240811277	20240829	LINEAR	8500	22.0996	12	GE Healthcare	LOGIQS8
20240827143	20240827	CURVED	4000	20.574	11.0907	TOSHIBA_MEC_US	TUS-AI900
20240823105	20240823			16.703	12	MINDRAY	Resona 7OB
20240819236	20240820	LINEAR	8500	20.258	11	GE Healthcare	LOGIQS8
20240816230	20240816			25.7692	18.6479	Philips Medical Systems	EPIQ Elite
20240824002	20240830	CURVED	3500	21.3333	11.5	TOSHIBA_MEC_US	TUS-AI900
20240825271	20240826	LINEAR	5000	18.5507	10	TOSHIBA_MEC_US	TUS-AI900
20240826298	20240827	LINEAR	8500	20.258	11	GE Healthcare	LOGIQS8
20240823225	20240823	LINEAR	8500	20.258	11	GE Healthcare	LOGIQS8
20240829273	20240830	CURVED	3500	16.6957	9	TOSHIBA_MEC_US	TUS-AI900
20240816253	20240816			25.7692	18.6479	Philips Medical Systems	EPIQ Elite
20240830274	20240831	LINEAR	8500	18.4163	10	GE Healthcare	LOGIQS8
20240615318	20240831	LINEAR	10000	20.258	11	GE Healthcare	LOGIQS8
20240822320	20240823	LINEAR	8500	16.5747	9	GE Healthcare	LOGIQS8
20240822247	20240822	CURVED	4000	20.574	11.0907	TOSHIBA_MEC_US	TUS-AI900
20240822222	20240822	CURVED	4000	21.5015	11.5907	TOSHIBA_MEC_US	TUS-AI900
20240831056	20240831	CURVED	3000	23.1884	12.5	TOSHIBA_MEC_US	TUS-AI900
20240822310	20240822			23.1744	17.3768	MINDRAY	Resona A Super
20240822183	20240827	CURVED	4000	21.5015	11.5907	TOSHIBA_MEC_US	TUS-AI900
20240826114	20240826			22.6282	16.3749	Philips Medical Systems	EPIQ Elite
20240824156	20240831	LINEAR	8500	18.4163	10	GE Healthcare	LOGIQS8
20240326022	20240816			25.7692	18.6479	Philips Medical Systems	EPIQ Elite
20240729172	20240818	LINEAR	7000	16.8389	11	GE Healthcare	LOGIQE20
20240827256	20240827	CURVED	3000	19.4783	10.5	TOSHIBA_MEC_US	TUS-AI900
20240821217	20240829	CURVED	3000	20.4058	11	TOSHIBA_MEC_US	TUS-AI900
2024072334001	20240831	LINEAR	8500	18.4163	10	GE Healthcare	LOGIQS8
20240815161	20240822			18.2644	13.217	Philips Medical Systems	EPIQ Elite
20240822111	20240822	LINEAR	3500	19.4783	10.5	TOSHIBA_MEC_US	TUS-AI900
20240730209	20240830	LINEAR	3500	16.6957	9	TOSHIBA_MEC_US	TUS-AI900
20240819184	20240819			26.2096	18.1416	GE Healthcare Austria GmbH & Co OG	Voluson E10
20241011027	20241011	LINEAR	8500	18.4163	10	GE Healthcare	LOGIQS8
20240925146	20241015	CURVED	2200	18.5113	9.97877	TOSHIBA_MEC_US	TUS-AI900
20241008148	20241008	LINEAR	8500	20.258	11	GE Healthcare	LOGIQS8
20240929149	20241008			19.9141	14.2796	MINDRAY	Resona 7OB
20240929027	20241010			14.2612	10.6934	MINDRAY	Resona A Super
20241003074	20241027	LINEAR	3000	18.5507	10	TOSHIBA_MEC_US	TUS-AI900
7034487	20241016		9000	15.3	9	GE Healthcare	LOGIQE9
20240929027	20241031	CURVED	3000	15.7681	8.5	TOSHIBA_MEC_US	TUS-AI900
20241011012	20241011	LINEAR	10000	20.258	11	GE Healthcare	LOGIQS8
20241010233	20241011	LINEAR	8500	18.4163	10	GE Healthcare	LOGIQS8
20241010232	20241014			17.6958	12.7133	MINDRAY	Resona 7
20241008238	20241008			22.7067	16.3133	MINDRAY	Resona 7
20240930149	20241017	CURVED	3500	16.6957	9	TOSHIBA_MEC_US	TUS-AI900
202410071561	20241010		8000	16.1633	11	GE Vingmed Ultrasound	Vivid E95
20240929151	20241005	LINEAR	8500	18.4163	10	GE Healthcare	LOGIQS8
20241011027	20241011	LINEAR	8500	18.4163	10	GE Healthcare	LOGIQS8
20240925146	20241015	CURVED	2200	18.5113	9.97877	TOSHIBA_MEC_US	TUS-AI900
20241008148	20241008	LINEAR	8500	20.258	11	GE Healthcare	LOGIQS8
20240929149	20241008			19.9141	14.2796	MINDRAY	Resona 7OB
20240929027	20241010			14.2612	10.6934	MINDRAY	Resona A Super
20241003074	20241027	LINEAR	3000	18.5507	10	TOSHIBA_MEC_US	TUS-AI900
7034487	20241016		9000	15.3	9	GE Healthcare	LOGIQE9
20240929027	20241031	CURVED	3000	15.7681	8.5	TOSHIBA_MEC_US	TUS-AI900
20241011012	20241011	LINEAR	10000	20.258	11	GE Healthcare	LOGIQS8
20241010233	20241011	LINEAR	8500	18.4163	10	GE Healthcare	LOGIQS8
20241010232	20241014			17.6958	12.7133	MINDRAY	Resona 7
20241008238	20241008			22.7067	16.3133	MINDRAY	Resona 7
20240930149	20241017	CURVED	3500	16.6957	9	TOSHIBA_MEC_US	TUS-AI900
202410071561	20241010		8000	16.1633	11	GE Vingmed Ultrasound	Vivid E95
20240929151	20241005	LINEAR	8500	18.4163	10	GE Healthcare	LOGIQS8
