# Supplementary material for: Deep learning approach for screening neonatal cerebral lesions on ultrasound in China
Source: Nat Commun. 2025 Aug 20;16:7778. doi: 10.1038/s41467-025-63096-9 (PMC12368173; doi:10.1038/s41467-025-63096-9)
Supplement: Supplementary file 8 — Source Data 5 [file 41467_2025_63096_MOESM8_ESM.xlsx]

## Sheet: Sheet1
exam_id	exam_date	papile classification	volpe classification
20201111243	20201112	IVH-II; IVH I-II	IVH-II
20201111243	20201214	PVL; IVH-III	IVH-II; PVL
20201111243	20210215	IVH I-II	IVH-II
20201124124	20201126	IVH I-II; Hydrocephalus	IVH-III
20201127106	20210319	IVH-III	IVH-III
20201202143	20210203	PVL; IVH-III	IVH-II; PVL
20201202143	20210309	IVH I-II	IVH-II
20201229083	20210122	IVH I-II; Hydrocephalus	IVH-III
20210116100	20210118	PVL; IVH-III; Hydrocephalus	PVL; IVH-III; Hydrocephalus
20210127130	20210211	IVH I-II; Hydrocephalus	PHI
20210203069	20210205	IVH I-II	Normal
20210213028	20210215	IVH I-II	IVH-I
20210309229	20210330	IVH-III	IVH-III
20210310206	20210311	IVH I-II	IVH-II
20210311168	20210311	IVH I-II; Ependymal cyst	IVH-I; Ependymal cyst
20210311168	20210318	IVH I-II; Ependymal cyst	IVH-I; Ependymal cyst
20210313088	20210325	IVH I-II	Normal
20210316074	20210316	IVH-III	IVH-II
20210317248	20210318	IVH-III	IVH-II
20210329258	20210415	IVH I-II; Ependymal cyst	IVH-I; Ependymal cyst
20210329274	20210330	IVH I-II	IVH-II
20210331144	20210414	IVH I-II	IVH-II
20210331224	20210401	PVL; IVH I-II	PHI; PVL
20210331224	20210420	IVH I-II	PHI
20210410089	20210418	IVH I-II	IVH-I
20210418138	20210421	IVH I-II	IVH-II
20210504214	20210524	Hydrocephalus; IVH-III	IVH-III
20210508095	20210508	IVH-III	IVH-III
20210510143	20210511	IVH I-II	IVH-II
20210511248	20210522	IVH-III	IVH-I
20210511248	20210527	IVH-III	IVH-II
20210511248	20210612	IVH-III	IVH-I
20210513134	20210516	IVH-III	IVH-II
20210513134	20210520	IVH I-II; Ependymal cyst	IVH-II; Ependymal cyst
20210513134	20210611	IVH I-II	IVH-II
20210518234	20210520	IVH-III	IVH-III
20210601118	20210604	IVH I-II	IVH-II
20210603236	20210604	IVH-III	IVH-II
20210603236	20210609	IVH I-II	IVH-I
20210606094	20210606	IVH I-II	IVH-II
20210606999	20210609	IVH-III	IVH-III
20210608213	20210613	IVH-III	IVH-III
20210608213	20210622	Hydrocephalus; IVH-III	IVH-III
20210608213	20210630	IVH-III; Hydrocephalus	IVH-III
20210613078	20210621	IVH-III	IVH-III
20210616173	20210618	IVH I-II	IVH-II
20210616173	20210704	IVH I-II; Hydrocephalus	PHI
20210625999	20210625	IVH-III	IVH-III
20210701115	20210729	IVH I-II; Hydrocephalus	IVH-III
20210710167	20210730	IVH I-II	IVH-I
20210721082	20210726	IVH-III	IVH-I
20210721082	20210816	IVH I-II	IVH-I
20210727114	20210729	IVH I-II	IVH-I
20210727114	20210806	IVH I-II; Ependymal cyst	IVH-I; Ependymal cyst
20210728111	20210728	IVH I-II	IVH-II
20210728111	20210808	IVH I-II	IVH-II
20210731220	20210803	IVH I-II	Normal
20210805010	20210811	PVL; IVH I-II; Hydrocephalus	IVH-III; PVL
20210811152	20210811	IVH I-II	Normal
20210811152	20210817	IVH I-II	IVH-II
20210813238	20210814	IVH I-II	IVH-II
20210813238	20210816	IVH I-II; Hydrocephalus	IVH-III
20210813238	20210822	IVH I-II; Hydrocephalus	IVH-III
20210817262	20210817	IVH-III	IVH-III
20210817262	20210825	IVH-III	IVH-III
20210817262	20210830	IVH-III	IVH-III
20210819145	20210819	IVH-III	IVH-III
20210819145	20210823	IVH-III	IVH-III
20210819145	20210826	IVH-III	IVH-III
20210825047	20210826	IVH I-II	IVH-II
20210910014	20210923	PVL; IVH I-II; Hydrocephalus	PHI; PVL
20211007221	20211007	IVH I-II	IVH-II
20211015043	20211015	IVH I-II	IVH-I
20211015043	20211025	Hydrocephalus; IVH-III	IVH-III
20211015043	20211101	IVH-III	IVH-III
20211015043	20211111	IVH-III; Hydrocephalus	IVH-III
20211015043	20211122	Hydrocephalus; IVH-III	IVH-III
20211015043	20211202	Hydrocephalus; IVH-III	IVH-III
20211015043	20220102	IVH-III	IVH-III
20211015043	20220118	IVH I-II; Hydrocephalus	IVH-II
20211015043	20221218	IVH-III	IVH-II
20211115139	20211115	IVH I-II	IVH-II
20211115139	20211122	IVH I-II	IVH-II
20211115139	20211206	IVH I-II	IVH-II
20211117056	20211117	IVH I-II	IVH-I
20211117056	20211128	IVH-III	IVH-II
20211117056	20211214	IVH-III	IVH-I
20211119020	20211120	IVH I-II	IVH-II
20211126175	20211218	IVH I-II	Normal
20211130168	20211211	IVH I-II	IVH-I
20211209119	20211213	IVH I-II	Normal
20211212115	20211217	IVH-III	IVH-II
20211222126	20220124	IVH-III; Hydrocephalus; PVL	IVH-III; Hydrocephalus; PVL
20211222126	20220207	IVH I-II; PVL; Hydrocephalus	PVL
20211222126	20220407	IVH-III; Hydrocephalus; PVL	IVH-III; PVL
20211222136	20211226	IVH I-II	IVH-II
20211224006	20220104	PVL; IVH-III	PHI; PVL
20211224006	20220120	PVL; IVH-III	IVH-III; PVL
20220103038	20220103	IVH I-II; Hydrocephalus	IVH-III; Ventricle dilatation
20220107073	20220107	PVL; IVH-III	IVH-I; PHI; PVL
20220107073	20220118	IVH-III	IVH-II; Ventricle dilatation
20220107185	20220114	IVH I-II; Ependymal cyst	IVH-I; Ependymal cyst
20220111028	20220111	IVH-III	IVH-II
20220111028	20220207	IVH-III; Ependymal cyst	IVH-II; Ependymal cyst
20220116169	20220122	IVH-III	IVH-III
20220116169	20220210	IVH I-II; Hydrocephalus	IVH-III
20220116169	20220222	Hydrocephalus; IVH-III	IVH-III
20220116169	20220318	IVH I-II; Hydrocephalus	IVH-III
20220118050	20220208	IVH I-II; Hydrocephalus	IVH-III
20220118050	20220222	IVH I-II; Hydrocephalus	IVH-III
20220118050	20220227	PVL; IVH-III	PVL; IVH-III
20220118050	20220320	IVH-III; Hydrocephalus	IVH-III
20220118086	20220118	IVH I-II	Normal
20220118086	20220129	IVH I-II	IVH-I
20220128010	20220201	IVH I-II	IVH-II
20220131013	20220131	IVH I-II	IVH-II
20220131013	20220214	IVH-III	IVH-II
20220131014	20220216	IVH I-II	IVH-II
20220206068	20220207	IVH-III; Hydrocephalus	IVH-III
20220206068	20220215	Hydrocephalus; IVH-III	IVH-III
20220206068	20220223	IVH I-II; Hydrocephalus	IVH-III
20220206068	20220301	PVL; IVH I-II; Hydrocephalus	IVH-III; Ventricle dilatation; PVL
20220208102	20220212	IVH-III	IVH-II
20220208108	20220209	IVH I-II; Ependymal cyst	IVH-I; Ependymal cyst
20220212170	20220212	IVH-III	IVH-II
20220212170	20220215	IVH-III	IVH-III
20220214122	20220215	IVH-III	IVH-II
20220214122	20220302	IVH-III	IVH-II
20220214122	20220331	IVH-III	IVH-II
20220216104	20220224	IVH I-II; Hydrocephalus	IVH-III
20220216104	20220310	IVH I-II; Hydrocephalus	IVH-III
20220216104	20220426	IVH I-II; Hydrocephalus	IVH-III
20220217096	20220217	IVH I-II	IVH-I
20220228048	20220304	IVH I-II	Normal
20220303020	20220303	IVH I-II; Ependymal cyst	Ependymal cyst
20220303090	20220304	IVH I-II	IVH-II
20220303090	20220316	IVH I-II	IVH-I
20220303090	20220331	IVH I-II; PVL	IVH-I; PHI; PVL
20220303090	20220412	PVL; IVH I-II	IVH-I; PHI; PVL
20220303090	20220424	PVL; IVH-III	IVH-II; PHI; PVL
20220305038	20220311	IVH I-II	Normal
20220311038	20220311	IVH I-II	Normal
20220311134	20220311	IVH I-II	IVH-III
20220311134	20220329	IVH-III; Hydrocephalus	IVH-III
20220315006	20220315	IVH I-II	IVH-I
20220321026	20220327	IVH I-II	IVH-I
20220321026	20220403	IVH I-II	IVH-I
20220321026	20220410	IVH I-II	IVH-I
20220321038	20220501	PVL; IVH-III	PVL; IVH-III
20220324014	20220409	IVH I-II	IVH-I
20220329046	20220329	IVH I-II	IVH-I
20220329046	20220405	IVH I-II	IVH-II
20220329046	20220411	IVH I-II	IVH-II
20220329046	20220419	IVH I-II	IVH-I
20220330014	20220501	IVH I-II	IVH-I
20220330014	20220515	IVH I-II	IVH-I
20220402065	20220409	IVH I-II	IVH-I
20220410071	20220417	IVH I-II	IVH-I
20220410071	20220425	IVH I-II	IVH-II
20220413248	20220416	IVH-III	IVH-II
20220417113	20220418	Hydrocephalus; IVH-III	Hydrocephalus; IVH-III
20220417113	20220427	Hydrocephalus; IVH-III	Hydrocephalus; IVH-III
20220418103	20220418	IVH-III	IVH-II
20220418103	20220424	IVH I-II	IVH-II
20220418103	20220502	IVH I-II	IVH-II
20220424068	20220424	IVH-III	IVH-III
20220425241	20220426	IVH-III	IVH-I
20220425241	20220502	IVH-III	IVH-II
20220425241	20220510	IVH-III	IVH-II
20220425241	20220525	IVH I-II	IVH-II
20220425241	20220607	IVH I-II	IVH-I
20220426281	20220429	IVH I-II	Normal
20220502145	20220514	IVH-III; Ependymal cyst	IVH-I; Ependymal cyst
20220502247	20220503	IVH I-II	Normal
20220504064	20220504	IVH-III	IVH-II
20220507105	20220628	IVH I-II; Ependymal cyst	IVH-I; Ependymal cyst
20220508004	20220508	IVH-III; Hydrocephalus	IVH-III; Hydrocephalus
20220508131	20220511	IVH I-II	Normal
20220509051	20220515	IVH I-II	IVH-I
20220509051	20220531	IVH-III	IVH-I
20220509051	20220615	IVH I-II	IVH-I
20220509051	20220630	IVH I-II	IVH-I
20220510141	20220510	IVH-III	IVH-II
20220512058	20220512	IVH I-II	Normal
20220512093	20220512	IVH-III	IVH-III
20220512104	20220513	Hydrocephalus; IVH-III	PHI
20220512104	20220523	PVL; IVH-III	PHI; PVL
20220512104	20220531	IVH-III	PHI
20220512104	20220610	IVH-III	PHI
20220512104	20220622	IVH-III	PHI
20220513010	20220513	IVH I-II	Normal
20220520154	20220520	IVH I-II	Normal
20220522193	20220522	IVH-III	Normal
20220522193	20220526	IVH-III	Normal
20220522193	20220607	IVH-III	Ventricle dilatation
20220524157	20220604	IVH I-II	Normal
20220526250	20220528	IVH I-II; Ependymal cyst	IVH-I; Ependymal cyst
20220527138	20220526	IVH I-II	Normal
20220527138	20220606	IVH I-II	IVH-III
20220529171	20220529	IVH I-II	IVH-I
20220530205	20220530	IVH I-II; Hydrocephalus	IVH-III
20220530205	20220605	IVH I-II; Hydrocephalus	IVH-III; Ventricle dilatation
20220531159	20220601	Hydrocephalus; IVH-III	IVH-III
20220531159	20220608	IVH-III	IVH-III
20220531159	20220616	IVH-III	IVH-III
20220531159	20220630	IVH-III	IVH-III
20220601153	20220601	IVH-III	IVH-III
20220601153	20220608	IVH-III	IVH-III
20220601153	20220615	IVH-III	IVH-III
20220601153	20220622	IVH-III	IVH-II
20220601154	20220601	Hydrocephalus; IVH-III	IVH-III
20220601154	20220608	IVH-III	IVH-III
20220601154	20220615	IVH-III	IVH-II
20220601154	20220622	IVH-III	IVH-II
20220601253	20220602	IVH I-II	IVH-I
20220607091	20220607	IVH-III	Normal
20220609230	20220527	IVH I-II	Normal
20220613007	20220613	IVH I-II	IVH-I
20220613186	20220613	IVH I-II	Normal
20220613667	20220613	IVH I-II	Normal
20220616120	20220616	IVH I-II; Ependymal cyst	IVH-I; Ependymal cyst
20220616120	20220621	IVH I-II	IVH-I
20220619243	20220627	IVH I-II	IVH-II
20220620090	20220620	IVH I-II	Normal
20220626082	20220627	IVH I-II	Normal
20220626082	20220628	IVH I-II	IVH-II
20220626082	20220629	IVH I-II	Normal
20220629026	20220629	IVH I-II; Hydrocephalus	IVH-III; Ventricle dilatation
20220630089	20220630	IVH I-II	IVH-II
20220712060	20220726	IVH I-II	IVH-I
20220712060	20220807	IVH I-II	IVH-I
20220712146	20220721	IVH-III	IVH-III
20220712146	20220725	IVH-III	IVH-III
20220712146	20220820	IVH-III	IVH-III
20220713113	20220803	IVH I-II	IVH-I
20220714141	20220714	IVH I-II	Normal
20220715278	20220718	IVH I-II	IVH-II
20220715278	20220726	IVH-III	IVH-II
20220715278	20220808	IVH I-II	IVH-II
20220721269	20220809	IVH I-II	IVH-I
20220722277	20220803	PVL; IVH-III; Hydrocephalus	IVH-III; PVL
20220723060	20220723	IVH I-II; Ependymal cyst	IVH-I; Ependymal cyst
20220723161	20220723	IVH-III	IVH-II
20220723161	20220725	IVH I-II	IVH-II
20220723161	20220727	IVH-III	IVH-III
20220724181	20220728	IVH I-II; PVL	IVH-II; PVL
20220807247	20220810	IVH I-II	IVH-II
20220807247	20220817	IVH I-II	IVH-II
20220812145	20220901	IVH I-II	IVH-II
20220813150	20220821	IVH I-II; Hydrocephalus	IVH-III
20220813150	20220829	Hydrocephalus; IVH-III	Hydrocephalus; IVH-III
20220813150	20220912	Hydrocephalus; IVH-III	IVH-III; Ventricle dilatation
20220816133	20220816	IVH I-II	IVH-II
20220816133	20220822	IVH-III; Hydrocephalus	IVH-III; Hydrocephalus
20220816133	20220831	IVH-III	IVH-III
20220820104	20220820	IVH-III; Ependymal cyst	IVH-I; Ependymal cyst
20220822251	20220823	IVH I-II	IVH-I
20220825257	20220826	IVH I-II; Hydrocephalus	IVH-III
20220826167	20220907	IVH I-II	IVH-I
20220826167	20220917	IVH I-II	Normal
20220828136	20220901	IVH-III; Hydrocephalus	IVH-III; Hydrocephalus
20220828136	20220901	IVH-III; Hydrocephalus	IVH-III; Hydrocephalus
20220904050	20220905	IVH I-II	IVH-I
20220907142	20220914	IVH I-II	IVH-I
20220907142	20220923	IVH I-II	IVH-I
20220917011	20220917	IVH I-II	IVH-I
20220923041	20220924	IVH I-II	Normal
20220925140	20220925	IVH-III	IVH-III
20220925140	20220926	IVH-III	IVH-III
20220925140	20221010	IVH-III; Hydrocephalus	IVH-III; Hydrocephalus
20220925140	20221017	IVH-III; Hydrocephalus	IVH-III; Hydrocephalus
20220925140	20221030	IVH-III; Hydrocephalus	IVH-III; Hydrocephalus
20220925140	20221105	IVH-III; Hydrocephalus	IVH-III; Hydrocephalus
20220925140	20221114	Hydrocephalus; IVH-III	Hydrocephalus; IVH-III
20221009225	20221010	IVH I-II	Normal
20221027158	20221027	IVH-III	IVH-III
20221027158	20221112	IVH-III	IVH-III
20221027158	20221123	IVH-III	IVH-III
20221027158	20221210	IVH I-II	IVH-II
20221029044	20221029	IVH I-II	IVH-I
20221030165	20221105	IVH I-II	IVH-I
20221101313	20221201	IVH I-II	IVH-I
20221105125	20221106	IVH-III	IVH-III
20221105125	20221110	IVH-III	IVH-III
20221105125	20221120	Hydrocephalus; IVH-III	Hydrocephalus; IVH-III
20221105125	20221207	Hydrocephalus; IVH-III	Hydrocephalus; IVH-III
20221105125	20221220	PVL; Hydrocephalus; IVH-III	PVL; Hydrocephalus; IVH-III
20221221086	20221222	IVH I-II	IVH-I
20221223027	20221223	IVH-III	IVH-III
583538	20220521	IVH-III	IVH-III
583538	20220528	IVH-III	IVH-III
583538	20220603	IVH-III	IVH-III
583538	20220613	IVH-III	IVH-III
583538	20220622	IVH-III	IVH-III
20201111243	20201125	IVH-IV	IVH-III; PHI
20201124124	20201214	IVH-IV; Hydrocephalus	IVH-III; PVL
20201124124	20210107	IVH-IV; Hydrocephalus	IVH-III; PVL
20210123168	20210123	IVH I-II	IVH-II
20210206044	20210206	IVH-IV	IVH-III; PHI
20210305108	20210308	IVH-IV; Hydrocephalus	IVH-III; PHI
20210309229	20210310	PVL; IVH-IV; Hydrocephalus	IVH-III; PHI; PVL
20210309229	20210317	IVH-IV; Hydrocephalus	IVH-III; PHI
20210309229	20210323	IVH-IV; Hydrocephalus	IVH-III; PHI
20210331224	20210428	IVH I-II	IVH-III; PHI; PVL
20210409121	20210410	IVH-IV	IVH-III; PHI
20210504214	20210507	IVH-IV	IVH-III
20210504214	20210515	IVH-IV; Hydrocephalus	PHI
20210504214	20210517	PVL; IVH-IV; Hydrocephalus	IVH-III; PHI; PVL
20210504214	20210529	IVH-IV; Hydrocephalus	IVH-III; PVL
20210504214	20210601	IVH-IV; PVL; Hydrocephalus	IVH-III; PHI; PVL
20210508130	20210512	IVH-IV	IVH-III; PHI
20210604126	20210616	IVH-IV; PVL; Hydrocephalus	IVH-III; PHI; PVL
20210604126	20210717	IVH-IV; PVL; Hydrocephalus	IVH-III; PHI; PVL
20210616173	20210627	IVH-IV; Hydrocephalus	IVH-III; PHI; PVL
20210616173	20210712	IVH-IV; PVL	IVH-III; PHI; PVL
20210617208	20210622	PVL; IVH-IV	IVH-III; PVL
20210623199	20210626	IVH-IV	IVH-III; PHI
20210623199	20210630	IVH-IV	IVH-III; PHI
20210721082	20210803	IVH-IV	IVH-II; PHI
20211007221	20211011	IVH-IV	IVH-III; PVL
20220330057	20220331	IVH-IV	IVH-III; PHI
20220330057	20220404	IVH-IV	IVH-III; PHI
20220330057	20220410	IVH-IV	IVH-III; PHI
20220418095	20220418	IVH-IV	IVH-III; PHI
20220613227	20220613	IVH I-II	Normal
20220624121	20220625	IVH I-II	IVH-I
20221222016	20221222	IVH-IV; Hydrocephalus	IVH-III; PHI
20221229055	20230103	IVH I-II; PVL	IVH-I
20230113073	20230114	IVH I-II	IVH-II
20230113218	20230124	IVH I-II	IVH-III
20230113218	20230130	IVH I-II	IVH-III
20230118008	20230118	IVH I-II	Normal
20230119125	20230120	IVH I-II	IVH-II
20230119154	20230120	IVH I-II	IVH-I; Ependymal cyst
20230120103	20230122	IVH I-II	IVH-I
20230130084	20230131	IVH I-II	IVH-I
20230131249	20230203	IVH I-II	Normal
20230202298	20230203	IVH I-II	Normal
20230202298	20230208	IVH I-II	Normal
20230202298	20230221	IVH I-II	Normal
20230203150	20230203	IVH I-II	IVH-II; Ependymal cyst
20230203150	20230210	IVH I-II	IVH-II; Ependymal cyst
20230203238	20230204	IVH I-II	IVH-I
20230203238	20230211	IVH I-II	IVH-I
20230204266	20230206	IVH-IV; Ventricle dilatation	IVH-III; PHI; Ventricle dilatation
20230204266	20230208	IVH-IV; Ventricle dilatation	IVH-III; PHI
20230204266	20230212	IVH-IV; Ventricle dilatation	IVH-III; PHI; Hydrocephalus
20230204266	20230309	IVH-IV; Ventricle dilatation; PVL	IVH-III; Hydrocephalus; PVL
20230204266	20230316	IVH-IV; Ventricle dilatation; PVL	IVH-III; Hydrocephalus; PVL
20230206049	20230206	IVH I-II; Ependymal cyst	IVH-I; Ependymal cyst
20230206051	20230206	IVH I-II	Normal
20230206137	20230206	IVH I-II	IVH-II
20230206137	20230213	IVH I-II	IVH-III
20230206137	20230222	IVH I-II	IVH-II
20230206137	20230316	IVH I-II	IVH-II
20230206138	20230206	IVH I-II	Normal
20230206263	20230206	IVH-IV; Ventricle dilatation	IVH-III; Hydrocephalus
20230206263	20230222	IVH-IV; Ventricle dilatation	IVH-III; PVL
20230209089	20230209	IVH I-II	IVH-II
20230210133	20230210	IVH I-II	IVH-II
20230212115	20230212	IVH-III	IVH-III
20230212250	20230212	IVH I-II	Normal
20230214118	20230214	IVH I-II	Normal
20230217110	20230217	IVH I-II	IVH-II
20230217110	20230226	IVH I-II	IVH-II
20230217110	20230312	IVH I-II	IVH-I
20230217110	20230327	IVH I-II	IVH-I
20230218322	20230219	IVH I-II	Normal
20230219131	20230219	IVH I-II	Normal
20230219171	20230219	IVH I-II	IVH-II
20230219171	20230308	IVH I-II	IVH-II
20230222005	20230222	IVH I-II	Normal
20230222005	20230315	IVH I-II	Normal
20230222006	20230222	IVH I-II	Normal
20230222007	20230222	IVH I-II	Normal
20230225079	20230225	IVH I-II	Normal
20230225079	20230301	IVH I-II	Normal
20230225122	20230225	IVH I-II; Ependymal cyst	IVH-I; Ependymal cyst
20230225285	20230226	IVH I-II	Normal
20230226105	20230226	IVH I-II	IVH-II
20230301181	20230301	IVH I-II	Normal
20230301339	20230302	IVH I-II	Normal
20230302171	20230302	IVH-IV; Ventricle dilatation; PVL	IVH-III; PHI; Hydrocephalus; PVL
20230302214	20230302	IVH I-II; Ependymal cyst	IVH-I
20230304201	20230306	IVH I-II	IVH-II
20230305046	20230305	IVH I-II; Ependymal cyst	IVH-II
20230305349	20230306	IVH I-II	IVH-II
20230306031	20230314	IVH-III	IVH-III
20230306059	20230306	IVH I-II	IVH-II
20230311138	20230313	IVH I-II; Ependymal cyst	IVH-II
20230312327	20230313	IVH I-II	IVH-III
20230312327	20230410	IVH I-II	IVH-II
20230313088	20230313	IVH I-II	IVH-II
20230313282	20230314	IVH I-II	IVH-II
20230315173	20230323	IVH I-II	IVH-II
20230320165	20230320	IVH I-II	Normal
20230322287	20230323	IVH I-II	Normal
20230323108	20230326	IVH I-II	Normal
20230324213	20230326	IVH I-II	IVH-I
20230326068	20230326	IVH I-II	Normal
20230326113	20230326	IVH I-II	IVH-II
20230401049	20230401	IVH I-II	Normal
20230401049	20230403	IVH I-II	Normal
20230406273	20230408	IVH I-II	Normal
20230601085	20230608	IVH I-II	IVH-III
20221223027	20230104	IVH-III	IVH-III
20221224035	20230119	IVH I-II	IVH-II
20230325196	20230325	IVH I-II	IVH-II
20230325196	20230414	IVH I-II	IVH-II
20230418011	20230418	IVH-IV	IVH-III
20230506140-T	20230507	IVH-IV	IVH-III; PHI
20230506140-T	20230513	IVH-IV	IVH-III; PHI
20230506140-T	20230523	IVH-IV	IVH-III; PHI
20230506140-T	20230603	IVH-IV	IVH-III; PHI
20230506140-T	20230618	IVH-IV	IVH-III; PHI
20230506142-T	20230514	IVH I-II	IVH-III
20230506142-T	20230605	IVH I-II	IVH-II
20230510125	20230604	IVH I-II; Ependymal cyst	IVH-I
20230512296-T	20230513	IVH-III; Ventricle dilatation; Ependymal cyst	IVH-III
20230527329	20230528	IVH-III	IVH-III
20230527329	20230608	IVH-III	IVH-III
20230527329	20230615	IVH-III	IVH-III
20230527329	20230628	IVH I-II	IVH-III
20230607275	20230615	IVH-III	IVH-III
20230607275	20230624	IVH I-II	IVH-III
20230625080	20230719	IVH-III; PVL	IVH-III; PVL
20230626204	20230627	IVH-III	IVH-III
20230626204	20230630	IVH-III	IVH-III
20230627183	20230718	IVH I-II	IVH-III
20230719318	20230720	IVH-III; Hydrocephalus; PVL	IVH-III; PVL
20230725365	20230727	IVH-III	IVH-III
20230809290	20230809	IVH I-II	IVH-III
20230810115	20230821	IVH I-II	IVH-II
20230812225	20230922	IVH I-II	IVH-III
20230813060	20230924	IVH I-II	IVH-II
20230813172	20230814	IVH I-II	IVH-III
20230820179	20230831	IVH I-II	IVH-III
20230923213	20231003	IVH I-II	IVH-II
20231011057	20231011	IVH I-II	IVH-I
20231012006	20231012	IVH-IV	IVH-III; PHI
20231012115	20231108	IVH I-II	IVH-II
20231023144	20231023	IVH-III; Ventricle dilatation	IVH-III
20231028014	20231028	IVH-III	IVH-III
20231029219	20231029	IVH I-II	IVH-II
366897	20231212	IVH I-II	IVH-I
548837	20231208	IVH I-II; Ependymal cyst	IVH-I; Ependymal cyst
551781	20240312	IVH I-II	IVH-II
560556	20231218	IVH I-II	Normal
560936	20240104	IVH I-II	IVH-II
PYFY-CRRY-20240330-006	20240330	IVH I-II	IVH-II
PYFY-CSY-20231113-002	20231113	IVH I-II	IVH-II
PYFY-FYYYX-20231113-004	20231122	IVH I-II	IVH-II
PYFY-GYTY-20231219-002	20231219	IVH I-II	IVH-I
PYFY-HMDY-20231219-003	20231219	IVH I-II	IVH-II
PYFY-LFYY-20240113-001	20240113	IVH I-II	IVH-I
PYFY-LFYY-20240118-001	20240118	IVH I-II	IVH-I
PYFY-LTDYX-20231121-002	20231122	IVH I-II	IVH-I
PYFY-WLQY-20240407-004	20240407	IVH I-II	IVH-II
PYFY-ZXYY-20240119-001	20240119	IVH I-II	IVH-II
scfy-fxyzxy-20240312-003	20240312	IVH I-II	IVH-II
SCFY-hjyzn-20240501-003	20240501	IVH I-II	IVH-I
SCFY-hyzz-20240508-001	20240508	IVH I-II	IVH-II
SCFY-ljzn-20240502-002	20240502	IVH I-II	IVH-II
SCFY-LLZZ-20240417-002	20240417	IVH I-II	IVH-II
SCFY-LSRZDY-20240417-004	20240417	IVH I-II	IVH-I
scfy-srzz-20240312-004	20240312	IVH I-II	IVH-II; PHI
